# Supplementary material for: Spatial proteomics of Onchocerca volvulus with pleomorphic neoplasms shows local and systemic dysregulation of protein expression
Source: PLoS Negl Trop Dis. 2025 Mar 31;19(3):e0012929. doi: 10.1371/journal.pntd.0012929 (PMC11981190; doi:10.1371/journal.pntd.0012929)
Supplement: S1 Table — (XLSX) [file pntd.0012929.s001.xlsx]

## Sheet: Main table (all spectra)
																																				FPKM (DESeq2-normalized read counts - Calculated independently for two datasets)
			Annotation summary													Length and location						Functional annotations															Sanger dataset										Wash U dataset
Gene (Onchocerca volvulus (PRJEB513 WBPS15 WS276)	WB gene ID	Protein	WormBase ParaSite annotation	Additional annotation (KEGG, IPR, or GO)	Best annotation	No annotation (WB Parasite, KEGG, IPR, GO)	1. Full protein conservation (OrthoFinder)	2A. Gene exp. level (Avg. FPKM adult female)	2B. Gene expression consistency (% of adult females with expression)	3A. Log2 Fold change (Adult female / MF)	3B. Significant overexpression, Adult female vs MF	4. Protein length (AA)	5. Predicted secretion	6A. Detection in adult female proteomics (Bennuru et al 2016)	6B. Detection in OV+ immuno-precipitation (McNulty et al 2014)	Protein length (aa)	Featurecounts (longest isoform only)					Interpro domains (WormBase)	Gene Ontology terms (Wormbase)	GhostKOALA (run on 120202)	MEROPS (merops_id:merops_desc) based on ncbi blastp v2.7.1+ vs merops_scan.lib downloaded 201203 filtered using e-value 1e-04			Secretion prediction using: signalP v4.1, tmhmm v2.0c & SecretomeP v1.0								Stage	MF	MF	L2	L3	L3	L3	Male	MALE	Female	Female	Adult female	Adult female	Adult female
																	Gene length (bp)	Chromosome	Start	End	Strand				Full description	Class	Aspartic	SignalP detected	S-mean score	TM count	Non-classically secreted (per secP)	NN-score	SignalP, TM filtered	Nonclassical, TM filtered		Sample Label	MF_A	MF_B	L2_A	L3_A	L3_B	L3_C	Male_A	Female_B	Female_A	Female_C	AdFemale_A	AdFemale_B	AdFemale_C
						75					418	596.072																					166	238			ERR225736	ERR225737	ERR225735	ERR225731	ERR225732	ERR225733	ERR225734	ERR485009	ERR485008	ERR485010	SRX978156	SRX978157	SRX978158
OVOC10067	WBGene00246876	OVP13228	Basement membrane proteoglycan homolog	IPR000034:Laminin IV;IPR000742:EGF-like domain;IPR001791:Laminin G domain;IPR002049:Laminin EGF domain;IPR002172:Low-density lipoprotein (LDL) receptor class A repeat;IPR003598:Immunoglobulin subtype 2;IPR003599:Immunoglobulin subtype;IPR007110:Immunoglobulin-like domain;IPR009030:Growth factor receptor cysteine-rich domain superfamily;IPR013032:EGF-like, conserved site;IPR013098:Immunoglobulin I…	Basement membrane proteoglycan	-	Conserved with all nems and hosts	0.908382	1	1.46058	-	3415	Signal peptide	-	Y	3415	10564	OVOC_OM4;OVOC_OM4;OVOC_OM4;OVOC_OM4;OVOC_OM4;OVOC_OM4;OVOC_OM4;OVOC_OM4;OVOC_OM4;OVOC_OM4;OVOC_OM4;OVOC_OM4;OVOC_OM4;OVOC_OM4;OVOC_OM4;OVOC_OM4;OVOC_OM4;OVOC_OM4;OVOC_OM4;OVOC_OM4;OVOC_OM4;OVOC_OM4;OVOC_OM4;OVOC_OM4;OVOC_OM4;OVOC_OM4;OVOC_OM4;OVOC_OM4;OVOC_OM4;OVOC_OM4;OVOC_OM4;OVOC_OM4;OVOC_OM4;OVOC_OM4;OVOC_OM4;OVOC_OM4;OVOC_OM4;OVOC_OM4;OVOC_OM4;OVOC_OM4;OVOC_OM4;OVOC_OM4;OVOC_OM4;OVOC_OM4;OVO…	3327126;3328222;3328758;3332718;3333337;3334330;3336132;3336584;3338396;3339000;3339626;3340427;3341070;3341732;3342556;3343938;3344548;3345332;3345802;3346142;3346505;3348987;3350407;3351203;3352208;3353088;3353872;3355319;3356263;3357296;3359814;3360411;3361091;3361948;3364159;3366197;3366516;3366720;3369573;3373458;3374080;3374487;3374864;3375684;3375968;3376672;3377540;3378506;3379271;3379833…	3327562;3328251;3329027;3332860;3333585;3334538;3336315;3336724;3338563;3339086;3339715;3340545;3341158;3342110;3342754;3344207;3344691;3345517;3345908;3346228;3346620;3349087;3350602;3351484;3352486;3353363;3354222;3355600;3356763;3357574;3360204;3360574;3361293;3362131;3364368;3366338;3366613;3366874;3369792;3373531;3374293;3374597;3374983;3375758;3376114;3376899;3377724;3378647;3379506;3380118…	+;+;+;+;+;+;+;+;+;+;+;+;+;+;+;+;+;+;+;+;+;+;+;+;+;+;+;+;+;+;+;+;+;+;+;+;+;+;+;+;+;+;+;+;+;+;+;+;+;+;+;+;+;+;+	IPR000034:Laminin IV;IPR000742:EGF-like domain;IPR001791:Laminin G domain;IPR002049:Laminin EGF domain;IPR002172:Low-density lipoprotein (LDL) receptor class A repeat;IPR003598:Immunoglobulin subtype 2;IPR003599:Immunoglobulin subtype;IPR007110:Immunoglobulin-like domain;IPR009030:Growth factor receptor cysteine-rich domain superfamily;IPR013032:EGF-like, conserved site;IPR013098:Immunoglobulin I…	molecular_function:GO:0005515:protein binding	-	-	-	-	Y	0.574	1	-	-	Y	-		0.24001	1.44124	0.06678	4.82858	1.60055	5.54617	5.58001	2.50312	1.63352	0.36194	0	1.27748	1.39475	0.79245
OVOC9984	WBGene00246793	OVP12177	-	IPR010480:Pepsin inhibitor-3-like repeated domain;IPR038412:Pepsin inhibitor-3 domain superfamily	IPR010480:Pepsin inhibitor-3-like repeated domain;IPR038412:Pepsin inhibitor-3 domain superfamily	-	Nem-specific, not conserved in all species	9477.39	1	2.64231	Y	235	Signal peptide	-	-	235	1123	OVOC_OM4;OVOC_OM4;OVOC_OM4;OVOC_OM4;OVOC_OM4;OVOC_OM4;OVOC_OM4;OVOC_OM4;OVOC_OM4;OVOC_OM4;OVOC_OM4;OVOC_OM4;OVOC_OM4	2392867;2392867;2393931;2393931;2394297;2394297;2394496;2394496;2394911;2394911;2395200;2395200;2395602	2392955;2392955;2394045;2394045;2394398;2394398;2394675;2394675;2395036;2395036;2395710;2395579;2395690	+;+;+;+;+;+;+;+;+;+;+;+;+	IPR010480:Pepsin inhibitor-3-like repeated domain;IPR038412:Pepsin inhibitor-3 domain superfamily	-	-	MER0018441:aspin-2 (Onchocerca volvulus) [I33.002]#I33#{inhibitor unit: 27-235}~source API_ONCVO~	I33	-	Y	0.935	0	-	-	Y	-			3258.45	2420.77	1730.8	1805.92	6918.1	3793.74	2330.7	5906.37	1209.1	3866.31	11623.2	3512.34	18197.6
OVOC8391	WBGene00245200	OVP11296	Mesocentin homolog	IPR000742:EGF-like domain;IPR001881:EGF-like calcium-binding domain;IPR002035:von Willebrand factor, type A;IPR003598:Immunoglobulin subtype 2;IPR003599:Immunoglobulin subtype;IPR003961:Fibronectin type III;IPR007110:Immunoglobulin-like domain;IPR011041:Soluble quinoprotein glucose/sorbosone dehydrogenase;IPR013151:Immunoglobulin;IPR013783:Immunoglobulin-like fold;IPR018097:EGF-like calcium-bindi…	Mesocentin homolog	-	Nem-specific, conserved with nem species	10.437	1	0.608487	-	6568	No predicted secretion	-	-	6568	19707	OVOC_OM3;OVOC_OM3;OVOC_OM3;OVOC_OM3;OVOC_OM3;OVOC_OM3;OVOC_OM3;OVOC_OM3;OVOC_OM3;OVOC_OM3;OVOC_OM3;OVOC_OM3;OVOC_OM3;OVOC_OM3;OVOC_OM3;OVOC_OM3;OVOC_OM3;OVOC_OM3;OVOC_OM3;OVOC_OM3;OVOC_OM3;OVOC_OM3;OVOC_OM3;OVOC_OM3;OVOC_OM3;OVOC_OM3;OVOC_OM3;OVOC_OM3;OVOC_OM3;OVOC_OM3;OVOC_OM3;OVOC_OM3;OVOC_OM3;OVOC_OM3;OVOC_OM3;OVOC_OM3;OVOC_OM3;OVOC_OM3;OVOC_OM3;OVOC_OM3;OVOC_OM3;OVOC_OM3;OVOC_OM3;OVOC_OM3;OVO…	6823066;6825538;6825907;6826458;6826844;6827181;6827614;6828137;6828466;6829063;6829493;6829822;6830100;6830420;6830807;6831156;6831510;6831999;6832465;6832806;6833166;6833637;6833877;6834297;6834748;6835205;6835506;6835909;6836176;6836535;6837022;6837410;6837698;6838169;6838914;6839315;6839985;6840392;6840673;6841131;6841388;6841698;6841938;6842405;6849230;6850916;6851573;6854164;6854502;6855022…	6823186;6825694;6826133;6826577;6826948;6827304;6827771;6828304;6828594;6829186;6829632;6829925;6830292;6830568;6830927;6831289;6831705;6832171;6832621;6832906;6833475;6833752;6834108;6834551;6834882;6835378;6835612;6836058;6836242;6836659;6837139;6837571;6837907;6838340;6839074;6839484;6840117;6840495;6840865;6841219;6841513;6841767;6842092;6849054;6850531;6851091;6853883;6854356;6854692;6855223…	+;+;+;+;+;+;+;+;+;+;+;+;+;+;+;+;+;+;+;+;+;+;+;+;+;+;+;+;+;+;+;+;+;+;+;+;+;+;+;+;+;+;+;+;+;+;+;+;+;+;+;+;+;+;+;+;+;+;+;+;+;+;+;+	IPR000742:EGF-like domain;IPR001881:EGF-like calcium-binding domain;IPR002035:von Willebrand factor, type A;IPR003598:Immunoglobulin subtype 2;IPR003599:Immunoglobulin subtype;IPR003961:Fibronectin type III;IPR007110:Immunoglobulin-like domain;IPR011041:Soluble quinoprotein glucose/sorbosone dehydrogenase;IPR013151:Immunoglobulin;IPR013783:Immunoglobulin-like fold;IPR018097:EGF-like calcium-bindi…	molecular_function:GO:0003824:catalytic activity|molecular_function:GO:0005509:calcium ion binding|molecular_function:GO:0005515:protein binding	-	-	-	-	-	-	0	-	-	-	-			18.2943	5.95101	12.5494	5.52614	48.9034	57.7085	56.8114	18.1353	2.47372	2.00182	9.00917	11.7147	9.46688
OVOC9748	WBGene00246557	OVP11439	Apolipophorins homolog	IPR001747:Lipid transport protein, N-terminal;IPR001846:von Willebrand factor, type D domain;IPR011030:Lipovitellin-phosvitin complex, superhelical domain;IPR015255:Vitellinogen, open beta-sheet;IPR015816:Vitellinogen, beta-sheet N-terminal;IPR015819:Lipid transport protein, beta-sheet shell	Apolipophorins homolog	-	Conserved with some hosts	96.3167	1	6.5064	Y	2971	No predicted secretion	-	Y	2971	8916	OVOC_OM4;OVOC_OM4;OVOC_OM4;OVOC_OM4;OVOC_OM4;OVOC_OM4;OVOC_OM4;OVOC_OM4;OVOC_OM4;OVOC_OM4;OVOC_OM4;OVOC_OM4;OVOC_OM4;OVOC_OM4;OVOC_OM4;OVOC_OM4;OVOC_OM4;OVOC_OM4;OVOC_OM4;OVOC_OM4;OVOC_OM4;OVOC_OM4;OVOC_OM4;OVOC_OM4;OVOC_OM4;OVOC_OM4;OVOC_OM4;OVOC_OM4;OVOC_OM4;OVOC_OM4;OVOC_OM4;OVOC_OM4;OVOC_OM4;OVOC_OM4;OVOC_OM4;OVOC_OM4;OVOC_OM4;OVOC_OM4;OVOC_OM4;OVOC_OM4;OVOC_OM4;OVOC_OM4;OVOC_OM4;OVOC_OM4;OVO…	438766;438848;439052;439527;440016;440286;440620;441217;441542;441692;442006;442547;442893;443369;443658;444082;444665;445227;446303;446569;446872;447085;447444;447917;448190;448624;449222;449593;449927;450422;450947;451169;451428;451695;451958;452270;452654;453179;453457;453867;454073;454446;454767;455305;455547;456134;456708;457094;457526;457821;458147;458496;459178;459515;460020;460217;460710;…	438774;438938;439258;439683;440142;440426;440886;441422;441626;441841;442194;442722;442968;443521;443769;444239;444859;445470;446463;446752;447008;447192;447560;448048;448372;448809;449380;449715;450072;450533;451102;451307;451525;451871;452098;452470;452844;453347;453696;453965;454208;454645;454931;455430;455763;456237;456871;457202;457717;457969;458411;458741;459252;459672;460203;460234;460867;…	-;-;-;-;-;-;-;-;-;-;-;-;-;-;-;-;-;-;-;-;-;-;-;-;-;-;-;-;-;-;-;-;-;-;-;-;-;-;-;-;-;-;-;-;-;-;-;-;-;-;-;-;-;-;-;-;-;-;-;-	IPR001747:Lipid transport protein, N-terminal;IPR001846:von Willebrand factor, type D domain;IPR011030:Lipovitellin-phosvitin complex, superhelical domain;IPR015255:Vitellinogen, open beta-sheet;IPR015816:Vitellinogen, beta-sheet N-terminal;IPR015819:Lipid transport protein, beta-sheet shell	molecular_function:GO:0005319:lipid transporter activity|biological_process:GO:0006869:lipid transport	-	-	-	-	-	-	0	-	-	-	-			1.94879	2.96696	11.4559	3.96407	63.5818	108.55	338.672	21.8503	9.43439	3.08382	277.823	164.528	112.154
OVOC4431g	WBGene00241240	OVP14639	AO66 ankyrin homolog	IPR000488:Death domain;IPR000906:ZU5 domain;IPR002110:Ankyrin repeat;IPR011029:Death-like domain superfamily;IPR020683:Ankyrin repeat-containing domain;IPR036770:Ankyrin repeat-containing domain superfamily;IPR040745:Ankyrin, UPA domain	AO66 ankyrin homolog	-	Conserved with all nems and hosts	0	0	-	-	306	No predicted secretion	-	-	306	-	-	-	-	-	IPR000488:Death domain;IPR000906:ZU5 domain;IPR002110:Ankyrin repeat;IPR011029:Death-like domain superfamily;IPR020683:Ankyrin repeat-containing domain;IPR036770:Ankyrin repeat-containing domain superfamily;IPR040745:Ankyrin, UPA domain	molecular_function:GO:0005515:protein binding|biological_process:GO:0007165:signal transduction	-	-	-	-	-	-	0	-	-	-	-			-	-	-	-	-	-	-	-	-	-	-	-	-
OVOC3421	WBGene00240230	OVP06618	Uncharacterized calcium-binding protein homolog	K06114:SPTA: spectrin alpha	Uncharacterized calcium-binding protein homolog	-	Conserved with all nems and hosts	72.8137	1	1.00537	-	2424	No predicted secretion	-	-	2424	14124	OVOC_OM1b;OVOC_OM1b;OVOC_OM1b;OVOC_OM1b;OVOC_OM1b;OVOC_OM1b;OVOC_OM1b;OVOC_OM1b;OVOC_OM1b;OVOC_OM1b;OVOC_OM1b;OVOC_OM1b;OVOC_OM1b;OVOC_OM1b;OVOC_OM1b;OVOC_OM1b;OVOC_OM1b;OVOC_OM1b;OVOC_OM1b;OVOC_OM1b;OVOC_OM1b;OVOC_OM1b;OVOC_OM1b;OVOC_OM1b;OVOC_OM1b;OVOC_OM1b;OVOC_OM1b;OVOC_OM1b;OVOC_OM1b;OVOC_OM1b;OVOC_OM1b;OVOC_OM1b;OVOC_OM1b;OVOC_OM1b;OVOC_OM1b;OVOC_OM1b;OVOC_OM1b;OVOC_OM1b;OVOC_OM1b;OVOC_OM1b…	25473199;25473199;25473798;25473798;25474307;25474307;25474813;25474813;25475099;25475099;25475391;25475391;25475872;25475872;25476225;25476225;25476453;25476453;25477021;25477021;25477439;25477439;25477867;25477867;25478291;25478291;25478933;25478933;25479231;25479231;25479772;25479772;25480146;25480146;25480517;25480517;25481008;25481008;25481573;25481573;25482073;25482073;25482547;25482547;254…	25473333;25473333;25473986;25473986;25474432;25474432;25475004;25475004;25475283;25475283;25475580;25475580;25476035;25476035;25476351;25476351;25476665;25476665;25477269;25477269;25477578;25477578;25478097;25478097;25478530;25478530;25479075;25479075;25479466;25479466;25479939;25479939;25480307;25480307;25480618;25480618;25481166;25481166;25481764;25481764;25482309;25482309;25482766;25482766;254…	+;+;+;+;+;+;+;+;+;+;+;+;+;+;+;+;+;+;+;+;+;+;+;+;+;+;+;+;+;+;+;+;+;+;+;+;+;+;+;+;+;+;+;+;+;+;+;+;+;+;+;+;+;+;+;+;+;+;+;+;+;+;+;+;+;+;+;+;+;+;+;+;+;+;+;+;+;+;+;+;+;+;+;+;+;+;+;+;+;+;+;+;+;+;+;+;+;+;+;+;+;+;+;+;+;+;+;+;+;+;+;+;+;+;+;+;+;+;+;+;+;+;+	IPR001452:SH3 domain;IPR002017:Spectrin repeat;IPR002048:EF-hand domain;IPR011992:EF-hand domain pair;IPR014837:EF-hand, Ca insensitive;IPR018159:Spectrin/alpha-actinin;IPR018247:EF-Hand 1, calcium-binding site;IPR035825:Alpha Spectrin, SH3 domain;IPR036028:SH3-like domain superfamily	molecular_function:GO:0005509:calcium ion binding|molecular_function:GO:0005515:protein binding	K06114:SPTA: spectrin alpha	-	-	-	-	-	0	-	-	-	-			77.079	57.1683	21.8517	15.5189	70.5823	95.0437	65.5099	43.5342	11.4036	5.58621	53.5687	125.615	57.1301
OVOC6894a	WBGene00243703	OVP09303	Endoplasmin homolog	K04079:HSP90A, htpG: molecular chaperone HtpG	Endoplasmin homolog	-	Conserved with all nems and hosts	2136.06	1	0.100747	-	718	No predicted secretion	-	Y	718	2207	OVOC_OM2;OVOC_OM2;OVOC_OM2;OVOC_OM2;OVOC_OM2;OVOC_OM2;OVOC_OM2;OVOC_OM2;OVOC_OM2;OVOC_OM2;OVOC_OM2;OVOC_OM2;OVOC_OM2;OVOC_OM2;OVOC_OM2;OVOC_OM2;OVOC_OM2;OVOC_OM2;OVOC_OM2;OVOC_OM2;OVOC_OM2;OVOC_OM2;OVOC_OM2;OVOC_OM2;OVOC_OM2;OVOC_OM2	20679334;20679568;20679852;20679873;20680056;20680056;20680285;20680285;20680716;20680716;20681022;20681022;20681349;20681349;20681636;20681636;20681645;20682071;20682071;20682071;20682340;20682340;20682340;20682595;20682595;20682595	20679469;20679703;20679968;20679968;20680188;20680188;20680637;20680637;20680925;20680925;20681273;20681273;20681561;20681561;20681830;20681830;20681830;20682255;20682255;20682255;20682487;20682487;20682487;20682723;20682723;20682723	+;+;+;+;+;+;+;+;+;+;+;+;+;+;+;+;+;+;+;+;+;+;+;+;+;+	IPR001404:Heat shock protein Hsp90 family;IPR003594:Histidine kinase/HSP90-like ATPase;IPR019805:Heat shock protein Hsp90, conserved site;IPR020568:Ribosomal protein S5 domain 2-type fold;IPR020575:Heat shock protein Hsp90, N-terminal;IPR036890:Histidine kinase/HSP90-like ATPase superfamily;IPR037196:HSP90, C-terminal domain	molecular_function:GO:0005524:ATP binding|biological_process:GO:0006457:protein folding|molecular_function:GO:0051082:unfolded protein binding	K04079:HSP90A, htpG: molecular chaperone HtpG	-	-	-	-	-	0	-	-	-	-			3895.25	3162.34	937.458	193.276	597.412	877.741	2155.67	2516.89	203.995	465.288	1925.59	2000.04	2114.79
OVOC6697	WBGene00243506	OVP06188	Spectrin beta chain homolog	K06115:SPTB: spectrin beta	Spectrin beta chain homolog	-	Conserved with all nems and hosts	48.9246	1	0.821867	-	2364	No predicted secretion	-	-	2364	7095	OVOC_OM2;OVOC_OM2;OVOC_OM2;OVOC_OM2;OVOC_OM2;OVOC_OM2;OVOC_OM2;OVOC_OM2;OVOC_OM2;OVOC_OM2;OVOC_OM2;OVOC_OM2;OVOC_OM2;OVOC_OM2;OVOC_OM2;OVOC_OM2;OVOC_OM2;OVOC_OM2;OVOC_OM2;OVOC_OM2;OVOC_OM2;OVOC_OM2;OVOC_OM2;OVOC_OM2;OVOC_OM2;OVOC_OM2;OVOC_OM2;OVOC_OM2;OVOC_OM2;OVOC_OM2;OVOC_OM2;OVOC_OM2;OVOC_OM2;OVOC_OM2;OVOC_OM2;OVOC_OM2;OVOC_OM2;OVOC_OM2;OVOC_OM2	19510924;19511141;19513017;19513847;19514281;19514514;19514893;19515282;19515684;19516040;19516375;19517601;19518075;19518356;19518599;19519039;19519468;19519714;19519987;19520270;19520643;19521044;19521401;19521749;19522106;19522354;19522610;19522878;19523184;19523585;19523971;19524412;19524613;19525513;19526054;19526517;19526930;19527100;19527480	19511044;19511292;19513190;19514135;19514393;19514701;19515075;19515408;19515814;19516178;19516873;19517887;19518260;19518558;19518899;19519263;19519575;19519869;19520148;19520502;19520910;19521184;19521590;19521963;19522231;19522499;19522766;19523015;19523444;19523854;19524193;19524503;19524717;19525687;19526137;19526606;19527011;19527316;19527617	+;+;+;+;+;+;+;+;+;+;+;+;+;+;+;+;+;+;+;+;+;+;+;+;+;+;+;+;+;+;+;+;+;+;+;+;+;+;+	IPR001589:Actinin-type actin-binding domain, conserved site;IPR001605:Pleckstrin homology domain, spectrin-type;IPR001715:Calponin homology domain;IPR001849:Pleckstrin homology domain;IPR002017:Spectrin repeat;IPR011993:PH-like domain superfamily;IPR016343:Spectrin, beta subunit;IPR018159:Spectrin/alpha-actinin;IPR036872:CH domain superfamily;IPR041681:Pleckstrin homology domain 9	molecular_function:GO:0003779:actin binding|molecular_function:GO:0005200:structural constituent of cytoskeleton|molecular_function:GO:0005515:protein binding|molecular_function:GO:0005543:phospholipid binding|cellular_component:GO:0005737:cytoplasm|cellular_component:GO:0005856:cytoskeleton|biological_process:GO:0007010:cytoskeleton organization|cellular_component:GO:0008091:spectrin|biological_…	K06115:SPTB: spectrin beta	-	-	-	-	-	0	-	-	-	-			52.0425	55.3551	17.5108	5.38124	83.4964	104.002	67.462	23.298	4.64802	1.51643	49.367	101.239	33.7357
OVOC11845	WBGene00248654	OVP13102	-	K06530:CD109: CD109 antigen	K06530:CD109: CD109 antigen	-	Conserved with all nems and hosts	7.26252	1	4.91235	Y	1501	Signal peptide	-	Y	1501	4568	OVOC_OM1a;OVOC_OM1a;OVOC_OM1a;OVOC_OM1a;OVOC_OM1a;OVOC_OM1a;OVOC_OM1a;OVOC_OM1a;OVOC_OM1a;OVOC_OM1a;OVOC_OM1a;OVOC_OM1a;OVOC_OM1a;OVOC_OM1a;OVOC_OM1a;OVOC_OM1a;OVOC_OM1a;OVOC_OM1a;OVOC_OM1a;OVOC_OM1a;OVOC_OM1a;OVOC_OM1a;OVOC_OM1a;OVOC_OM1a;OVOC_OM1a;OVOC_OM1a;OVOC_OM1a;OVOC_OM1a;OVOC_OM1a;OVOC_OM1a;OVOC_OM1a	1912439;1912901;1913778;1914104;1914340;1914850;1915041;1915638;1915986;1916692;1917180;1917616;1918112;1918393;1920528;1926032;1926695;1927062;1927326;1927587;1928820;1929931;1930259;1930710;1931109;1931451;1932162;1932507;1932871;1933300;1934765	1912567;1913070;1913975;1914226;1914538;1914958;1915226;1915781;1916132;1916886;1917371;1917765;1918249;1918450;1920717;1926149;1926808;1927141;1927500;1927734;1929021;1930096;1930375;1930872;1931314;1931600;1932337;1932672;1932981;1933393;1934818	+;+;+;+;+;+;+;+;+;+;+;+;+;+;+;+;+;+;+;+;+;+;+;+;+;+;+;+;+;+;+	IPR001599:Alpha-2-macroglobulin;IPR002890:Macroglobulin domain;IPR008930:Terpenoid cyclases/protein prenyltransferase alpha-alpha toroid;IPR009048:Alpha-macroglobulin, receptor-binding;IPR011625:Alpha-2-macroglobulin, bait region domain;IPR011626:Alpha-macroglobulin-like, TED domain;IPR013783:Immunoglobulin-like fold;IPR014756:Immunoglobulin E-set;IPR019742:Alpha-2-macroglobulin, conserved site;I…	molecular_function:GO:0004866:endopeptidase inhibitor activity|cellular_component:GO:0005576:extracellular region|cellular_component:GO:0005615:extracellular space|biological_process:GO:0010951:negative regulation of endopeptidase activity	K06530:CD109: CD109 antigen	MER0023251:antigen CD109 (Homo sapiens) [I39.006]#I39#{inhibitor unit: 1-1406}~source Q8TDJ3~	I39	-	Y	0.977	1	Y	0.643	Y	-			0.21627	0.73353	2.76814	3.63777	4.71832	4.59028	1.40736	0.59648	0.20925	0.7851	9.48633	3.64624	10.8836
OVOC9778	WBGene00246587	OVP04995	Enolase homolog	K01689:ENO, eno: enolase [EC:4.2.1.11]	Enolase homolog	-	Conserved with all nems and hosts	2675.43	1	1.68001	Y	436	Nonclassical secretion	-	-	436	1586	OVOC_OM4;OVOC_OM4;OVOC_OM4;OVOC_OM4;OVOC_OM4;OVOC_OM4;OVOC_OM4;OVOC_OM4;OVOC_OM4;OVOC_OM4	689779;690516;690801;691340;691557;692128;692456;692852;693301;694492	690138;690662;690974;691444;691736;692208;692643;692921;693455;694617	-;-;-;-;-;-;-;-;-;-	IPR000941:Enolase;IPR020809:Enolase, conserved site;IPR020810:Enolase, C-terminal TIM barrel domain;IPR020811:Enolase, N-terminal;IPR029017:Enolase-like, N-terminal;IPR036849:Enolase-like, C-terminal domain superfamily	cellular_component:GO:0000015:phosphopyruvate hydratase complex|molecular_function:GO:0000287:magnesium ion binding|molecular_function:GO:0004634:phosphopyruvate hydratase activity|molecular_function:GO:0005515:protein binding|cellular_component:GO:0005634:nucleus|cellular_component:GO:0005737:cytoplasm|biological_process:GO:0006096:glycolysis	K01689:ENO, eno: enolase [EC:4.2.1.11]	-	-	-	-	-	0	Y	0.616	-	Y			1992.18	1238.22	3006.17	3486.75	821.983	839.953	783.084	1563.65	304.361	618.076	2750.29	3706.06	3274.51
OVOC10597	WBGene00247406	OVP06927	Intermediate filament protein ifb-1 homolog	IPR001322:Lamin tail domain;IPR016451:Intermediate filament, ifa/ifb;IPR018039:Intermediate filament protein, conserved site;IPR036415:Lamin tail domain superfamily;IPR039008:Intermediate filament, rod domain;IPR042180:Intermediate filament, rod domain, coil 1B	Intermediate filament protein ifb-1 homolog	-	Conserved with some hosts	2031.12	1	4.39356	Y	626	No predicted secretion	-	Y	626	1881	OVOC_OM4;OVOC_OM4;OVOC_OM4;OVOC_OM4;OVOC_OM4;OVOC_OM4;OVOC_OM4;OVOC_OM4;OVOC_OM4;OVOC_OM4;OVOC_OM4	8311375;8311778;8312075;8312800;8313192;8313621;8314094;8314682;8317048;8317662;8323548	8311539;8311885;8312276;8312978;8313359;8313875;8314280;8314803;8317298;8317761;8323691	-;-;-;-;-;-;-;-;-;-;-	IPR001322:Lamin tail domain;IPR016451:Intermediate filament, ifa/ifb;IPR018039:Intermediate filament protein, conserved site;IPR036415:Lamin tail domain superfamily;IPR039008:Intermediate filament, rod domain;IPR042180:Intermediate filament, rod domain, coil 1B	cellular_component:GO:0005882:intermediate filament|cellular_component:GO:0016324:apical plasma membrane	-	-	-	-	-	-	0	-	-	-	-			328.095	115.883	383.112	174.908	427.422	933.432	403.682	192.415	42.9407	74.9936	3016.27	5792.24	1562.59
OVOC11489	WBGene00248298	OVP13591	Glyceraldehyde-3-phosphate dehydrogenase homolog	K00134:GAPDH, gapA: glyceraldehyde 3-phosphate dehydrogenase [EC:1.2.1.12]	Glyceraldehyde-3-phosphate dehydrogenase homolog	-	Conserved with all nems and hosts	1388.64	1	1.26916	-	339	No predicted secretion	-	-	339	1542	OVOC_OM4;OVOC_OM4;OVOC_OM4;OVOC_OM4;OVOC_OM4;OVOC_OM4;OVOC_OM4;OVOC_OM4;OVOC_OM4;OVOC_OM4;OVOC_OM4;OVOC_OM4;OVOC_OM4;OVOC_OM4;OVOC_OM4	14954551;14954553;14955215;14955215;14955513;14955513;14956007;14956007;14956543;14956543;14956907;14956907;14957180;14957180;14957408	14955015;14955015;14955397;14955397;14955683;14955683;14956259;14956259;14956661;14956661;14957006;14957006;14957238;14957425;14957430	-;-;-;-;-;-;-;-;-;-;-;-;-;-;-	IPR006424:Glyceraldehyde-3-phosphate dehydrogenase, type I;IPR020828:Glyceraldehyde 3-phosphate dehydrogenase, NAD(P) binding domain;IPR020829:Glyceraldehyde 3-phosphate dehydrogenase, catalytic domain;IPR020830:Glyceraldehyde 3-phosphate dehydrogenase, active site;IPR020831:Glyceraldehyde/Erythrose phosphate dehydrogenase family;IPR036291:NAD(P)-binding domain superfamily	molecular_function:GO:0000166:nucleotide binding|molecular_function:GO:0004365:glyceraldehyde-3-phosphate dehydrogenase (NAD+) (phosphorylating) activity|biological_process:GO:0006006:glucose metabolic process|biological_process:GO:0006096:glycolysis|molecular_function:GO:0016491:oxidoreductase activity|molecular_function:GO:0016620:oxidoreductase activity, acting on the aldehyde or oxo group of …	K00134:GAPDH, gapA: glyceraldehyde 3-phosphate dehydrogenase [EC:1.2.1.12]	-	-	-	-	-	0	-	-	-	-			1503.03	678.661	3328.77	7267.08	946.161	938.793	487.159	600.191	227.501	537.254	1603.67	1907.88	1407.32
OVOC5319	WBGene00242128	OVP00220	-	K17751:MYH6_7: myosin heavy chain 6/7	K17751:MYH6_7: myosin heavy chain 6/7	-	Conserved with all nems and hosts	300.532	1	-0.131414	-	1957	No predicted secretion	-	-	1957	5981	OVOC_OM2;OVOC_OM2;OVOC_OM2;OVOC_OM2;OVOC_OM2;OVOC_OM2;OVOC_OM2;OVOC_OM2;OVOC_OM2;OVOC_OM2;OVOC_OM2;OVOC_OM2;OVOC_OM2;OVOC_OM2;OVOC_OM2	10120169;10120561;10120807;10121092;10121695;10122069;10122907;10123989;10125014;10126665;10127419;10127697;10128259;10128527;10128807	10120240;10120689;10120947;10121316;10121917;10122682;10123408;10124863;10126540;10127171;10127592;10128110;10128435;10128622;10129111	+;+;+;+;+;+;+;+;+;+;+;+;+;+;+	IPR001609:Myosin head, motor domain;IPR002928:Myosin tail;IPR004009:Myosin, N-terminal, SH3-like;IPR008989:Myosin S1 fragment, N-terminal;IPR027401:Myosin IQ motif-containing domain superfamily;IPR027417:P-loop containing nucleoside triphosphate hydrolase;IPR036961:Kinesin motor domain superfamily	molecular_function:GO:0000166:nucleotide binding|molecular_function:GO:0003774:motor activity|molecular_function:GO:0003779:actin binding|molecular_function:GO:0005524:ATP binding|cellular_component:GO:0016459:myosin complex|molecular_function:GO:0051015:actin filament binding	K17751:MYH6_7: myosin heavy chain 6/7	-	-	-	-	-	0	-	-	-	-			1147.1	313.82	292.926	134.68	265.035	337.56	182.931	219.429	9.98867	37.1766	305.085	741.86	176.873
OVOC3737	WBGene00240546	OVP12855	Glutamate dehydrogenase, mitochondrial homolog	K00261:GLUD1_2, gdhA: glutamate dehydrogenase (NAD(P)+) [EC:1.4.1.3]	Glutamate dehydrogenase, mitochondrial homolog	-	Conserved with all nems and hosts	88.9003	1	-1.70597	-	540	No predicted secretion	-	-	540	1915	OVOC_OM1b;OVOC_OM1b;OVOC_OM1b;OVOC_OM1b;OVOC_OM1b;OVOC_OM1b;OVOC_OM1b;OVOC_OM1b;OVOC_OM1b;OVOC_OM1b	27886706;27887055;27888033;27888469;27888836;27891755;27892442;27892656;27893186;27893462	27886852;27887195;27888240;27888708;27888966;27891910;27892567;27892863;27893326;27893878	+;+;+;+;+;+;+;+;+;+	IPR006095:Glutamate/phenylalanine/leucine/valine dehydrogenase;IPR006096:Glutamate/phenylalanine/leucine/valine dehydrogenase, C-terminal;IPR006097:Glutamate/phenylalanine/leucine/valine dehydrogenase, dimerisation domain;IPR014362:Glutamate dehydrogenase;IPR033524:Leu/Phe/Val dehydrogenases active site;IPR033922:NAD(P) binding domain of glutamate dehydrogenase;IPR036291:NAD(P)-binding domain sup…	molecular_function:GO:0000166:nucleotide binding|biological_process:GO:0006520:cellular amino acid metabolic process|molecular_function:GO:0016491:oxidoreductase activity|molecular_function:GO:0016639:oxidoreductase activity, acting on the CH-NH2 group of donors, NAD or NADP as acceptor|biological_process:GO:0055114:oxidation-reduction process	K00261:GLUD1_2, gdhA: glutamate dehydrogenase (NAD(P)+) [EC:1.4.1.3]	-	-	-	-	-	0	-	-	-	-			677.798	385.911	424.199	386.423	228.384	258.282	735.897	597.587	5.98982	48.0677	72.0879	67.0723	90.8204
OVOC9329	WBGene00246138	OVP08138	Chaperonin Hsp-60, mitochondrial homolog	K04077:groEL, HSPD1: chaperonin GroEL	Chaperonin Hsp-60, mitochondrial homolog	-	Conserved with all nems and hosts	128.905	1	-0.246875	-	571	No predicted secretion	-	-	571	6989	OVOC_OM3;OVOC_OM3;OVOC_OM3;OVOC_OM3;OVOC_OM3;OVOC_OM3;OVOC_OM3;OVOC_OM3;OVOC_OM3;OVOC_OM3;OVOC_OM3;OVOC_OM3;OVOC_OM3;OVOC_OM3;OVOC_OM3;OVOC_OM3;OVOC_OM3;OVOC_OM3;OVOC_OM3;OVOC_OM3;OVOC_OM3;OVOC_OM3;OVOC_OM3;OVOC_OM3;OVOC_OM3;OVOC_OM3;OVOC_OM3;OVOC_OM3;OVOC_OM3;OVOC_OM3;OVOC_OM3;OVOC_OM3;OVOC_OM3;OVOC_OM3;OVOC_OM3;OVOC_OM3;OVOC_OM3;OVOC_OM3;OVOC_OM3	13771386;13771386;13772916;13772916;13773309;13773309;13773702;13773702;13774075;13774075;13774348;13774348;13774775;13774775;13775916;13775916;13776113;13777171;13777171;13779170;13779170;13779451;13779451;13779780;13779780;13780234;13780234;13780737;13780737;13781207;13781207;13781750;13781750;13782079;13782079;13782428;13782428;13782676;13782676	13772512;13772512;13773075;13773075;13773490;13773490;13773799;13773799;13774240;13774240;13774467;13774467;13775683;13775683;13776926;13776035;13776926;13778770;13778770;13779372;13779372;13779679;13779679;13779857;13779857;13780440;13780440;13780847;13780847;13781395;13781395;13781898;13781898;13782208;13782208;13782550;13782550;13782872;13782872	-;-;-;-;-;-;-;-;-;-;-;-;-;-;-;-;-;-;-;-;-;-;-;-;-;-;-;-;-;-;-;-;-;-;-;-;-;-;-	IPR001844:Chaperonin Cpn60;IPR002423:Chaperonin Cpn60/TCP-1 family;IPR018370:Chaperonin Cpn60, conserved site;IPR027409:GroEL-like apical domain superfamily;IPR027410:TCP-1-like chaperonin intermediate domain superfamily;IPR027413:GroEL-like equatorial domain superfamily	biological_process:GO:0002119:nematode larval development|molecular_function:GO:0005524:ATP binding|cellular_component:GO:0005739:mitochondrion|biological_process:GO:0006457:protein folding|biological_process:GO:0007005:mitochondrion organization|molecular_function:GO:0008134:transcription factor binding|biological_process:GO:0009792:embryo development ending in birth or egg hatching|biological_p…	K04077:groEL, HSPD1: chaperonin GroEL	-	-	-	-	-	0	-	-	-	-			251.172	293.615	38.4247	12.96	59.2924	65.4742	215.435	263.738	25.3022	53.3667	94.4564	186.335	111.714
OVOC689	WBGene00237498	OVP04605	Lamin-1 homolog (intermediate filament)	K07611:LMNB: lamin B	Intermediate filament	-	Conserved with all nems and hosts	62.772	1	-0.854325	-	598	Nonclassical secretion	-	Y	598	2568	OVOC_OM1b;OVOC_OM1b;OVOC_OM1b;OVOC_OM1b;OVOC_OM1b;OVOC_OM1b;OVOC_OM1b;OVOC_OM1b;OVOC_OM1b;OVOC_OM1b;OVOC_OM1b	4837295;4837727;4838048;4838480;4838677;4839026;4839275;4839553;4839917;4840281;4840698	4837459;4837814;4838263;4838611;4838826;4839190;4839436;4839731;4840088;4840472;4841644	+;+;+;+;+;+;+;+;+;+;+	IPR001322:Lamin tail domain;IPR036415:Lamin tail domain superfamily;IPR039008:Intermediate filament, rod domain;IPR042180:Intermediate filament, rod domain, coil 1B	molecular_function:GO:0005198:structural molecule activity|cellular_component:GO:0005635:nuclear envelope|cellular_component:GO:0005882:intermediate filament|biological_process:GO:0006997:nucleus organization|biological_process:GO:0007281:germ cell development|biological_process:GO:0007346:regulation of mitotic cell cycle|biological_process:GO:0008104:protein localization|biological_process:GO:00…	K07611:LMNB: lamin B	-	-	-	-	-	0	Y	0.644	-	Y			199.951	225.492	66.7849	39.9017	133.569	158.026	138.492	109.462	12.0973	9.77587	31.3864	43.188	38.3871
OVOC13484	WBGene00255503	OVP14540	-	K03283:HSPA1s: heat shock 70kDa protein 1/2/6/8	K03283:HSPA1s: heat shock 70kDa protein 1/2/6/8	-	Conserved with all nems and hosts	456.164	1	2.00732	Y	649	No predicted secretion	-	Y	649	2224	OVOC_OM4;OVOC_OM4;OVOC_OM4;OVOC_OM4;OVOC_OM4;OVOC_OM4;OVOC_OM4;OVOC_OM4;OVOC_OM4;OVOC_OM4	8432346;8432925;8433295;8433759;8433982;8434221;8434636;8434954;8435428;8435742	8432478;8433029;8433656;8433882;8434135;8434479;8434857;8435301;8435614;8436071	+;+;+;+;+;+;+;+;+;+	IPR013126:Heat shock protein 70 family;IPR018181:Heat shock protein 70, conserved site;IPR029047:Heat shock protein 70kD, peptide-binding domain superfamily;IPR029048:Heat shock protein 70kD, C-terminal domain superfamily;IPR043129:ATPase, nucleotide binding domain	molecular_function:GO:0000166:nucleotide binding|molecular_function:GO:0005524:ATP binding	K03283:HSPA1s: heat shock 70kDa protein 1/2/6/8	-	-	-	-	-	0	-	-	-	-			194.69	225.877	93.9787	25.4239	54.5279	81.1434	44.2324	123.739	38.4671	66.1152	435.896	129.189	463.373
OVOC9475	WBGene00246284	OVP14216	-	IPR001322:Lamin tail domain;IPR018039:Intermediate filament protein, conserved site;IPR036415:Lamin tail domain superfamily;IPR039008:Intermediate filament, rod domain;IPR042180:Intermediate filament, rod domain, coil 1B	IPR001322:Lamin tail domain;IPR018039:Intermediate filament protein, conserved site;IPR036415:Lamin tail domain superfamily;IPR039008:Intermediate filament, rod domain;IPR042180:Intermediate filament, rod domain, coil 1B	-	Conserved with some hosts	97.0113	1	5.74264	Y	1322	No predicted secretion	-	Y	1322	4579	OVOC_OM3;OVOC_OM3;OVOC_OM3;OVOC_OM3;OVOC_OM3;OVOC_OM3;OVOC_OM3;OVOC_OM3;OVOC_OM3;OVOC_OM3;OVOC_OM3;OVOC_OM3;OVOC_OM3;OVOC_OM3;OVOC_OM3;OVOC_OM3;OVOC_OM3;OVOC_OM3;OVOC_OM3;OVOC_OM3;OVOC_OM3;OVOC_OM3;OVOC_OM3;OVOC_OM3;OVOC_OM3;OVOC_OM3;OVOC_OM3;OVOC_OM3;OVOC_OM3	15035119;15036026;15036417;15036809;15037971;15038829;15039689;15040027;15040595;15041122;15041299;15041724;15042004;15042513;15053282;15057854;15061455;15061663;15062041;15062770;15063382;15064404;15066456;15075281;15077747;15084030;15084591;15085715;15086784	15035764;15036142;15036578;15036888;15038094;15038993;15039862;15040236;15040723;15041179;15041396;15041837;15042176;15042622;15053418;15057943;15061553;15061749;15062448;15062862;15063453;15064571;15066638;15075425;15077926;15084355;15084641;15085780;15086897	-;-;-;-;-;-;-;-;-;-;-;-;-;-;-;-;-;-;-;-;-;-;-;-;-;-;-;-;-	IPR001322:Lamin tail domain;IPR018039:Intermediate filament protein, conserved site;IPR036415:Lamin tail domain superfamily;IPR039008:Intermediate filament, rod domain;IPR042180:Intermediate filament, rod domain, coil 1B	cellular_component:GO:0005882:intermediate filament	-	-	-	-	-	-	0	-	-	-	-			4.98753	2.58044	24.8266	10.363	53.9286	29.9122	44.7948	33.9176	9.91572	27.6736	128.055	133.1	119.432
OVOC6317	WBGene00243126	OVP12285	Papilin homolog	K23624:PAPLN: papilin	Papilin homolog	-	Conserved with all nems and hosts	13.6864	1	2.30579	Y	1377	No predicted secretion	-	-	1377	4134	OVOC_OM2;OVOC_OM2;OVOC_OM2;OVOC_OM2;OVOC_OM2;OVOC_OM2;OVOC_OM2;OVOC_OM2;OVOC_OM2;OVOC_OM2;OVOC_OM2;OVOC_OM2;OVOC_OM2;OVOC_OM2;OVOC_OM2;OVOC_OM2;OVOC_OM2;OVOC_OM2;OVOC_OM2;OVOC_OM2;OVOC_OM2;OVOC_OM2;OVOC_OM2;OVOC_OM2	16997990;16998393;16998762;16998968;16999256;17000045;17000617;17001037;17001368;17002288;17002512;17002809;17003073;17003303;17003911;17004386;17004836;17005295;17005587;17005795;17006105;17006412;17006744;17007130	16998255;16998609;16998855;16999141;16999455;17000147;17000692;17001201;17001590;17002428;17002625;17002927;17003200;17003516;17004158;17004541;17005006;17005454;17005715;17005910;17006287;17006626;17006975;17007419	+;+;+;+;+;+;+;+;+;+;+;+;+;+;+;+;+;+;+;+;+;+;+;+	IPR000884:Thrombospondin type-1 (TSP1) repeat;IPR002223:Pancreatic trypsin inhibitor Kunitz domain;IPR010294:ADAM-TS Spacer 1;IPR013273:ADAMTS/ADAMTS-like;IPR020901:Proteinase inhibitor I2, Kunitz, conserved site;IPR036383:Thrombospondin type-1 (TSP1) repeat superfamily;IPR036880:Pancreatic trypsin inhibitor Kunitz domain superfamily	biological_process:GO:0000902:cell morphogenesis|biological_process:GO:0002119:nematode larval development|molecular_function:GO:0004867:serine-type endopeptidase inhibitor activity|cellular_component:GO:0005604:basement membrane|biological_process:GO:0009792:embryo development ending in birth or egg hatching|biological_process:GO:0010951:negative regulation of endopeptidase activity|biological_p…	K23624:PAPLN: papilin	MER0047772:chymotrypsin inhibitor ({Naja atra}) (Naja atra) [I02.065]#I02#{inhibitor unit: 25-81}~source CAE51866~	I02	-	-	-	0	-	-	-	-			1.92581	7.99872	6.81537	1.81193	26.4407	20.4822	6.16174	2.96594	1.61856	0	21.0244	8.01932	16.5308
OVOC7893	WBGene00244702	OVP11295	-	K11252:H2B: histone H2B	K11252:H2B: histone H2B	-	Onchocerca-specific	72.1503	1	-3.10109	-	380	No predicted secretion	-	-	380	1143	OVOC_OM3;OVOC_OM3;OVOC_OM3;OVOC_OM3;OVOC_OM3	3250127;3251053;3251481;3251990;3253897	3250491;3251124;3251864;3251995;3254212	+;+;+;+;+	IPR000558:Histone H2B;IPR001951:Histone H4;IPR007125:Histone H2A/H2B/H3;IPR009072:Histone-fold;IPR019809:Histone H4, conserved site	cellular_component:GO:0000786:nucleosome|molecular_function:GO:0003677:DNA binding|cellular_component:GO:0005634:nucleus|cellular_component:GO:0005694:chromosome|cellular_component:GO:0042025:host cell nucleus|molecular_function:GO:0046982:protein heterodimerization activity	K11252:H2B: histone H2B	-	-	-	-	-	0	-	-	-	-			1606.03	2376.72	507.174	513.169	242.405	369.958	2482.53	5230.11	48.0865	586.743	87.1979	10.4387	18.6839
OVOC7179	WBGene00243987	OVP14043	-	K12567:TTN: titin [EC:2.7.11.1]	K12567:TTN: titin [EC:2.7.11.1]	-	Conserved with some hosts	5.87935	1	1.48308	-	4865	No predicted secretion	-	-	4865	15065	OVOC_OM2;OVOC_OM2;OVOC_OM2;OVOC_OM2;OVOC_OM2;OVOC_OM2;OVOC_OM2;OVOC_OM2;OVOC_OM2;OVOC_OM2;OVOC_OM2;OVOC_OM2;OVOC_OM2;OVOC_OM2;OVOC_OM2;OVOC_OM2;OVOC_OM2;OVOC_OM2;OVOC_OM2;OVOC_OM2;OVOC_OM2;OVOC_OM2;OVOC_OM2;OVOC_OM2;OVOC_OM2;OVOC_OM2;OVOC_OM2;OVOC_OM2;OVOC_OM2;OVOC_OM2;OVOC_OM2;OVOC_OM2;OVOC_OM2;OVOC_OM2;OVOC_OM2;OVOC_OM2;OVOC_OM2;OVOC_OM2;OVOC_OM2;OVOC_OM2;OVOC_OM2;OVOC_OM2;OVOC_OM2;OVOC_OM2;OVO…	22786454;22786885;22788026;22788996;22790818;22791528;22791940;22792428;22792900;22797624;22799888;22800525;22800760;22800982;22801717;22802384;22802750;22803124;22803568;22803859;22804067;22804403;22804756;22805165;22805579;22805856;22806125;22806604;22807210;22807536;22807756;22808090;22808585;22808835;22809065;22809565;22809871;22810411;22810941;22811332;22811800;22812144;22812381;22812815;228…	22786516;22787013;22788192;22789172;22790947;22791633;22792061;22792592;22793055;22797761;22799974;22800566;22800816;22801029;22801899;22802527;22802960;22803283;22803682;22803947;22804247;22804559;22804980;22805308;22805685;22805990;22806328;22806770;22807421;22807684;22807966;22808202;22808732;22808978;22809174;22809675;22810065;22810614;22811085;22811585;22811980;22812280;22812495;22812958;228…	+;+;+;+;+;+;+;+;+;+;+;+;+;+;+;+;+;+;+;+;+;+;+;+;+;+;+;+;+;+;+;+;+;+;+;+;+;+;+;+;+;+;+;+;+;+;+;+;+;+;+;+;+;+;+;+;+;+;+;+;+;+;+;+;+;+;+;+;+;+;+;+;+;+;+;+;+;+;+;+;+;+;+;+;+;+;+;+;+;+	IPR003598:Immunoglobulin subtype 2;IPR003599:Immunoglobulin subtype;IPR007110:Immunoglobulin-like domain;IPR010939:Titin repeats;IPR013098:Immunoglobulin I-set;IPR013783:Immunoglobulin-like fold;IPR036179:Immunoglobulin-like domain superfamily	-	K12567:TTN: titin [EC:2.7.11.1]	-	-	-	-	-	0	-	-	-	-			6.13712	2.39394	23.8605	12.4569	7.95636	3.6194	4.09024	15.5844	1.61798	2.77735	4.14207	5.7513	5.73834
OVOC11613	WBGene00248422	OVP13500	-	-	Major antigen / lfi-1 - Lin-5 (Five) Interacting protein	Y	Nem-specific, not conserved in all species	17.0493	1	3.50709	Y	2021	No predicted secretion	-	-	2021	6266	OVOC_OM4;OVOC_OM4;OVOC_OM4;OVOC_OM4;OVOC_OM4;OVOC_OM4;OVOC_OM4;OVOC_OM4;OVOC_OM4;OVOC_OM4;OVOC_OM4;OVOC_OM4;OVOC_OM4;OVOC_OM4;OVOC_OM4;OVOC_OM4;OVOC_OM4;OVOC_OM4;OVOC_OM4;OVOC_OM4;OVOC_OM4;OVOC_OM4;OVOC_OM4;OVOC_OM4;OVOC_OM4;OVOC_OM4;OVOC_OM4;OVOC_OM4;OVOC_OM4;OVOC_OM4;OVOC_OM4;OVOC_OM4;OVOC_OM4;OVOC_OM4;OVOC_OM4;OVOC_OM4;OVOC_OM4;OVOC_OM4;OVOC_OM4;OVOC_OM4;OVOC_OM4;OVOC_OM4	15869050;15872408;15872978;15873290;15873815;15874438;15874630;15874982;15875864;15876673;15876979;15877542;15877963;15878330;15878495;15879303;15879740;15880113;15880390;15881186;15881516;15882096;15882424;15883008;15883652;15884015;15885037;15885466;15885875;15886162;15886367;15886602;15886897;15887328;15888387;15888729;15889212;15889569;15889827;15890321;15891957;15897562	15869145;15872643;15873090;15873489;15873958;15874539;15874830;15875188;15876055;15876852;15877142;15877662;15878051;15878387;15878647;15879518;15879865;15880223;15880583;15881345;15881716;15882293;15882518;15883100;15883860;15884234;15885134;15885655;15886014;15886254;15886498;15886696;15887009;15887406;15888507;15888928;15889397;15889704;15890008;15890537;15892052;15897670	-;-;-;-;-;-;-;-;-;-;-;-;-;-;-;-;-;-;-;-;-;-;-;-;-;-;-;-;-;-;-;-;-;-;-;-;-;-;-;-;-;-	-	-	-	-	-	-	-	-	0	-	-	-	-		1.87111	5.8427	1.66055	16.0167	23.5255	11.4985	14.6958	7.39481	17.0313	4.50021	9.53917	13.693	34.4155	23.9119
OVOC6097	WBGene00242906	OVP08577	Glycogen phosphorylase homolog	K00688:PYG, glgP: glycogen phosphorylase [EC:2.4.1.1]	Glycogen phosphorylase homolog	-	Conserved with all nems and hosts	268.445	1	1.0409	-	850	No predicted secretion	-	-	850	2662	OVOC_OM2;OVOC_OM2;OVOC_OM2;OVOC_OM2;OVOC_OM2;OVOC_OM2;OVOC_OM2;OVOC_OM2;OVOC_OM2;OVOC_OM2;OVOC_OM2;OVOC_OM2;OVOC_OM2;OVOC_OM2;OVOC_OM2;OVOC_OM2;OVOC_OM2;OVOC_OM2;OVOC_OM2;OVOC_OM2	15435413;15435929;15436242;15436501;15436973;15437290;15437629;15438116;15438532;15439054;15439486;15439770;15440136;15440602;15440815;15441184;15441659;15442840;15443083;15443492	15435692;15435995;15436376;15436628;15437095;15437388;15437754;15438298;15438646;15439226;15439649;15439845;15440279;15440684;15440947;15441297;15441841;15442941;15443199;15443608	-;-;-;-;-;-;-;-;-;-;-;-;-;-;-;-;-;-;-;-	IPR000811:Glycosyl transferase, family 35;IPR011833:Glycogen/starch/alpha-glucan phosphorylase;IPR035090:Phosphorylase pyridoxal-phosphate attachment site	molecular_function:GO:0004645:phosphorylase activity|biological_process:GO:0005975:carbohydrate metabolic process|molecular_function:GO:0008184:glycogen phosphorylase activity|molecular_function:GO:0016740:transferase activity|molecular_function:GO:0016757:transferase activity, transferring glycosyl groups|molecular_function:GO:0030170:pyridoxal phosphate binding|na:GO:0102250:|na:GO:0102499:	K00688:PYG, glgP: glycogen phosphorylase [EC:2.4.1.1]	-	-	-	-	-	0	-	-	-	-			334.175	175.594	1061.82	1906.32	362.135	321.024	113.506	182.705	24.238	59.7275	391.104	264.326	445.663
OVOC10264	WBGene00247073	OVP06764	Galectin homolog	K10093:LGALS9: galectin-9	Galectin homolog	-	Conserved with all nems and hosts	72.0984	1	-2.60728	-	280	No predicted secretion	-	Y	280	971	OVOC_OM4;OVOC_OM4;OVOC_OM4;OVOC_OM4;OVOC_OM4;OVOC_OM4;OVOC_OM4;OVOC_OM4	5570463;5570979;5571654;5572284;5573164;5573820;5574658;5576029	5570664;5571101;5571815;5572391;5573295;5573907;5574746;5576095	-;-;-;-;-;-;-;-	IPR001079:Galectin, carbohydrate recognition domain;IPR013320:Concanavalin A-like lectin/glucanase domain superfamily	molecular_function:GO:0030246:carbohydrate binding	K10093:LGALS9: galectin-9	-	-	-	-	-	0	-	-	-	-			1229.56	501.279	1380.96	1270.15	1089.28	1052.59	462.082	261.434	35.4393	81.256	115.14	55.7488	81.816
OVOC10147	WBGene00246956	OVP08295	-	K17751:MYH6_7: myosin heavy chain 6/7	K17751:MYH6_7: myosin heavy chain 6/7	-	Conserved with all nems and hosts	176.346	1	-0.370664	-	1975	No predicted secretion	-	-	1975	5928	OVOC_OM4;OVOC_OM4;OVOC_OM4;OVOC_OM4;OVOC_OM4;OVOC_OM4;OVOC_OM4;OVOC_OM4;OVOC_OM4;OVOC_OM4;OVOC_OM4;OVOC_OM4;OVOC_OM4;OVOC_OM4;OVOC_OM4;OVOC_OM4	4399064;4400120;4400871;4401394;4402225;4402728;4403416;4405439;4406535;4408447;4409700;4411186;4411964;4412352;4413125;4415743	4399279;4400392;4401047;4401630;4402547;4403019;4405008;4406069;4406781;4408951;4410313;4411447;4412188;4412492;4413253;4415805	-;-;-;-;-;-;-;-;-;-;-;-;-;-;-;-	IPR001609:Myosin head, motor domain;IPR002928:Myosin tail;IPR004009:Myosin, N-terminal, SH3-like;IPR008989:Myosin S1 fragment, N-terminal;IPR027401:Myosin IQ motif-containing domain superfamily;IPR027417:P-loop containing nucleoside triphosphate hydrolase;IPR036961:Kinesin motor domain superfamily	molecular_function:GO:0000166:nucleotide binding|molecular_function:GO:0003774:motor activity|molecular_function:GO:0003779:actin binding|molecular_function:GO:0005524:ATP binding|cellular_component:GO:0016459:myosin complex|molecular_function:GO:0051015:actin filament binding	K17751:MYH6_7: myosin heavy chain 6/7	-	-	-	-	-	0	-	-	-	-			807.731	318.797	127.777	32.8287	210.33	360.039	108.325	72.2392	10.2392	10.0831	167.398	438.681	287.366
OVOC2366	WBGene00239175	OVP06350	78 kDa glucose-regulated protein homolog	K09490:HSPA5, BIP: endoplasmic reticulum chaperone BiP [EC:3.6.4.10]	78 kDa glucose-regulated protein homolog	-	Conserved with all nems and hosts	363.167	1	0.368295	-	687	Signal peptide	-	Y	687	2064	OVOC_OM1b;OVOC_OM1b;OVOC_OM1b;OVOC_OM1b;OVOC_OM1b;OVOC_OM1b;OVOC_OM1b;OVOC_OM1b;OVOC_OM1b	17914149;17914529;17914857;17915408;17915930;17916164;17916657;17917053;17917472	17914312;17914766;17915199;17915793;17916043;17916409;17916926;17917217;17917609	+;+;+;+;+;+;+;+;+	IPR013126:Heat shock protein 70 family;IPR018181:Heat shock protein 70, conserved site;IPR029047:Heat shock protein 70kD, peptide-binding domain superfamily;IPR029048:Heat shock protein 70kD, C-terminal domain superfamily;IPR042050:Endoplasmic reticulum chaperone BIP, nucleotide-binding domain;IPR043129:ATPase, nucleotide binding domain	molecular_function:GO:0000166:nucleotide binding|molecular_function:GO:0005524:ATP binding	K09490:HSPA5, BIP: endoplasmic reticulum chaperone BiP [EC:3.6.4.10]	-	-	-	Y	0.897	0	-	-	Y	-			527.2	518.302	193.07	113.93	830.241	876.926	542.551	350.05	37.7441	31.8555	406.762	591.111	318.101
OVOC7786b	WBGene00244595	OVP14779	-	K01623:ALDO: fructose-bisphosphate aldolase, class I [EC:4.1.2.13]	K01623:ALDO: fructose-bisphosphate aldolase, class I [EC:4.1.2.13]	-	Conserved with all nems and hosts	0	0	-	-	363	No predicted secretion	-	-	363	-	-	-	-	-	IPR000741:Fructose-bisphosphate aldolase, class-I;IPR013785:Aldolase-type TIM barrel;IPR029768:Fructose-bisphosphate aldolase class-I active site	molecular_function:GO:0003824:catalytic activity|molecular_function:GO:0004332:fructose-bisphosphate aldolase activity|biological_process:GO:0006096:glycolysis|molecular_function:GO:0016829:lyase activity|molecular_function:GO:0042802:identical protein binding	K01623:ALDO: fructose-bisphosphate aldolase, class I [EC:4.1.2.13]	-	-	-	-	-	0	-	-	-	-			-	-	-	-	-	-	-	-	-	-	-	-	-
OVOC5064	WBGene00241873	OVP03243	-	K09487:HSP90B, TRA1: heat shock protein 90kDa beta	K09487:HSP90B, TRA1: heat shock protein 90kDa beta	-	Conserved with some hosts	88.1843	1	-0.495742	-	774	No predicted secretion	-	-	774	2325	OVOC_OM2;OVOC_OM2;OVOC_OM2;OVOC_OM2;OVOC_OM2;OVOC_OM2;OVOC_OM2;OVOC_OM2;OVOC_OM2;OVOC_OM2;OVOC_OM2;OVOC_OM2;OVOC_OM2;OVOC_OM2;OVOC_OM2	8590273;8590498;8590768;8591308;8591637;8591839;8592169;8592486;8592855;8593157;8593444;8593803;8594149;8594397;8594656	8590407;8590695;8590908;8591547;8591726;8592015;8592330;8592602;8593085;8593325;8593718;8593929;8594280;8594514;8594668	-;-;-;-;-;-;-;-;-;-;-;-;-;-;-	IPR001404:Heat shock protein Hsp90 family;IPR003594:Histidine kinase/HSP90-like ATPase;IPR019805:Heat shock protein Hsp90, conserved site;IPR020568:Ribosomal protein S5 domain 2-type fold;IPR020575:Heat shock protein Hsp90, N-terminal;IPR036890:Histidine kinase/HSP90-like ATPase superfamily;IPR037196:HSP90, C-terminal domain	molecular_function:GO:0005524:ATP binding|biological_process:GO:0006457:protein folding|molecular_function:GO:0051082:unfolded protein binding	K09487:HSP90B, TRA1: heat shock protein 90kDa beta	-	-	-	-	-	0	-	-	-	-			216.25	213.106	61.198	22.4896	428.246	336.823	323.357	297.082	26.3123	19.0243	77.4279	81.0414	71.1307
OVOC1460	WBGene00238269	OVP08022	-	K23961:	K23961:	-	Conserved with all nems and hosts	182.941	1	2.16639	Y	2312	No predicted secretion	-	-	2312	7385	OVOC_OM1b;OVOC_OM1b;OVOC_OM1b;OVOC_OM1b;OVOC_OM1b;OVOC_OM1b;OVOC_OM1b;OVOC_OM1b;OVOC_OM1b;OVOC_OM1b;OVOC_OM1b;OVOC_OM1b;OVOC_OM1b;OVOC_OM1b;OVOC_OM1b;OVOC_OM1b;OVOC_OM1b;OVOC_OM1b;OVOC_OM1b;OVOC_OM1b;OVOC_OM1b;OVOC_OM1b;OVOC_OM1b;OVOC_OM1b;OVOC_OM1b;OVOC_OM1b;OVOC_OM1b;OVOC_OM1b;OVOC_OM1b;OVOC_OM1b;OVOC_OM1b;OVOC_OM1b;OVOC_OM1b;OVOC_OM1b;OVOC_OM1b;OVOC_OM1b	10197466;10197466;10198027;10198027;10198613;10198613;10199564;10199564;10201687;10201687;10202164;10202164;10202844;10202844;10208159;10208159;10208505;10208505;10208982;10208982;10209201;10209201;10209820;10209820;10210215;10210215;10210503;10210503;10211862;10211862;10212399;10212399;10213269;10213269;10213557;10221042	10197555;10197555;10198113;10198113;10198849;10198849;10199668;10199668;10201836;10201836;10202325;10202325;10207799;10207799;10208244;10208244;10208677;10208677;10209079;10209079;10209353;10209353;10209907;10209907;10210388;10210388;10210623;10210623;10211904;10211904;10212503;10212503;10213384;10213384;10213657;10221381	-;-;-;-;-;-;-;-;-;-;-;-;-;-;-;-;-;-;-;-;-;-;-;-;-;-;-;-;-;-;-;-;-;-;-;-	IPR000299:FERM domain;IPR000798:Ezrin/radixin/moesin-like;IPR008379:Band 4.1, C-terminal;IPR011993:PH-like domain superfamily;IPR014352:FERM/acyl-CoA-binding protein superfamily;IPR014847:FERM adjacent (FA);IPR018979:FERM, N-terminal;IPR018980:FERM, C-terminal PH-like domain;IPR019747:FERM conserved site;IPR019748:FERM central domain;IPR019749:Band 4.1 domain;IPR029071:Ubiquitin-like domain super…	molecular_function:GO:0003779:actin binding|molecular_function:GO:0005198:structural molecule activity|cellular_component:GO:0005856:cytoskeleton|molecular_function:GO:0008092:cytoskeletal protein binding	K23961:	-	-	-	-	-	0	-	-	-	-			129.64	65.814	57.7506	28.6562	272.369	399.46	229.128	83.2602	40.9014	27.3569	180.241	541.292	162.425
OVOC2486	WBGene00239295	OVP14293	-	IPR003582:ShKT domain	IPR003582:ShKT domain	-	Filarial-specific, conserved with >1 filarial species (not all)	21.1213	1	3.57078	Y	518	Signal peptide	-	Y	518	1806	OVOC_OM1b;OVOC_OM1b;OVOC_OM1b;OVOC_OM1b;OVOC_OM1b;OVOC_OM1b;OVOC_OM1b;OVOC_OM1b;OVOC_OM1b;OVOC_OM1b;OVOC_OM1b;OVOC_OM1b;OVOC_OM1b;OVOC_OM1b;OVOC_OM1b	18712956;18712956;18713344;18713344;18714060;18714060;18715284;18715284;18715848;18715848;18716463;18716463;18717365;18717365;18719266	18713166;18713166;18713763;18713763;18714272;18714272;18715592;18715592;18716057;18716057;18716708;18716708;18717431;18717496;18719330	-;-;-;-;-;-;-;-;-;-;-;-;-;-;-	IPR003582:ShKT domain	-	-	-	-	-	Y	0.862	0	-	-	Y	-			2.25239	4.4919	12.3717	11.7582	25.7439	11.7969	5.57461	2.76595	0.52928	0	16.5217	10.9075	22.7984
OVOC9855	WBGene00246664	OVP02432	Galectin homolog	IPR001079:Galectin, carbohydrate recognition domain;IPR013320:Concanavalin A-like lectin/glucanase domain superfamily	Galectin homolog	-	Conserved with all nems and hosts	375.058	1	-1.34984	-	321	Signal peptide	-	Y	321	1291	OVOC_OM4;OVOC_OM4;OVOC_OM4;OVOC_OM4;OVOC_OM4;OVOC_OM4;OVOC_OM4;OVOC_OM4;OVOC_OM4	1383876;1384582;1385268;1385753;1386279;1386583;1387145;1387748;1388850	1384356;1384741;1385406;1385809;1386403;1386659;1387233;1387878;1388881	-;-;-;-;-;-;-;-;-	IPR001079:Galectin, carbohydrate recognition domain;IPR013320:Concanavalin A-like lectin/glucanase domain superfamily	molecular_function:GO:0030246:carbohydrate binding	-	-	-	-	Y	0.891	0	Y	0.63	Y	-			3259.79	468.074	2083.88	2966.8	649.709	1294.37	535.553	925.122	63.6757	326.873	794.456	165.861	454.707
OVOC11488	WBGene00248297	OVP07528	Glyceraldehyde-3-phosphate dehydrogenase homolog	K00134:GAPDH, gapA: glyceraldehyde 3-phosphate dehydrogenase [EC:1.2.1.12]	Glyceraldehyde-3-phosphate dehydrogenase homolog	-	Conserved with all nems and hosts	52.5008	1	4.48631	Y	342	No predicted secretion	-	Y	342	2181	OVOC_OM4;OVOC_OM4;OVOC_OM4;OVOC_OM4;OVOC_OM4;OVOC_OM4;OVOC_OM4	14949071;14949231;14949862;14950115;14950691;14950978;14951548	14949099;14949330;14949983;14950367;14950861;14951166;14952864	+;+;+;+;+;+;+	IPR006424:Glyceraldehyde-3-phosphate dehydrogenase, type I;IPR020828:Glyceraldehyde 3-phosphate dehydrogenase, NAD(P) binding domain;IPR020829:Glyceraldehyde 3-phosphate dehydrogenase, catalytic domain;IPR020830:Glyceraldehyde 3-phosphate dehydrogenase, active site;IPR020831:Glyceraldehyde/Erythrose phosphate dehydrogenase family;IPR036291:NAD(P)-binding domain superfamily	molecular_function:GO:0000166:nucleotide binding|molecular_function:GO:0004365:glyceraldehyde-3-phosphate dehydrogenase (NAD+) (phosphorylating) activity|biological_process:GO:0006006:glucose metabolic process|biological_process:GO:0006096:glycolysis|molecular_function:GO:0016491:oxidoreductase activity|molecular_function:GO:0016620:oxidoreductase activity, acting on the aldehyde or oxo group of …	K00134:GAPDH, gapA: glyceraldehyde 3-phosphate dehydrogenase [EC:1.2.1.12]	-	-	-	-	-	0	-	-	-	-			7.40718	3.71956	5.0097	3.5845	2.5815	5.25108	1407.47	1458.76	6.79325	50.427	59.5492	59.149	40.7336
OVOC6349	WBGene00243158	OVP06467	-	K06115:SPTB: spectrin beta	K06115:SPTB: spectrin beta	-	Conserved with all nems and hosts	39.3022	1	2.62726	Y	4062	No predicted secretion	-	-	4062	12189	OVOC_OM2;OVOC_OM2;OVOC_OM2;OVOC_OM2;OVOC_OM2;OVOC_OM2;OVOC_OM2;OVOC_OM2;OVOC_OM2;OVOC_OM2;OVOC_OM2;OVOC_OM2;OVOC_OM2;OVOC_OM2;OVOC_OM2;OVOC_OM2;OVOC_OM2;OVOC_OM2;OVOC_OM2;OVOC_OM2;OVOC_OM2;OVOC_OM2;OVOC_OM2;OVOC_OM2;OVOC_OM2;OVOC_OM2;OVOC_OM2;OVOC_OM2;OVOC_OM2;OVOC_OM2;OVOC_OM2;OVOC_OM2;OVOC_OM2;OVOC_OM2;OVOC_OM2;OVOC_OM2;OVOC_OM2;OVOC_OM2;OVOC_OM2;OVOC_OM2;OVOC_OM2;OVOC_OM2;OVOC_OM2;OVOC_OM2;OVO…	17201583;17201984;17203765;17204731;17204961;17205326;17205865;17206254;17206485;17206828;17207177;17207647;17208029;17208351;17208743;17209060;17209765;17210196;17210658;17211227;17211587;17212106;17212566;17212922;17213397;17214021;17214714;17215471;17215678;17215927;17216402;17216944;17217435;17218192;17218711;17219012;17219342;17219949;17220416;17220648;17221052;17221453;17221942;17222234;172…	17201708;17202172;17203941;17204838;17205115;17205554;17206052;17206345;17206575;17207002;17207398;17207855;17208206;17208506;17208903;17209261;17210001;17210345;17210837;17211433;17211738;17212301;17212742;17213071;17213657;17214415;17214909;17215581;17215779;17216051;17216669;17217089;17217840;17218305;17218821;17219161;17219509;17220158;17220525;17220777;17221260;17221660;17222063;17222417;172…	+;+;+;+;+;+;+;+;+;+;+;+;+;+;+;+;+;+;+;+;+;+;+;+;+;+;+;+;+;+;+;+;+;+;+;+;+;+;+;+;+;+;+;+;+;+;+;+;+;+;+;+;+;+;+;+;+;+;+;+;+;+;+;+;+;+;+;+	IPR001452:SH3 domain;IPR001589:Actinin-type actin-binding domain, conserved site;IPR001605:Pleckstrin homology domain, spectrin-type;IPR001715:Calponin homology domain;IPR001849:Pleckstrin homology domain;IPR002017:Spectrin repeat;IPR011993:PH-like domain superfamily;IPR018159:Spectrin/alpha-actinin;IPR036028:SH3-like domain superfamily;IPR036872:CH domain superfamily;IPR041681:Pleckstrin homolog…	biological_process:GO:0002064:epithelial cell development|biological_process:GO:0002119:nematode larval development|molecular_function:GO:0003779:actin binding|molecular_function:GO:0005515:protein binding|molecular_function:GO:0005543:phospholipid binding|cellular_component:GO:0005634:nucleus|cellular_component:GO:0005737:cytoplasm|biological_process:GO:0010171:body morphogenesis|biological_proc…	K06115:SPTB: spectrin beta	-	-	-	-	-	0	-	-	-	-			10.0405	12.4863	7.63949	2.01662	38.5588	63.0179	55.4196	23.8441	18.9387	3.33458	30.8586	42.6762	24.2063
OVOC3665	WBGene00240474	OVP02546	Laminin-like protein lam-2 homolog	K05635:LAMC1: laminin, gamma 1	Laminin-like protein lam-2 homolog	-	Conserved with all nems and hosts	49.394	1	1.94342	Y	1654	Signal peptide	-	-	1654	4965	OVOC_OM1b;OVOC_OM1b;OVOC_OM1b;OVOC_OM1b;OVOC_OM1b;OVOC_OM1b;OVOC_OM1b;OVOC_OM1b;OVOC_OM1b;OVOC_OM1b;OVOC_OM1b;OVOC_OM1b;OVOC_OM1b;OVOC_OM1b;OVOC_OM1b;OVOC_OM1b;OVOC_OM1b;OVOC_OM1b;OVOC_OM1b;OVOC_OM1b;OVOC_OM1b;OVOC_OM1b;OVOC_OM1b;OVOC_OM1b;OVOC_OM1b;OVOC_OM1b;OVOC_OM1b;OVOC_OM1b;OVOC_OM1b;OVOC_OM1b;OVOC_OM1b;OVOC_OM1b	27309533;27310022;27310343;27310541;27310941;27311364;27311603;27311938;27312733;27313092;27313617;27314026;27314444;27315270;27317185;27319976;27320225;27321248;27321696;27322124;27322619;27323133;27323512;27324169;27325857;27326296;27326863;27327192;27327727;27328116;27328326;27328633	27309700;27310119;27310442;27310699;27311140;27311478;27311758;27312122;27312871;27313204;27313775;27314110;27314637;27315376;27317315;27320096;27320455;27321440;27321929;27322338;27322850;27323377;27323714;27324272;27326032;27326426;27327046;27327436;27327793;27328236;27328459;27328652	-;-;-;-;-;-;-;-;-;-;-;-;-;-;-;-;-;-;-;-;-;-;-;-;-;-;-;-;-;-;-;-	IPR000034:Laminin IV;IPR000742:EGF-like domain;IPR002049:Laminin EGF domain;IPR008211:Laminin, N-terminal;IPR038684:Laminin, N-terminal domain superfamily	cellular_component:GO:0016020:membrane|cellular_component:GO:0016021:integral to membrane|biological_process:GO:0040017:positive regulation of locomotion	K05635:LAMC1: laminin, gamma 1	-	-	-	Y	0.72	1	-	-	Y	-			47.9056	5.41677	161.573	42.0816	341.392	293.032	48.1284	19.6648	6.93082	2.40775	34.1133	78.1416	38.9866
OVOC10239	WBGene00247048	OVP14396	Tubulin beta-1 chain homolog	K07375:TUBB: tubulin beta	Tubulin beta-1 chain homolog	-	Conserved with all nems and hosts	50.517	1	2.16369	Y	448	No predicted secretion	-	-	448	1582	OVOC_OM4;OVOC_OM4;OVOC_OM4;OVOC_OM4;OVOC_OM4;OVOC_OM4;OVOC_OM4;OVOC_OM4;OVOC_OM4	5350082;5350872;5351549;5351886;5352233;5352469;5352793;5353157;5353574	5350177;5350980;5351775;5352014;5352395;5352659;5352888;5353343;5353957	+;+;+;+;+;+;+;+;+	IPR000217:Tubulin;IPR002453:Beta tubulin;IPR003008:Tubulin/FtsZ, GTPase domain;IPR008280:Tubulin/FtsZ, C-terminal;IPR013838:Beta tubulin, autoregulation binding site;IPR017975:Tubulin, conserved site;IPR018316:Tubulin/FtsZ, 2-layer sandwich domain;IPR023123:Tubulin, C-terminal;IPR036525:Tubulin/FtsZ, GTPase domain superfamily;IPR037103:Tubulin/FtsZ, C-terminal domain superfamily	molecular_function:GO:0000166:nucleotide binding|molecular_function:GO:0003924:GTPase activity|molecular_function:GO:0005200:structural constituent of cytoskeleton|molecular_function:GO:0005525:GTP binding|cellular_component:GO:0005737:cytoplasm|cellular_component:GO:0005856:cytoskeleton|cellular_component:GO:0005874:microtubule|biological_process:GO:0007010:cytoskeleton organization|biological_p…	K07375:TUBB: tubulin beta	-	-	-	-	-	0	-	-	-	-			13.9218	24.8035	19.9048	39.2579	56.7206	50.276	8.89418	14.3527	7.85485	16.6244	36.8613	35.6348	39.2017
OVOC6877	WBGene00243686	OVP01984	Heat shock 70 kDa protein F, mitochondrial homolog	K04043:dnaK, HSPA9: molecular chaperone DnaK	Heat shock 70 kDa protein F, mitochondrial homolog	-	Conserved with all nems and hosts	276.423	1	-0.0335898	-	669	No predicted secretion	-	-	669	2397	OVOC_OM2;OVOC_OM2;OVOC_OM2;OVOC_OM2;OVOC_OM2;OVOC_OM2;OVOC_OM2;OVOC_OM2;OVOC_OM2;OVOC_OM2;OVOC_OM2;OVOC_OM2;OVOC_OM2;OVOC_OM2	20582909;20583430;20583633;20584023;20584211;20584485;20584746;20585181;20585691;20586103;20586281;20586495;20587095;20587378	20583027;20583517;20583814;20584107;20584324;20584591;20584929;20585462;20585918;20586207;20586398;20586682;20587266;20587802	+;+;+;+;+;+;+;+;+;+;+;+;+;+	IPR012725:Chaperone DnaK;IPR013126:Heat shock protein 70 family;IPR018181:Heat shock protein 70, conserved site;IPR029047:Heat shock protein 70kD, peptide-binding domain superfamily;IPR029048:Heat shock protein 70kD, C-terminal domain superfamily;IPR043129:ATPase, nucleotide binding domain	molecular_function:GO:0000166:nucleotide binding|molecular_function:GO:0005524:ATP binding|biological_process:GO:0006457:protein folding|molecular_function:GO:0051082:unfolded protein binding	K04043:dnaK, HSPA9: molecular chaperone DnaK	-	-	-	-	-	0	-	-	-	-			398.588	574.794	60.5122	21.1314	123.04	147.272	201.708	206.125	30.5067	28.4274	194.987	307.513	212.114
OVOC8446	WBGene00245255	OVP14114	-	IPR001322:Lamin tail domain;IPR016451:Intermediate filament, ifa/ifb;IPR018039:Intermediate filament protein, conserved site;IPR036415:Lamin tail domain superfamily;IPR039008:Intermediate filament, rod domain;IPR042180:Intermediate filament, rod domain, coil 1B	IPR001322:Lamin tail domain;IPR016451:Intermediate filament, ifa/ifb;IPR018039:Intermediate filament protein, conserved site;IPR036415:Lamin tail domain superfamily;IPR039008:Intermediate filament, rod domain;IPR042180:Intermediate filament, rod domain, coil 1B	-	Conserved with some hosts	51.4336	1	6.59849	Y	578	No predicted secretion	-	Y	578	2685	OVOC_OM3;OVOC_OM3;OVOC_OM3;OVOC_OM3;OVOC_OM3;OVOC_OM3;OVOC_OM3;OVOC_OM3;OVOC_OM3;OVOC_OM3;OVOC_OM3;OVOC_OM3	7307128;7308189;7308487;7309045;7309394;7309816;7310334;7310879;7311676;7312535;7312757;7313538	7308080;7308308;7308728;7309168;7309558;7309989;7310543;7311065;7311773;7312648;7312926;7313665	-;-;-;-;-;-;-;-;-;-;-;-	IPR001322:Lamin tail domain;IPR016451:Intermediate filament, ifa/ifb;IPR018039:Intermediate filament protein, conserved site;IPR036415:Lamin tail domain superfamily;IPR039008:Intermediate filament, rod domain;IPR042180:Intermediate filament, rod domain, coil 1B	cellular_component:GO:0005882:intermediate filament	-	-	-	-	-	-	0	-	-	-	-			0.88737	1.18227	14.4941	28.8186	18.3317	32.7746	2.62022	1.18392	0.178	1.78093	74.3783	58.574	58.6666
OVOC8756	WBGene00245565	OVP14364	Dynein heavy chain, cytoplasmic homolog	K10413:DYNC1H: dynein heavy chain 1, cytosolic	Dynein heavy chain, cytoplasmic homolog	-	Conserved with all nems and hosts	2.63759	1	-0.384254	-	4582	No predicted secretion	-	-	4582	14479	OVOC_OM3;OVOC_OM3;OVOC_OM3;OVOC_OM3;OVOC_OM3;OVOC_OM3;OVOC_OM3;OVOC_OM3;OVOC_OM3;OVOC_OM3;OVOC_OM3;OVOC_OM3;OVOC_OM3;OVOC_OM3;OVOC_OM3;OVOC_OM3;OVOC_OM3;OVOC_OM3;OVOC_OM3;OVOC_OM3;OVOC_OM3;OVOC_OM3;OVOC_OM3;OVOC_OM3;OVOC_OM3;OVOC_OM3;OVOC_OM3;OVOC_OM3;OVOC_OM3;OVOC_OM3;OVOC_OM3;OVOC_OM3;OVOC_OM3;OVOC_OM3;OVOC_OM3;OVOC_OM3;OVOC_OM3;OVOC_OM3;OVOC_OM3;OVOC_OM3;OVOC_OM3;OVOC_OM3;OVOC_OM3;OVOC_OM3;OVO…	9178942;9179677;9180087;9180354;9180579;9180879;9181179;9181528;9181922;9182296;9182576;9182813;9183189;9183513;9183710;9183983;9184387;9184637;9184951;9185214;9186104;9186271;9186557;9186816;9187118;9187423;9187684;9188115;9188388;9188694;9188982;9189432;9189726;9189955;9190313;9190561;9190779;9191021;9191405;9191801;9192166;9192624;9193030;9193517;9193820;9194244;9194678;9195108;9195393;9195609…	9179001;9179851;9180246;9180498;9180788;9181065;9181399;9181757;9182143;9182500;9182747;9183018;9183395;9183632;9183853;9184246;9184539;9184868;9185102;9185360;9186202;9186457;9186750;9187025;9187276;9187577;9187905;9188262;9188543;9188870;9189244;9189552;9189875;9190062;9190431;9190690;9190945;9191264;9191647;9191962;9192444;9192770;9193275;9193744;9194095;9194530;9194930;9195275;9195515;9195749…	+;+;+;+;+;+;+;+;+;+;+;+;+;+;+;+;+;+;+;+;+;+;+;+;+;+;+;+;+;+;+;+;+;+;+;+;+;+;+;+;+;+;+;+;+;+;+;+;+;+;+;+;+;+;+;+;+;+;+;+;+;+;+;+;+;+;+;+;+;+;+;+;+;+;+;+	IPR003593:AAA+ ATPase domain;IPR004273:Dynein heavy chain region D6 P-loop domain;IPR013594:Dynein heavy chain, domain-1;IPR013602:Dynein heavy chain, domain-2;IPR024317:Dynein heavy chain, AAA module D4;IPR024743:Dynein heavy chain, coiled coil stalk;IPR027417:P-loop containing nucleoside triphosphate hydrolase;IPR035699:Dynein heavy chain, hydrolytic ATP-binding dynein motor region;IPR035706:Dy…	cellular_component:GO:0000776:kinetochore|cellular_component:GO:0000922:spindle pole|molecular_function:GO:0003777:microtubule motor activity|molecular_function:GO:0005524:ATP binding|cellular_component:GO:0005635:nuclear envelope|cellular_component:GO:0005737:cytoplasm|cellular_component:GO:0005819:spindle|cellular_component:GO:0005938:cell cortex|biological_process:GO:0007018:microtubule-based …	K10413:DYNC1H: dynein heavy chain 1, cytosolic	-	-	-	-	-	0	-	-	-	-			5.10519	7.36288	4.76089	4.19395	5.99688	5.71135	3.68611	8.65645	8.48332	5.94463	1.81282	2.1348	2.34811
OVOC7098	WBGene00243907	OVP14559	Myosin-3 homolog	K17751:MYH6_7: myosin heavy chain 6/7	Myosin-3 homolog	-	Conserved with all nems and hosts	9.15132	1	1.52765	-	1960	No predicted secretion	-	-	1960	8053	OVOC_OM2;OVOC_OM2;OVOC_OM2;OVOC_OM2;OVOC_OM2;OVOC_OM2;OVOC_OM2;OVOC_OM2;OVOC_OM2;OVOC_OM2;OVOC_OM2;OVOC_OM2;OVOC_OM2;OVOC_OM2;OVOC_OM2;OVOC_OM2;OVOC_OM2;OVOC_OM2;OVOC_OM2;OVOC_OM2;OVOC_OM2;OVOC_OM2;OVOC_OM2;OVOC_OM2;OVOC_OM2;OVOC_OM2;OVOC_OM2;OVOC_OM2;OVOC_OM2;OVOC_OM2;OVOC_OM2;OVOC_OM2;OVOC_OM2;OVOC_OM2;OVOC_OM2;OVOC_OM2;OVOC_OM2;OVOC_OM2;OVOC_OM2;OVOC_OM2	22180745;22183161;22185869;22186053;22186357;22186731;22186987;22187173;22187499;22187848;22188290;22188771;22188997;22189249;22189471;22189751;22190289;22190703;22191037;22191333;22191580;22191981;22192246;22193552;22194175;22194714;22195351;22195890;22196221;22196626;22196955;22197225;22197446;22197668;22197954;22198445;22198895;22199326;22199638;22199947	22180813;22185440;22185964;22186229;22186524;22186862;22187065;22187306;22187681;22188054;22188481;22188888;22189109;22189333;22189550;22189843;22190549;22190898;22191132;22191478;22191675;22192118;22192482;22193751;22194561;22194860;22195513;22196069;22196391;22196778;22197073;22197363;22197549;22197766;22198058;22198496;22199025;22199482;22199849;22200104	-;-;-;-;-;-;-;-;-;-;-;-;-;-;-;-;-;-;-;-;-;-;-;-;-;-;-;-;-;-;-;-;-;-;-;-;-;-;-;-	IPR001609:Myosin head, motor domain;IPR002928:Myosin tail;IPR004009:Myosin, N-terminal, SH3-like;IPR008989:Myosin S1 fragment, N-terminal;IPR027401:Myosin IQ motif-containing domain superfamily;IPR027417:P-loop containing nucleoside triphosphate hydrolase;IPR036961:Kinesin motor domain superfamily	molecular_function:GO:0000166:nucleotide binding|molecular_function:GO:0003774:motor activity|molecular_function:GO:0003779:actin binding|molecular_function:GO:0005524:ATP binding|cellular_component:GO:0005863:striated muscle myosin thick filament|biological_process:GO:0007626:locomotory behavior|cellular_component:GO:0016459:myosin complex|cellular_component:GO:0031672:A band|molecular_function:…	K17751:MYH6_7: myosin heavy chain 6/7	-	-	-	-	-	0	-	-	-	-			9.40987	4.21563	64.7367	31.7111	11.1263	9.2806	13.9177	46.0717	1.30568	5.78946	7.99469	18.5749	5.51595
OVOC247	WBGene00237056	OVP06082	Laminin alpha chain homolog	K05637:LAMA1_2: laminin, alpha 1/2	Laminin alpha chain	-	Conserved with all nems and hosts	24.9443	1	2.18419	Y	3358	Signal peptide	-	-	3358	10077	OVOC_OM1b;OVOC_OM1b;OVOC_OM1b;OVOC_OM1b;OVOC_OM1b;OVOC_OM1b;OVOC_OM1b;OVOC_OM1b;OVOC_OM1b;OVOC_OM1b;OVOC_OM1b;OVOC_OM1b;OVOC_OM1b;OVOC_OM1b;OVOC_OM1b;OVOC_OM1b;OVOC_OM1b;OVOC_OM1b;OVOC_OM1b;OVOC_OM1b;OVOC_OM1b;OVOC_OM1b;OVOC_OM1b;OVOC_OM1b;OVOC_OM1b;OVOC_OM1b;OVOC_OM1b;OVOC_OM1b;OVOC_OM1b;OVOC_OM1b;OVOC_OM1b;OVOC_OM1b;OVOC_OM1b;OVOC_OM1b;OVOC_OM1b;OVOC_OM1b;OVOC_OM1b;OVOC_OM1b;OVOC_OM1b;OVOC_OM1b…	1868531;1868856;1869382;1869875;1870265;1870451;1870964;1871213;1871432;1871713;1872287;1872787;1873195;1873509;1873844;1874096;1875256;1875678;1876089;1876583;1877047;1877375;1877642;1877947;1878293;1878637;1878920;1879222;1879691;1880162;1880554;1881177;1881729;1882049;1882603;1883244;1883865;1884384;1884875;1885395;1885711;1886225;1886541;1886805;1887350;1887944;1888576;1889375;1889766;1890017…	1868657;1868976;1869535;1870066;1870375;1870663;1871081;1871331;1871596;1871907;1872391;1872942;1873287;1873717;1873982;1874218;1875488;1875993;1876181;1876816;1877191;1877574;1877809;1878108;1878405;1878784;1879116;1879498;1880006;1880383;1880947;1881495;1881892;1882377;1882800;1883398;1884181;1884722;1885043;1885508;1885893;1886385;1886679;1886992;1887550;1888026;1888704;1889592;1889878;1890140…	+;+;+;+;+;+;+;+;+;+;+;+;+;+;+;+;+;+;+;+;+;+;+;+;+;+;+;+;+;+;+;+;+;+;+;+;+;+;+;+;+;+;+;+;+;+;+;+;+;+;+;+;+;+;+;+;+	IPR000034:Laminin IV;IPR000742:EGF-like domain;IPR001791:Laminin G domain;IPR002049:Laminin EGF domain;IPR008211:Laminin, N-terminal;IPR010307:Laminin domain II;IPR013032:EGF-like, conserved site;IPR013320:Concanavalin A-like lectin/glucanase domain superfamily;IPR038684:Laminin, N-terminal domain superfamily	cellular_component:GO:0005604:basement membrane|biological_process:GO:0007155:cell adhesion	K05637:LAMA1_2: laminin, alpha 1/2	-	-	-	Y	0.717	0	-	-	Y	-		0.668203	9.34216	9.82672	6.28021	1.85472	40.1276	70.4845	29.5271	19.1526	6.87714	5.93157	23.8479	17.5459	18.802
OVOC11812	WBGene00248621	OVP05663	Putative citrate synthase, mitochondrial	K01647:CS, gltA: citrate synthase [EC:2.3.3.1]	Putative citrate synthase, mitochondrial	-	Conserved with all nems and hosts	112.127	1	1.59238	Y	446	Nonclassical secretion	-	Y	446	3935	OVOC_OM1a;OVOC_OM1a;OVOC_OM1a;OVOC_OM1a;OVOC_OM1a;OVOC_OM1a;OVOC_OM1a;OVOC_OM1a;OVOC_OM1a;OVOC_OM1a;OVOC_OM1a;OVOC_OM1a;OVOC_OM1a;OVOC_OM1a;OVOC_OM1a;OVOC_OM1a;OVOC_OM1a;OVOC_OM1a;OVOC_OM1a;OVOC_OM1a;OVOC_OM1a;OVOC_OM1a;OVOC_OM1a;OVOC_OM1a;OVOC_OM1a;OVOC_OM1a;OVOC_OM1a;OVOC_OM1a	1672157;1672157;1672828;1672828;1673336;1673336;1673986;1673986;1674447;1674447;1674783;1674783;1675278;1675278;1675457;1675457;1675862;1675862;1677795;1677795;1678727;1678750;1679066;1679066;1679420;1679420;1680326;1680326	1672207;1672207;1672950;1672950;1673520;1673520;1674121;1674121;1674567;1674567;1675033;1675033;1675376;1675376;1675615;1675615;1677606;1677606;1678015;1678015;1678904;1678904;1679111;1679111;1679472;1679472;1680892;1680892	+;+;+;+;+;+;+;+;+;+;+;+;+;+;+;+;+;+;+;+;+;+;+;+;+;+;+;+	IPR002020:Citrate synthase;IPR010109:Citrate synthase, eukaryotic-type;IPR016142:Citrate synthase-like, large alpha subdomain;IPR016143:Citrate synthase-like, small alpha subdomain;IPR019810:Citrate synthase active site;IPR036969:Citrate synthase superfamily	molecular_function:GO:0004108:citrate (Si)-synthase activity|biological_process:GO:0006099:tricarboxylic acid cycle|biological_process:GO:0006101:citrate metabolic process|molecular_function:GO:0016740:transferase activity|molecular_function:GO:0046912:transferase activity, transferring acyl groups, acyl groups converted into alkyl on transfer	K01647:CS, gltA: citrate synthase [EC:2.3.3.1]	-	-	-	-	-	0	Y	0.621	-	Y			66.234	68.3463	18.2355	7.7344	12.0725	24.8672	254.526	307.324	41.4172	63.494	108.298	122.527	126.04
OVOC11956	WBGene00248765	OVP00822	-	K20526:TAGLN: transgelin	K20526:TAGLN: transgelin	-	Conserved with some hosts	301.759	1	-1.49412	-	154	No predicted secretion	-	Y	154	581	OVOC_OM1a;OVOC_OM1a;OVOC_OM1a;OVOC_OM1a	2738614;2739413;2741232;2742417	2738780;2739549;2741436;2742488	+;+;+;+	IPR001715:Calponin homology domain;IPR003096:Smooth muscle protein/calponin;IPR036872:CH domain superfamily	molecular_function:GO:0005515:protein binding	K20526:TAGLN: transgelin	-	-	-	-	-	0	-	-	-	-			2666.44	597.667	5859.68	4296.95	889.264	762.386	507.532	1235.73	18.9201	646.077	458.375	204.81	246.124
OVOC3200	WBGene00240009	OVP12437	Putative phosphoglycerate kinase	K00927:PGK, pgk: phosphoglycerate kinase [EC:2.7.2.3]	Putative phosphoglycerate kinase	-	Conserved with all nems and hosts	1894.69	1	2.3733	Y	421	No predicted secretion	-	Y	421	1539	OVOC_OM1b;OVOC_OM1b;OVOC_OM1b;OVOC_OM1b;OVOC_OM1b;OVOC_OM1b;OVOC_OM1b;OVOC_OM1b;OVOC_OM1b;OVOC_OM1b	23420163;23420510;23420799;23421408;23421844;23422418;23422910;23423106;23423461;23424047	23420331;23420652;23420943;23421511;23422012;23422510;23423008;23423337;23423559;23424332	+;+;+;+;+;+;+;+;+;+	IPR001576:Phosphoglycerate kinase;IPR015824:Phosphoglycerate kinase, N-terminal;IPR015911:Phosphoglycerate kinase, conserved site;IPR036043:Phosphoglycerate kinase superfamily	molecular_function:GO:0004618:phosphoglycerate kinase activity|molecular_function:GO:0005524:ATP binding|biological_process:GO:0006096:glycolysis|molecular_function:GO:0016301:kinase activity|biological_process:GO:0016310:phosphorylation|molecular_function:GO:0016740:transferase activity	K00927:PGK, pgk: phosphoglycerate kinase [EC:2.7.2.3]	-	-	-	-	-	0	-	-	-	-			867.597	605.958	1108.24	1182.88	448.323	447.617	765.069	836.24	104.035	177.104	2596.71	2758.57	2368.75
OVOC1526	WBGene00238335	OVP01076	-	IPR001715:Calponin homology domain;IPR036872:CH domain superfamily	IPR001715:Calponin homology domain;IPR036872:CH domain superfamily	-	Nem-specific, not conserved in all species	130.194	1	1.6784	Y	272	No predicted secretion	-	Y	272	1787	OVOC_OM1b;OVOC_OM1b;OVOC_OM1b;OVOC_OM1b;OVOC_OM1b;OVOC_OM1b;OVOC_OM1b;OVOC_OM1b;OVOC_OM1b;OVOC_OM1b;OVOC_OM1b;OVOC_OM1b;OVOC_OM1b	10729952;10729952;10730546;10730546;10732966;10732966;10733206;10733206;10733526;10733526;10733924;10733924;10734772	10730139;10730139;10730824;10730824;10733073;10733073;10733307;10733307;10733585;10733585;10734973;10734103;10734973	+;+;+;+;+;+;+;+;+;+;+;+;+	IPR001715:Calponin homology domain;IPR036872:CH domain superfamily	molecular_function:GO:0005515:protein binding	-	-	-	-	-	-	0	-	-	-	-			47.0227	110.432	126.132	117.693	306.55	130.486	54.574	27.4453	13.6401	66.228	166.905	235.795	118.646
OVOC297	WBGene00237106	OVP13248	Spectrin-like nuclear envelope protein homolog	K19326:SYNE1: nesprin-1	Spectrin-like nuclear envelope protein homolog	-	Conserved with some hosts	3.58862	1	1.13424	Y	4687	No predicted secretion	-	-	4687	14298	OVOC_OM1b;OVOC_OM1b;OVOC_OM1b;OVOC_OM1b;OVOC_OM1b;OVOC_OM1b;OVOC_OM1b;OVOC_OM1b;OVOC_OM1b;OVOC_OM1b;OVOC_OM1b;OVOC_OM1b;OVOC_OM1b;OVOC_OM1b;OVOC_OM1b;OVOC_OM1b;OVOC_OM1b;OVOC_OM1b;OVOC_OM1b;OVOC_OM1b;OVOC_OM1b;OVOC_OM1b;OVOC_OM1b;OVOC_OM1b;OVOC_OM1b;OVOC_OM1b;OVOC_OM1b;OVOC_OM1b;OVOC_OM1b;OVOC_OM1b;OVOC_OM1b;OVOC_OM1b;OVOC_OM1b;OVOC_OM1b;OVOC_OM1b;OVOC_OM1b;OVOC_OM1b;OVOC_OM1b;OVOC_OM1b;OVOC_OM1b…	2290803;2293153;2295869;2296406;2296703;2297190;2297533;2298132;2299611;2300521;2300932;2301362;2301640;2302053;2302478;2302869;2303612;2304854;2308029;2308873;2309124;2309476;2309813;2310220;2310768;2311698;2312291;2313005;2313853;2314335;2314751;2315164;2315528;2315752;2316493;2318751;2318982;2319508;2319913;2320689;2321433;2323978;2324992;2325724;2326093;2326490;2327328;2327655	2290848;2293214;2295964;2296582;2296890;2297331;2297778;2298241;2299800;2300799;2301004;2301501;2301825;2302274;2302684;2303021;2303659;2305363;2308220;2309015;2309295;2309628;2309947;2310309;2310980;2311936;2312504;2313112;2314020;2314463;2314882;2315346;2315638;2316363;2318661;2318882;2319422;2319789;2320587;2321303;2323601;2324109;2325441;2325867;2326227;2326852;2327489;2328014	+;+;+;+;+;+;+;+;+;+;+;+;+;+;+;+;+;+;+;+;+;+;+;+;+;+;+;+;+;+;+;+;+;+;+;+;+;+;+;+;+;+;+;+;+;+;+;+	IPR001589:Actinin-type actin-binding domain, conserved site;IPR001715:Calponin homology domain;IPR012315:KASH domain;IPR030265:Nesprin-1;IPR036872:CH domain superfamily	molecular_function:GO:0003779:actin binding|molecular_function:GO:0005515:protein binding|cellular_component:GO:0005635:nuclear envelope|cellular_component:GO:0016020:membrane|cellular_component:GO:0016021:integral to membrane|cellular_component:GO:0034993:SUN-KASH complex|molecular_function:GO:0051015:actin filament binding|biological_process:GO:0090286:cytoskeletal anchoring at nuclear membrane	K19326:SYNE1: nesprin-1	-	-	-	-	-	0	-	-	-	-			3.84891	2.05366	1.15055	0.69682	2.03657	2.52077	1.06045	0.95283	1.63792	0.25083	3.25588	2.06101	3.01113
OVOC589	WBGene00237398	OVP13368	Pyruvate kinase homolog	K00873:PK, pyk: pyruvate kinase [EC:2.7.1.40]	Pyruvate kinase homolog	-	Conserved with all nems and hosts	3.44964	1	-3.27107	-	581	No predicted secretion	-	Y	581	1746	OVOC_OM1b;OVOC_OM1b;OVOC_OM1b;OVOC_OM1b;OVOC_OM1b;OVOC_OM1b;OVOC_OM1b;OVOC_OM1b;OVOC_OM1b;OVOC_OM1b;OVOC_OM1b;OVOC_OM1b;OVOC_OM1b;OVOC_OM1b	4195489;4195749;4195985;4196402;4196779;4197040;4197392;4197775;4198290;4198598;4198838;4199030;4201954;4206329	4195532;4195874;4196103;4196568;4196885;4197236;4197522;4197914;4198476;4198717;4198929;4199145;4202099;4206382	-;-;-;-;-;-;-;-;-;-;-;-;-;-	IPR001697:Pyruvate kinase;IPR011037:Pyruvate kinase-like, insert domain superfamily;IPR015793:Pyruvate kinase, barrel;IPR015795:Pyruvate kinase, C-terminal;IPR015806:Pyruvate kinase, insert domain superfamily;IPR015813:Pyruvate/Phosphoenolpyruvate kinase-like domain superfamily;IPR018209:Pyruvate kinase, active site;IPR036918:Pyruvate kinase, C-terminal domain superfamily;IPR040442:Pyruvate kinas…	molecular_function:GO:0000287:magnesium ion binding|molecular_function:GO:0003824:catalytic activity|molecular_function:GO:0004743:pyruvate kinase activity|biological_process:GO:0006096:glycolysis|molecular_function:GO:0016301:kinase activity|biological_process:GO:0016310:phosphorylation|molecular_function:GO:0016740:transferase activity|molecular_function:GO:0030955:potassium ion binding	K00873:PK, pyk: pyruvate kinase [EC:2.7.1.40]	-	-	-	-	-	0	-	-	-	-			71.2917	57.3207	43.3828	61.5819	74.2678	51.7513	20.8416	4.16146	1.91613	0.68468	3.61645	6.55843	1.85915
OVOC1576	WBGene00238385	OVP13139	-	K00844:HK: hexokinase [EC:2.7.1.1]	K00844:HK: hexokinase [EC:2.7.1.1]	-	Conserved with all nems and hosts	4.27469	1	-3.49843	-	496	No predicted secretion	-	-	496	2953	OVOC_OM1b;OVOC_OM1b;OVOC_OM1b;OVOC_OM1b;OVOC_OM1b;OVOC_OM1b;OVOC_OM1b;OVOC_OM1b;OVOC_OM1b;OVOC_OM1b;OVOC_OM1b	11092932;11094335;11102374;11102775;11103103;11103480;11103823;11104976;11105365;11105711;11106167	11093689;11094467;11102476;11102974;11103321;11103671;11103935;11105128;11105493;11105870;11106959	+;+;+;+;+;+;+;+;+;+;+	IPR001312:Hexokinase;IPR019807:Hexokinase, binding site;IPR022672:Hexokinase, N-terminal;IPR022673:Hexokinase, C-terminal;IPR043129:ATPase, nucleotide binding domain	molecular_function:GO:0000166:nucleotide binding|biological_process:GO:0001678:cellular glucose homeostasis|molecular_function:GO:0004396:hexokinase activity|molecular_function:GO:0005524:ATP binding|molecular_function:GO:0005536:glucose binding|biological_process:GO:0005975:carbohydrate metabolic process|biological_process:GO:0006096:glycolysis|molecular_function:GO:0016301:kinase activity|biolo…	K00844:HK: hexokinase [EC:2.7.1.1]	-	-	-	-	-	0	-	-	-	-			133.521	41.7449	158.456	185.06	60.5649	78.2361	15.1982	19.8379	5.50284	21.8606	2.51561	2.44055	2.60348
OVOC4989	WBGene00241798	OVP06450	Twitchin homolog	IPR000719:Protein kinase domain;IPR003598:Immunoglobulin subtype 2;IPR003599:Immunoglobulin subtype;IPR003961:Fibronectin type III;IPR007110:Immunoglobulin-like domain;IPR008271:Serine/threonine-protein kinase, active site;IPR011009:Protein kinase-like domain superfamily;IPR013098:Immunoglobulin I-set;IPR013151:Immunoglobulin;IPR013783:Immunoglobulin-like fold;IPR017441:Protein kinase, ATP bindin…	Twitchin	-	Conserved with all nems and hosts	28.8885	1	0.262687	-	6785	No predicted secretion	-	-	6785	20514	OVOC_OM2;OVOC_OM2;OVOC_OM2;OVOC_OM2;OVOC_OM2;OVOC_OM2;OVOC_OM2;OVOC_OM2;OVOC_OM2;OVOC_OM2;OVOC_OM2;OVOC_OM2;OVOC_OM2;OVOC_OM2;OVOC_OM2;OVOC_OM2;OVOC_OM2;OVOC_OM2;OVOC_OM2;OVOC_OM2;OVOC_OM2;OVOC_OM2;OVOC_OM2;OVOC_OM2;OVOC_OM2;OVOC_OM2;OVOC_OM2;OVOC_OM2;OVOC_OM2;OVOC_OM2;OVOC_OM2;OVOC_OM2;OVOC_OM2;OVOC_OM2;OVOC_OM2;OVOC_OM2;OVOC_OM2;OVOC_OM2;OVOC_OM2;OVOC_OM2;OVOC_OM2;OVOC_OM2;OVOC_OM2;OVOC_OM2;OVO…	8078222;8078598;8078915;8079230;8079686;8079965;8080442;8080761;8081137;8081444;8081739;8081968;8082370;8082840;8083197;8083464;8083817;8084131;8084565;8084951;8085343;8085678;8086139;8086439;8087950;8088257;8088592;8088905;8089498;8094851;8095287;8095634;8096060;8096344;8096864;8097184;8097600;8097847;8098198;8098497;8098865;8099146;8099474;8099717;8100219;8100476;8100734;8100980;8101456;8101663…	8078476;8078794;8079095;8079479;8079891;8080212;8080619;8080951;8081342;8081631;8081865;8082120;8082711;8083043;8083353;8083675;8084035;8084411;8084772;8085192;8085591;8086042;8086327;8087495;8088117;8088439;8088776;8089325;8094671;8095001;8095450;8095918;8096220;8096672;8097053;8097379;8097741;8098086;8098394;8098647;8099016;8099365;8099556;8099984;8100383;8100627;8100862;8101224;8101579;8101867…	-;-;-;-;-;-;-;-;-;-;-;-;-;-;-;-;-;-;-;-;-;-;-;-;-;-;-;-;-;-;-;-;-;-;-;-;-;-;-;-;-;-;-;-;-;-;-;-;-;-;-;-;-;-;-;-;-;-;-;-;-;-;-;-;-;-;-;-;-;-;-;-;-	IPR000719:Protein kinase domain;IPR003598:Immunoglobulin subtype 2;IPR003599:Immunoglobulin subtype;IPR003961:Fibronectin type III;IPR007110:Immunoglobulin-like domain;IPR008271:Serine/threonine-protein kinase, active site;IPR011009:Protein kinase-like domain superfamily;IPR013098:Immunoglobulin I-set;IPR013151:Immunoglobulin;IPR013783:Immunoglobulin-like fold;IPR017441:Protein kinase, ATP bindin…	molecular_function:GO:0000166:nucleotide binding|molecular_function:GO:0004672:protein kinase activity|molecular_function:GO:0004674:protein serine/threonine kinase activity|molecular_function:GO:0005515:protein binding|molecular_function:GO:0005524:ATP binding|biological_process:GO:0006468:protein phosphorylation|biological_process:GO:0008344:adult locomotory behavior|molecular_function:GO:00163…	-	-	-	-	-	-	0	-	-	-	-		0.0877452	48.8995	46.4445	51.2661	25.5883	81.4005	90.6696	40.0484	31.7445	4.51984	3.84614	25.747	52.4556	20.8706
OVOC9857	WBGene00246666	OVP01129	32 kDa beta-galactoside-binding lectin homolog	K10091:LGALS4: galectin-4	32 kDa beta-galactoside-binding lectin homolog	-	Conserved with all nems and hosts	196.063	1	0.476373	-	277	No predicted secretion	-	Y	277	1397	OVOC_OM4;OVOC_OM4;OVOC_OM4;OVOC_OM4;OVOC_OM4;OVOC_OM4;OVOC_OM4;OVOC_OM4	1405727;1406122;1406524;1406947;1407389;1407649;1408244;1408664	1405781;1406210;1406611;1407063;1407511;1407807;1408366;1409306	+;+;+;+;+;+;+;+	IPR001079:Galectin, carbohydrate recognition domain;IPR013320:Concanavalin A-like lectin/glucanase domain superfamily	molecular_function:GO:0016936:galactoside binding|molecular_function:GO:0030246:carbohydrate binding|cellular_component:GO:0060102:collagen and cuticulin-based cuticle extracellular matrix	K10091:LGALS4: galectin-4	-	-	-	-	-	0	-	-	-	-			343.013	204.381	856.855	1041.24	773.68	892.316	429.71	456.069	75.2658	192.538	246.734	159.81	208.268
OVOC336	WBGene00237145	OVP13349	-	K06271:TLN: talin	K06271:TLN: talin	-	Conserved with all nems and hosts	29.9368	1	0.506366	-	2522	No predicted secretion	-	-	2522	7569	OVOC_OM1b;OVOC_OM1b;OVOC_OM1b;OVOC_OM1b;OVOC_OM1b;OVOC_OM1b;OVOC_OM1b;OVOC_OM1b;OVOC_OM1b;OVOC_OM1b;OVOC_OM1b;OVOC_OM1b;OVOC_OM1b;OVOC_OM1b;OVOC_OM1b;OVOC_OM1b;OVOC_OM1b;OVOC_OM1b;OVOC_OM1b;OVOC_OM1b;OVOC_OM1b;OVOC_OM1b;OVOC_OM1b;OVOC_OM1b;OVOC_OM1b;OVOC_OM1b;OVOC_OM1b;OVOC_OM1b;OVOC_OM1b;OVOC_OM1b;OVOC_OM1b;OVOC_OM1b;OVOC_OM1b;OVOC_OM1b;OVOC_OM1b;OVOC_OM1b;OVOC_OM1b;OVOC_OM1b;OVOC_OM1b;OVOC_OM1b…	2543062;2543395;2544354;2544583;2545548;2545880;2546442;2547288;2547670;2547872;2548150;2549458;2549710;2550175;2550520;2550871;2551148;2551466;2551877;2552103;2552400;2552812;2553111;2553376;2553645;2556563;2556882;2557150;2557682;2558031;2558845;2559266;2560240;2560639;2561004;2561285;2561695;2562025;2562400;2562661;2562962	2543172;2543595;2544471;2544707;2545709;2546018;2546634;2547435;2547776;2548074;2548367;2549614;2550011;2550400;2550677;2551000;2551339;2551638;2552029;2552315;2552633;2552988;2553300;2553530;2553959;2556787;2557013;2557320;2557807;2558310;2559085;2559446;2560437;2560860;2561135;2561609;2561924;2562225;2562558;2562758;2563109	-;-;-;-;-;-;-;-;-;-;-;-;-;-;-;-;-;-;-;-;-;-;-;-;-;-;-;-;-;-;-;-;-;-;-;-;-;-;-;-;-	IPR000299:FERM domain;IPR002404:IRS-type PTB domain;IPR002558:I/LWEQ domain;IPR011993:PH-like domain superfamily;IPR014352:FERM/acyl-CoA-binding protein superfamily;IPR015009:Vinculin-binding site-containing domain;IPR015224:Talin, central;IPR018979:FERM, N-terminal;IPR019747:FERM conserved site;IPR019748:FERM central domain;IPR019749:Band 4.1 domain;IPR029071:Ubiquitin-like domain superfamily;IP…	cellular_component:GO:0001726:ruffle|molecular_function:GO:0003779:actin binding|molecular_function:GO:0005200:structural constituent of cytoskeleton|cellular_component:GO:0005604:basement membrane|cellular_component:GO:0005737:cytoplasm|cellular_component:GO:0005856:cytoskeleton|cellular_component:GO:0005925:focal adhesion|biological_process:GO:0007010:cytoskeleton organization|biological_proces…	K06271:TLN: talin	-	-	-	-	-	0	-	-	-	-			43.5627	42.9065	47.2313	22.6751	203.63	232.182	49.1347	21.599	5.74611	1.42146	27.4479	58.5369	14.4685
OVOC9601	WBGene00246410	OVP02596	-	K17095:ANXA7_11: annexin A7/11	K17095:ANXA7_11: annexin A7/11	-	Conserved with some hosts	37.2995	1	3.09955	Y	322	No predicted secretion	-	Y	322	2724	OVOC_OM3;OVOC_OM3;OVOC_OM3;OVOC_OM3;OVOC_OM3;OVOC_OM3;OVOC_OM3;OVOC_OM3;OVOC_OM3;OVOC_OM3;OVOC_OM3;OVOC_OM3;OVOC_OM3	16074015;16075142;16075857;16075857;16076417;16076417;16077121;16077121;16077573;16077573;16078443;16078443;16079962	16075321;16075321;16075958;16075958;16076572;16076572;16077339;16077339;16077719;16077719;16078637;16078633;16080559	-;-;-;-;-;-;-;-;-;-;-;-;-	IPR001464:Annexin;IPR002391:Annexin A4;IPR018252:Annexin repeat, conserved site;IPR018502:Annexin repeat;IPR037104:Annexin superfamily	molecular_function:GO:0005509:calcium ion binding|molecular_function:GO:0005544:calcium-dependent phospholipid binding	K17095:ANXA7_11: annexin A7/11	-	-	-	-	-	0	-	-	-	-			8.49062	8.09269	114.022	97.4187	148.3	222.072	100.102	40.5106	9.29908	14.9212	60.7688	26.5453	45.5965
OVOC1512	WBGene00238321	OVP02980	Glucose-6-phosphate isomerase homolog	K01810:GPI, pgi: glucose-6-phosphate isomerase [EC:5.3.1.9]	Glucose-6-phosphate isomerase homolog	-	Conserved with some hosts	6.43105	1	-0.252122	-	820	Signal peptide	-	Y	820	2463	OVOC_OM1b;OVOC_OM1b;OVOC_OM1b;OVOC_OM1b;OVOC_OM1b;OVOC_OM1b;OVOC_OM1b;OVOC_OM1b;OVOC_OM1b;OVOC_OM1b;OVOC_OM1b;OVOC_OM1b;OVOC_OM1b;OVOC_OM1b;OVOC_OM1b;OVOC_OM1b;OVOC_OM1b;OVOC_OM1b;OVOC_OM1b	10611386;10611735;10612336;10612788;10613044;10613278;10613587;10614083;10614283;10614463;10615053;10615351;10615511;10616657;10617709;10617946;10618165;10618548;10619113	10611518;10611877;10612482;10612864;10613147;10613429;10613829;10614202;10614375;10614597;10615190;10615441;10615652;10616818;10617802;10618049;10618229;10618647;10619332	-;-;-;-;-;-;-;-;-;-;-;-;-;-;-;-;-;-;-	IPR001672:Phosphoglucose isomerase (PGI);IPR006761:Twisted gastrulation (Tsg) protein;IPR018189:Phosphoglucose isomerase, conserved site;IPR023096:Phosphoglucose isomerase, C-terminal;IPR035476:Phosphoglucose isomerase, SIS domain 1;IPR035482:Phosphoglucose isomerase, SIS domain 2	molecular_function:GO:0004347:glucose-6-phosphate isomerase activity|biological_process:GO:0006094:gluconeogenesis|biological_process:GO:0006096:glycolysis|molecular_function:GO:0016853:isomerase activity	K01810:GPI, pgi: glucose-6-phosphate isomerase [EC:5.3.1.9]	-	-	-	Y	0.946	0	-	-	Y	-			11.7026	15.2154	16.6728	14.8961	17.9124	12.9068	40.6297	45.5409	10.4785	12.1341	5.88136	7.44524	5.06364
OVOC3994	WBGene00240803	OVP04632	Laminin subunit beta-1 homolog	K05636:LAMB1: laminin, beta 1	Laminin subunit beta-1 homolog	-	Conserved with all nems and hosts	23.2341	1	1.79324	Y	1788	No predicted secretion	-	-	1788	5367	OVOC_OM2;OVOC_OM2;OVOC_OM2;OVOC_OM2;OVOC_OM2;OVOC_OM2;OVOC_OM2;OVOC_OM2;OVOC_OM2;OVOC_OM2;OVOC_OM2;OVOC_OM2;OVOC_OM2;OVOC_OM2;OVOC_OM2;OVOC_OM2;OVOC_OM2;OVOC_OM2;OVOC_OM2;OVOC_OM2;OVOC_OM2;OVOC_OM2;OVOC_OM2;OVOC_OM2;OVOC_OM2;OVOC_OM2;OVOC_OM2;OVOC_OM2;OVOC_OM2;OVOC_OM2;OVOC_OM2;OVOC_OM2;OVOC_OM2;OVOC_OM2;OVOC_OM2	1450440;1450722;1451158;1451504;1451784;1452204;1452463;1452782;1453182;1453637;1453984;1454484;1454768;1454991;1455278;1455843;1456170;1456609;1457046;1457520;1457836;1458203;1458433;1458727;1459047;1459282;1459428;1459618;1460008;1460378;1460896;1461177;1461511;1461998;1462610	1450579;1450860;1451368;1451608;1451911;1452368;1452558;1452997;1453376;1453813;1454150;1454612;1454904;1455120;1455414;1456082;1456324;1456759;1457189;1457735;1458014;1458340;1458594;1458942;1459218;1459316;1459532;1459760;1460191;1460516;1461035;1461309;1461705;1462242;1462612	-;-;-;-;-;-;-;-;-;-;-;-;-;-;-;-;-;-;-;-;-;-;-;-;-;-;-;-;-;-;-;-;-;-;-	IPR000742:EGF-like domain;IPR002049:Laminin EGF domain;IPR008211:Laminin, N-terminal;IPR013015:Laminin IV type B;IPR038684:Laminin, N-terminal domain superfamily	-	K05636:LAMB1: laminin, beta 1	-	-	-	-	-	0	-	-	-	-			14.7688	9.59491	7.2168	3.09621	37.315	50.4054	24.341	4.82295	2.84964	0.89096	22.9996	26.2447	15.2797
OVOC8868	WBGene00245677	OVP12366	Putative malate dehydrogenase, mitochondrial	K00026:MDH2: malate dehydrogenase [EC:1.1.1.37]	Putative malate dehydrogenase, mitochondrial	-	Conserved with some hosts	196.946	1	0.247199	-	341	No predicted secretion	-	Y	341	1602	OVOC_OM3;OVOC_OM3;OVOC_OM3;OVOC_OM3;OVOC_OM3;OVOC_OM3;OVOC_OM3	9926223;9926415;9926690;9926912;9927254;9927698;9928115	9926329;9926564;9926780;9927147;9927430;9927850;9928802	+;+;+;+;+;+;+	IPR001236:Lactate/malate dehydrogenase, N-terminal;IPR001252:Malate dehydrogenase, active site;IPR001557:L-lactate/malate dehydrogenase;IPR010097:Malate dehydrogenase, type 1;IPR015955:Lactate dehydrogenase/glycoside hydrolase, family 4, C-terminal;IPR022383:Lactate/malate dehydrogenase, C-terminal;IPR036291:NAD(P)-binding domain superfamily	molecular_function:GO:0003824:catalytic activity|biological_process:GO:0005975:carbohydrate metabolic process|biological_process:GO:0006099:tricarboxylic acid cycle|biological_process:GO:0006108:malate metabolic process|molecular_function:GO:0016491:oxidoreductase activity|molecular_function:GO:0016615:malate dehydrogenase activity|molecular_function:GO:0016616:oxidoreductase activity, acting on …	K00026:MDH2: malate dehydrogenase [EC:1.1.1.37]	-	-	-	-	-	0	-	-	-	-			414.472	187.584	123.417	141.294	172.513	140.035	266.75	283.186	42.6624	67.9063	180.692	213.689	209.025
OVOC8985	WBGene00245794	OVP06496	Triosephosphate isomerase homolog	K12737:SDCCAG10: peptidyl-prolyl cis-trans isomerase SDCCAG10 [EC:5.2.1.8]	Triosephosphate isomerase homolog	-	Conserved with all nems and hosts	651.623	1	1.18587	-	710	No predicted secretion	-	Y	710	2400	OVOC_OM3;OVOC_OM3;OVOC_OM3;OVOC_OM3;OVOC_OM3;OVOC_OM3;OVOC_OM3;OVOC_OM3;OVOC_OM3;OVOC_OM3;OVOC_OM3;OVOC_OM3;OVOC_OM3;OVOC_OM3;OVOC_OM3;OVOC_OM3	10768347;10768826;10769137;10769546;10770122;10771704;10772041;10772488;10772868;10773678;10774183;10774380;10774703;10775024;10775217;10775601	10768404;10768975;10769355;10769750;10770183;10771754;10772250;10772631;10773058;10773747;10774284;10774549;10774788;10775133;10775383;10776005	+;+;+;+;+;+;+;+;+;+;+;+;+;+;+;+	IPR000652:Triosephosphate isomerase;IPR002130:Cyclophilin-type peptidyl-prolyl cis-trans isomerase domain;IPR013785:Aldolase-type TIM barrel;IPR020861:Triosephosphate isomerase, active site;IPR020892:Cyclophilin-type peptidyl-prolyl cis-trans isomerase, conserved site;IPR022896:Triosephosphate isomerase, bacterial/eukaryotic;IPR029000:Cyclophilin-like domain superfamily;IPR035990:Triosephosphate …	biological_process:GO:0000413:protein peptidyl-prolyl isomerization|molecular_function:GO:0003755:peptidyl-prolyl cis-trans isomerase activity|molecular_function:GO:0003824:catalytic activity|molecular_function:GO:0004807:triose-phosphate isomerase activity|biological_process:GO:0006096:glycolysis|biological_process:GO:0006457:protein folding	K12737:SDCCAG10: peptidyl-prolyl cis-trans isomerase SDCCAG10 [EC:5.2.1.8]	-	-	-	-	-	0	-	-	-	-			755.864	327.912	529.043	413.798	216.412	195.017	441.98	530.562	64.9199	170.351	793.623	743.849	652.631
OVOC3675	WBGene00240484	OVP01885	-	K08776:NPEPPS: puromycin-sensitive aminopeptidase [EC:3.4.11.-]	K08776:NPEPPS: puromycin-sensitive aminopeptidase [EC:3.4.11.-]	-	Conserved with all nems and hosts	18.4631	1	-1.00582	-	876	No predicted secretion	-	-	876	2861	OVOC_OM1b;OVOC_OM1b;OVOC_OM1b;OVOC_OM1b;OVOC_OM1b;OVOC_OM1b;OVOC_OM1b;OVOC_OM1b;OVOC_OM1b;OVOC_OM1b;OVOC_OM1b;OVOC_OM1b;OVOC_OM1b;OVOC_OM1b;OVOC_OM1b;OVOC_OM1b;OVOC_OM1b;OVOC_OM1b;OVOC_OM1b;OVOC_OM1b;OVOC_OM1b	27433547;27434499;27434943;27435442;27435843;27436320;27436724;27437102;27437340;27437795;27438281;27438701;27439116;27439404;27439655;27439882;27440124;27440583;27441012;27441271;27441680	27433750;27434653;27435027;27435641;27435950;27436433;27436898;27437250;27437504;27437998;27438436;27438817;27439250;27439500;27439783;27440024;27440180;27440693;27441101;27441387;27441829	+;+;+;+;+;+;+;+;+;+;+;+;+;+;+;+;+;+;+;+;+	IPR001930:Peptidase M1, alanine aminopeptidase/leukotriene A4 hydrolase;IPR014782:Peptidase M1, membrane alanine aminopeptidase;IPR024571:ERAP1-like C-terminal domain;IPR034016:Aminopeptidase N-type;IPR042097:Aminopeptidase N-like , N-terminal	cellular_component:GO:0000793:condensed chromosome|molecular_function:GO:0004177:aminopeptidase activity|cellular_component:GO:0005737:cytoplasm|biological_process:GO:0006508:proteolysis|molecular_function:GO:0008233:peptidase activity|molecular_function:GO:0008237:metallopeptidase activity|molecular_function:GO:0008270:zinc ion binding|biological_process:GO:0008595:anterior/posterior axis specif…	K08776:NPEPPS: puromycin-sensitive aminopeptidase [EC:3.4.11.-]	MER0002078:pam-1 g.p. ({Caenorhabditis elegans}) (Caenorhabditis elegans) [M01.A28]#M01#{peptidase unit: 293-526}~source NP_001023210~	M01	-	-	-	0	-	-	-	-			56.9539	68.2986	10.7919	9.91339	39.6046	50.1701	47.9087	38.2533	5.34569	13.7888	17.7861	15.534	17.198
OVOC9161	WBGene00245970	OVP05730	-	-	(Nematode spceifc)	Y	Nem-specific, not conserved in all species	4812.24	1	4.27955	Y	211	Signal peptide	-	-	211	820	OVOC_OM3;OVOC_OM3;OVOC_OM3;OVOC_OM3;OVOC_OM3;OVOC_OM3	12403278;12404260;12404619;12405248;12405933;12406676	12403484;12404385;12404718;12405345;12406045;12406851	-;-;-;-;-;-	-	-	-	-	-	-	Y	0.926	0	-	-	Y	-			724.766	297.009	602.151	326.503	126.165	1856.74	7744.89	2077.32	1529.98	2923.02	6527.21	7233.59	4675.14
OVOC3125	WBGene00239934	OVP04208	14-3-3-like protein 2 homolog	K16197:YWHAB_Q_Z: 14-3-3 protein beta/theta/zeta	14-3-3-like protein 2 homolog	-	Conserved with all nems and hosts	670.837	1	-0.214998	-	300	No predicted secretion	-	-	300	903	OVOC_OM1b;OVOC_OM1b;OVOC_OM1b;OVOC_OM1b;OVOC_OM1b;OVOC_OM1b;OVOC_OM1b	22852646;22852934;22853858;22854182;22854887;22855116;22856994	22852696;22853035;22854004;22854305;22855033;22855279;22857161	+;+;+;+;+;+;+	IPR000308:14-3-3 protein;IPR023409:14-3-3 protein, conserved site;IPR023410:14-3-3 domain;IPR036815:14-3-3 domain superfamily	biological_process:GO:0000003:reproduction|biological_process:GO:0000132:establishment of mitotic spindle orientation|biological_process:GO:0001708:cell fate specification|cellular_component:GO:0005634:nucleus|cellular_component:GO:0005737:cytoplasm|cellular_component:GO:0005938:cell cortex|biological_process:GO:0006611:protein export from nucleus|biological_process:GO:0007346:regulation of mitot…	K16197:YWHAB_Q_Z: 14-3-3 protein beta/theta/zeta	-	-	-	-	-	0	-	-	-	-			1548.17	1187.42	1895.87	1634.59	1148.95	976.906	1034.59	1197.91	185.776	947.886	726.408	654.893	583.865
OVOC10608	WBGene00247417	OVP14410	Heat shock 70 kDa protein cognate 1 homolog	K03283:HSPA1s: heat shock 70kDa protein 1/2/6/8	Heat shock 70 kDa protein cognate 1 homolog	-	Conserved with all nems and hosts	227.07	1	8.867	Y	666	No predicted secretion	-	Y	666	2126	OVOC_OM4;OVOC_OM4;OVOC_OM4;OVOC_OM4;OVOC_OM4;OVOC_OM4;OVOC_OM4;OVOC_OM4;OVOC_OM4;OVOC_OM4;OVOC_OM4;OVOC_OM4	8426673;8426828;8427330;8427589;8428196;8428495;8428832;8429127;8429496;8429823;8430375;8431043	8426727;8426944;8427434;8427806;8428339;8428618;8428985;8429385;8429717;8430170;8430561;8431235	+;+;+;+;+;+;+;+;+;+;+;+	IPR013126:Heat shock protein 70 family;IPR018181:Heat shock protein 70, conserved site;IPR029047:Heat shock protein 70kD, peptide-binding domain superfamily;IPR029048:Heat shock protein 70kD, C-terminal domain superfamily;IPR043129:ATPase, nucleotide binding domain	molecular_function:GO:0000166:nucleotide binding|molecular_function:GO:0005524:ATP binding	K03283:HSPA1s: heat shock 70kDa protein 1/2/6/8	-	-	-	-	-	0	-	-	-	-			0.84735	1.2028	11.1736	8.87666	21.4138	25.8256	11.1827	1.92242	1.34884	3.3738	248.203	221.813	318.146
OVOC10958	WBGene00247767	OVP02259	Transitional endoplasmic reticulum ATPase homolog	K13525:VCP, CDC48: transitional endoplasmic reticulum ATPase	Transitional endoplasmic reticulum ATPase homolog	-	Conserved with all nems and hosts	0.0239571	0.625	0.240411	-	821	No predicted secretion	-	-	821	2466	OVOC_OM4;OVOC_OM4;OVOC_OM4;OVOC_OM4;OVOC_OM4;OVOC_OM4;OVOC_OM4;OVOC_OM4;OVOC_OM4;OVOC_OM4;OVOC_OM4;OVOC_OM4;OVOC_OM4;OVOC_OM4;OVOC_OM4;OVOC_OM4;OVOC_OM4	10863443;10863695;10864122;10864463;10864709;10864986;10865465;10865950;10866634;10867125;10867370;10867716;10868149;10868570;10869002;10869392;10869656	10863533;10863798;10864343;10864592;10864887;10865225;10865587;10866114;10866882;10867258;10867472;10867931;10868257;10868650;10869174;10869521;10869672	-;-;-;-;-;-;-;-;-;-;-;-;-;-;-;-;-	IPR003338:CDC48, N-terminal subdomain;IPR003593:AAA+ ATPase domain;IPR003959:ATPase, AAA-type, core;IPR003960:ATPase, AAA-type, conserved site;IPR004201:CDC48, domain 2;IPR005938:AAA ATPase, CDC48 family;IPR009010:Aspartate decarboxylase-like domain superfamily;IPR015415:Vps4 oligomerisation, C-terminal;IPR027417:P-loop containing nucleoside triphosphate hydrolase;IPR029067:CDC48 domain 2-like su…	molecular_function:GO:0000166:nucleotide binding|molecular_function:GO:0005524:ATP binding|molecular_function:GO:0016787:hydrolase activity	K13525:VCP, CDC48: transitional endoplasmic reticulum ATPase	-	-	-	-	-	0	-	-	-	-			0.28278	0.07151	0.02489	0.01475	0.03567	0.10245	0.19675	0	0	0	0	0	0
OVOC3667	WBGene00240476	OVP14369	Kinesin-like protein KIF11 homolog	K10398:KIF11, EG5: kinesin family member 11	Kinesin-like protein KIF11 homolog	-	Conserved with some hosts	1.97197	1	0.717332	-	947	No predicted secretion	-	-	947	3782	OVOC_OM1b;OVOC_OM1b;OVOC_OM1b;OVOC_OM1b;OVOC_OM1b;OVOC_OM1b;OVOC_OM1b;OVOC_OM1b;OVOC_OM1b;OVOC_OM1b;OVOC_OM1b;OVOC_OM1b;OVOC_OM1b;OVOC_OM1b;OVOC_OM1b;OVOC_OM1b;OVOC_OM1b;OVOC_OM1b;OVOC_OM1b;OVOC_OM1b;OVOC_OM1b;OVOC_OM1b;OVOC_OM1b;OVOC_OM1b;OVOC_OM1b	27346273;27347336;27347582;27348017;27348263;27348686;27349296;27349625;27349915;27350526;27350861;27351181;27351554;27351759;27352145;27352395;27352806;27353013;27353237;27353453;27353870;27354110;27354603;27354864;27355670	27347025;27347437;27347703;27348125;27348373;27348910;27349391;27349750;27350009;27350733;27350956;27351294;27351641;27351847;27352240;27352491;27352884;27353170;27353361;27353578;27354014;27354207;27354723;27354930;27356005	-;-;-;-;-;-;-;-;-;-;-;-;-;-;-;-;-;-;-;-;-;-;-;-;-	IPR001752:Kinesin motor domain;IPR019821:Kinesin motor domain, conserved site;IPR027417:P-loop containing nucleoside triphosphate hydrolase;IPR027640:Kinesin-like protein;IPR036961:Kinesin motor domain superfamily	molecular_function:GO:0000166:nucleotide binding|cellular_component:GO:0000922:spindle pole|molecular_function:GO:0003774:motor activity|molecular_function:GO:0003777:microtubule motor activity|molecular_function:GO:0005524:ATP binding|cellular_component:GO:0005819:spindle|cellular_component:GO:0005874:microtubule|biological_process:GO:0007018:microtubule-based movement|molecular_function:GO:0008…	K10398:KIF11, EG5: kinesin family member 11	-	-	-	-	-	0	-	-	-	-			2.79649	3.00766	3.68427	1.40371	1.82598	1.16897	4.32979	2.88177	1.39009	0.94827	1.17852	0.19056	2.12315
OVOC8627	WBGene00245436	OVP01524	ATP synthase subunit beta, mitochondrial homolog	K02133:ATPeF1B, ATP5B, ATP2: F-type H+-transporting ATPase subunit beta [EC:7.1.2.2]	ATP synthase subunit beta, mitochondrial homolog	-	Conserved with all nems and hosts	500.52	1	0.847296	-	549	Nonclassical secretion	-	Y	549	2099	OVOC_OM3;OVOC_OM3;OVOC_OM3;OVOC_OM3;OVOC_OM3;OVOC_OM3;OVOC_OM3;OVOC_OM3;OVOC_OM3	8361489;8362488;8363084;8363566;8364397;8365273;8365844;8366087;8366714	8362024;8362689;8363317;8363826;8364581;8365569;8366015;8366181;8366830	-;-;-;-;-;-;-;-;-	IPR000194:ATPase, F1/V1/A1 complex, alpha/beta subunit, nucleotide-binding domain;IPR003593:AAA+ ATPase domain;IPR004100:ATPase, F1/V1/A1 complex, alpha/beta subunit, N-terminal domain;IPR005722:ATP synthase, F1 complex, beta subunit;IPR020003:ATPase, alpha/beta subunit, nucleotide-binding domain, active site;IPR024034:ATPase, F1/V1 complex, beta/alpha subunit, C-terminal;IPR027417:P-loop contain…	molecular_function:GO:0000166:nucleotide binding|biological_process:GO:0002119:nematode larval development|molecular_function:GO:0005524:ATP binding|cellular_component:GO:0005739:mitochondrion|cellular_component:GO:0005929:cilium|biological_process:GO:0006754:ATP biosynthetic process|biological_process:GO:0007617:mating behavior|biological_process:GO:0008340:determination of adult lifespan|biolog…	K02133:ATPeF1B, ATP5B, ATP2: F-type H+-transporting ATPase subunit beta [EC:7.1.2.2]	-	-	-	-	-	0	Y	0.64	-	Y			565.724	435.848	217.282	190.921	198.41	197.186	304.43	301.376	47.5888	53.5361	425.874	649.314	451.411
OVOC11214	WBGene00248023	OVP14534	Putative splicing factor, arginine\/serine-rich 5	K12893:SFRS4_5_6: splicing factor, arginine/serine-rich 4/5/6	Putative splicing factor, arginine\/serine-rich 5	-	Conserved with some hosts	26.801	1	-2.61369	-	388	No predicted secretion	-	-	388	1330	OVOC_OM4;OVOC_OM4;OVOC_OM4;OVOC_OM4;OVOC_OM4;OVOC_OM4;OVOC_OM4;OVOC_OM4;OVOC_OM4;OVOC_OM4;OVOC_OM4;OVOC_OM4;OVOC_OM4;OVOC_OM4;OVOC_OM4;OVOC_OM4;OVOC_OM4;OVOC_OM4;OVOC_OM4;OVOC_OM4;OVOC_OM4;OVOC_OM4;OVOC_OM4	12809228;12809228;12809614;12809614;12810158;12810158;12810792;12810792;12811749;12811749;12818500;12818500;12818753;12818753;12819505;12819505;12819979;12819979;12820403;12820403;12820707;12820707;12820937	12809432;12809432;12809757;12809757;12810374;12810374;12810863;12810863;12811816;12811816;12818584;12818584;12818844;12818844;12819679;12819679;12820089;12820089;12820449;12820449;12820787;12820813;12820943	+;+;+;+;+;+;+;+;+;+;+;+;+;+;+;+;+;+;+;+;+;+;+	IPR000504:RNA recognition motif domain;IPR012677:Nucleotide-binding alpha-beta plait domain superfamily;IPR035585:Serine/arginine-rich splicing factor SRSF4-like, RNA recognition motif 1;IPR035979:RNA-binding domain superfamily	molecular_function:GO:0003676:nucleic acid binding|molecular_function:GO:0003723:RNA binding	K12893:SFRS4_5_6: splicing factor, arginine/serine-rich 4/5/6	-	-	-	-	-	0	-	-	-	-			375.804	221.174	158.026	86.7763	252.574	159.968	40.3111	21.8523	9.70249	8.0895	18.2457	20.4106	11.8179
OVOC8966	WBGene00245775	OVP03584	-	IPR013126:Heat shock protein 70 family;IPR018181:Heat shock protein 70, conserved site;IPR029047:Heat shock protein 70kD, peptide-binding domain superfamily;IPR029048:Heat shock protein 70kD, C-terminal domain superfamily;IPR043129:ATPase, nucleotide binding domain	IPR013126:Heat shock protein 70 family;IPR018181:Heat shock protein 70, conserved site;IPR029047:Heat shock protein 70kD, peptide-binding domain superfamily;IPR029048:Heat shock protein 70kD, C-terminal domain superfamily;IPR043129:ATPase, nucleotide binding domain	-	Conserved with all nems and hosts	209.964	1	-0.348367	-	815	No predicted secretion	-	Y	815	3003	OVOC_OM3;OVOC_OM3;OVOC_OM3;OVOC_OM3;OVOC_OM3;OVOC_OM3;OVOC_OM3;OVOC_OM3;OVOC_OM3;OVOC_OM3;OVOC_OM3;OVOC_OM3;OVOC_OM3;OVOC_OM3;OVOC_OM3;OVOC_OM3;OVOC_OM3;OVOC_OM3	10636598;10637275;10637607;10637977;10638339;10638788;10639213;10639480;10639892;10640189;10640448;10640672;10641333;10641753;10642131;10642333;10642639;10643415	10636946;10637473;10637735;10638091;10638457;10638883;10639361;10639694;10640012;10640322;10640590;10640896;10641458;10641944;10642208;10642452;10643125;10643420	+;+;+;+;+;+;+;+;+;+;+;+;+;+;+;+;+;+	IPR013126:Heat shock protein 70 family;IPR018181:Heat shock protein 70, conserved site;IPR029047:Heat shock protein 70kD, peptide-binding domain superfamily;IPR029048:Heat shock protein 70kD, C-terminal domain superfamily;IPR043129:ATPase, nucleotide binding domain	biological_process:GO:0008340:determination of adult lifespan|biological_process:GO:0035966:response to topologically incorrect protein	-	-	-	-	-	-	0	-	-	-	-			534.597	492.833	54.6579	17.9327	170.276	212.166	192.631	162.261	38.9926	32.6429	187.096	426.437	154.12
OVOC1360	WBGene00238169	OVP13781	Elongation factor 2 homolog	K03234:EEF2: elongation factor 2	Elongation factor 2 homolog	-	Conserved with some hosts	1.9694	1	-3.60495	-	852	No predicted secretion	-	-	852	2883	OVOC_OM1b;OVOC_OM1b;OVOC_OM1b;OVOC_OM1b;OVOC_OM1b;OVOC_OM1b;OVOC_OM1b;OVOC_OM1b;OVOC_OM1b;OVOC_OM1b;OVOC_OM1b;OVOC_OM1b;OVOC_OM1b;OVOC_OM1b	9405938;9406568;9406989;9407280;9407630;9408225;9408649;9409148;9409513;9410001;9410455;9410761;9411189;9411506	9406073;9406655;9407115;9407439;9407687;9408538;9408891;9409396;9409812;9410327;9410662;9410937;9411299;9411890	+;+;+;+;+;+;+;+;+;+;+;+;+;+	IPR000640:Elongation factor EFG, domain V-like;IPR000795:Transcription factor, GTP-binding domain;IPR004161:Translation elongation factor EFTu-like, domain 2;IPR005225:Small GTP-binding protein domain;IPR005517:Translation elongation factor EFG/EF2, domain IV;IPR009000:Translation protein, beta-barrel domain superfamily;IPR014721:Ribosomal protein S5 domain 2-type fold, subgroup;IPR020568:Ribosom…	molecular_function:GO:0003924:GTPase activity|molecular_function:GO:0005525:GTP binding|biological_process:GO:0010629:negative regulation of gene expression|biological_process:GO:0050829:defense response to Gram-negative bacterium	K03234:EEF2: elongation factor 2	-	-	-	-	-	0	-	-	-	-			32.1902	50.619	7.40938	8.56388	18.1255	18.1244	12.6641	9.29345	2.15511	9.53705	1.88958	1.55543	1.95557
OVOC4178	WBGene00240987	OVP08479	Putative voltage-dependent anion-selective channel	K15040:VDAC2: voltage-dependent anion channel protein 2	Putative voltage-dependent anion-selective channel	-	Conserved with all nems and hosts	648.445	1	0.471358	-	284	No predicted secretion	-	Y	284	1354	OVOC_OM2;OVOC_OM2;OVOC_OM2;OVOC_OM2;OVOC_OM2;OVOC_OM2;OVOC_OM2	2812748;2813602;2814172;2814425;2814927;2815321;2815901	2813150;2813763;2814276;2814544;2815096;2815461;2816153	-;-;-;-;-;-;-	IPR001925:Porin, eukaryotic type;IPR023614:Porin domain superfamily;IPR027246:Eukaryotic porin/Tom40;IPR030271:Voltage-dependent anion-selective channel protein 3	cellular_component:GO:0005739:mitochondrion|cellular_component:GO:0005741:mitochondrial outer membrane|biological_process:GO:0007005:mitochondrion organization|molecular_function:GO:0008308:voltage-gated anion channel activity|biological_process:GO:0015698:inorganic anion transport|biological_process:GO:0055085:transmembrane transport|na:GO:0098656:|biological_process:GO:1902017:regulation of cil…	K15040:VDAC2: voltage-dependent anion channel protein 2	-	-	-	-	-	0	-	-	-	-			745.452	1018.34	192.581	168.758	299.555	316.566	336.123	530.923	201.2	253.393	378.654	750.323	496.892
OVOC1413	WBGene00238222	OVP03994	Dimethylglycine dehydrogenase, mitochondrial homolog	K00315:DMGDH: dimethylglycine dehydrogenase [EC:1.5.8.4]	Dimethylglycine dehydrogenase, mitochondrial homolog	-	Conserved with some hosts	43.3692	1	0.797254	-	834	No predicted secretion	-	-	834	2505	OVOC_OM1b;OVOC_OM1b;OVOC_OM1b;OVOC_OM1b;OVOC_OM1b;OVOC_OM1b;OVOC_OM1b;OVOC_OM1b;OVOC_OM1b;OVOC_OM1b;OVOC_OM1b;OVOC_OM1b;OVOC_OM1b;OVOC_OM1b;OVOC_OM1b;OVOC_OM1b;OVOC_OM1b;OVOC_OM1b;OVOC_OM1b	9819960;9820523;9821048;9821244;9821583;9822247;9822542;9823083;9823347;9823842;9824446;9824833;9825184;9825729;9826062;9826496;9827252;9827438;9827822	9820015;9820676;9821146;9821339;9821868;9822341;9822692;9823258;9823456;9824019;9824562;9824978;9825337;9825868;9826188;9826618;9827344;9827533;9827929	+;+;+;+;+;+;+;+;+;+;+;+;+;+;+;+;+;+;+	IPR006076:FAD dependent oxidoreductase;IPR006222:Aminomethyltransferase, folate-binding domain;IPR013977:Glycine cleavage T-protein, C-terminal barrel domain;IPR027266:GTP-binding protein TrmE/Glycine cleavage system T protein, domain 1;IPR029043:Glycine cleavage T-protein/YgfZ, C-terminal;IPR036188:FAD/NAD(P)-binding domain superfamily	molecular_function:GO:0005515:protein binding|cellular_component:GO:0016020:membrane|cellular_component:GO:0016021:integral to membrane|molecular_function:GO:0016491:oxidoreductase activity|biological_process:GO:0055114:oxidation-reduction process	K00315:DMGDH: dimethylglycine dehydrogenase [EC:1.5.8.4]	-	-	-	-	-	1	-	-	-	-			42.8008	47.4154	14.629	7.9546	56.6817	57.0815	136.261	69.0696	5.7238	4.29503	33.9551	55.015	46.7183
OVOC1679	WBGene00238488	OVP14798	Paramyosin homolog	IPR002928:Myosin tail	Paramyosin homolog	-	Conserved with some hosts	17.2131	1	-0.0155498	-	879	No predicted secretion	-	-	879	3295	OVOC_OM1b;OVOC_OM1b;OVOC_OM1b;OVOC_OM1b;OVOC_OM1b;OVOC_OM1b;OVOC_OM1b;OVOC_OM1b;OVOC_OM1b;OVOC_OM1b;OVOC_OM1b;OVOC_OM1b;OVOC_OM1b;OVOC_OM1b;OVOC_OM1b;OVOC_OM1b;OVOC_OM1b	12014365;12017006;12017299;12017894;12020163;12022132;12023456;12023813;12024522;12025085;12025422;12025830;12026047;12026669;12027113;12027517;12028134	12014535;12017062;12017385;12018060;12020241;12022275;12023557;12023995;12024737;12025232;12025639;12025919;12026232;12026788;12027349;12027804;12028935	+;+;+;+;+;+;+;+;+;+;+;+;+;+;+;+;+	IPR002928:Myosin tail	molecular_function:GO:0003774:motor activity|cellular_component:GO:0016459:myosin complex	-	-	-	-	-	-	0	-	-	-	-			60.4573	15.12	45.7344	20.6142	49.9001	44.4053	25.4376	15.1603	1.01535	5.4421	23.1839	29.795	11.1996
OVOC2551	WBGene00239360	OVP13363	-	IPR003953:FAD-dependent oxidoreductase 2, FAD binding domain;IPR010960:Flavocytochrome c;IPR027477:Succinate dehydrogenase/fumarate reductase flavoprotein, catalytic domain superfamily;IPR036188:FAD/NAD(P)-binding domain superfamily	IPR003953:FAD-dependent oxidoreductase 2, FAD binding domain;IPR010960:Flavocytochrome c;IPR027477:Succinate dehydrogenase/fumarate reductase flavoprotein, catalytic domain superfamily;IPR036188:FAD/NAD(P)-binding domain superfamily	-	Nem-specific, not conserved in all species	1.19393	1	0.0106339	-	512	Signal peptide	-	Y	512	1539	OVOC_OM1b;OVOC_OM1b;OVOC_OM1b;OVOC_OM1b;OVOC_OM1b;OVOC_OM1b;OVOC_OM1b;OVOC_OM1b;OVOC_OM1b;OVOC_OM1b;OVOC_OM1b;OVOC_OM1b	19056921;19057395;19057645;19057981;19058275;19058879;19061574;19061811;19062113;19062434;19062953;19063607	19057124;19057511;19057752;19058178;19058367;19059075;19061661;19061913;19062213;19062568;19063090;19063663	-;-;-;-;-;-;-;-;-;-;-;-	IPR003953:FAD-dependent oxidoreductase 2, FAD binding domain;IPR010960:Flavocytochrome c;IPR027477:Succinate dehydrogenase/fumarate reductase flavoprotein, catalytic domain superfamily;IPR036188:FAD/NAD(P)-binding domain superfamily	molecular_function:GO:0000104:succinate dehydrogenase activity|biological_process:GO:0055114:oxidation-reduction process	-	-	-	-	Y	0.697	0	-	-	Y	-			2.90747	1.43239	5.06538	13.0184	29.0669	20.3549	1.89159	0.59015	0.6211	0	1.28717	1.56096	0.55505
OVOC5550	WBGene00242359	OVP13229	-	-	(Nematode-specific)	Y	Nem-specific, not conserved in all species	41.8037	1	4.34309	Y	2020	No predicted secretion	-	-	2020	6063	OVOC_OM2;OVOC_OM2;OVOC_OM2;OVOC_OM2;OVOC_OM2;OVOC_OM2;OVOC_OM2;OVOC_OM2;OVOC_OM2;OVOC_OM2;OVOC_OM2;OVOC_OM2;OVOC_OM2;OVOC_OM2;OVOC_OM2;OVOC_OM2;OVOC_OM2;OVOC_OM2;OVOC_OM2;OVOC_OM2;OVOC_OM2;OVOC_OM2;OVOC_OM2;OVOC_OM2;OVOC_OM2;OVOC_OM2;OVOC_OM2;OVOC_OM2;OVOC_OM2;OVOC_OM2;OVOC_OM2;OVOC_OM2;OVOC_OM2;OVOC_OM2;OVOC_OM2;OVOC_OM2;OVOC_OM2;OVOC_OM2;OVOC_OM2;OVOC_OM2;OVOC_OM2	11767688;11769262;11769601;11769962;11770226;11770617;11770944;11771137;11771384;11771601;11771774;11772253;11772450;11772714;11773427;11773608;11773984;11774332;11774483;11774685;11775039;11775323;11775566;11775924;11776143;11776360;11776883;11777144;11777387;11777622;11777810;11778227;11778478;11778793;11779206;11779590;11779967;11780344;11780686;11780861;11781504	11767791;11769466;11769803;11770097;11770420;11770831;11771064;11771221;11771496;11771695;11771905;11772345;11772589;11772903;11773524;11773827;11774192;11774406;11774601;11774882;11775239;11775482;11775759;11776034;11776268;11776575;11777026;11777243;11777484;11777742;11777973;11778406;11778669;11778999;11779406;11779691;11780110;11780588;11780762;11780974;11781523	+;+;+;+;+;+;+;+;+;+;+;+;+;+;+;+;+;+;+;+;+;+;+;+;+;+;+;+;+;+;+;+;+;+;+;+;+;+;+;+;+	-	-	-	-	-	-	-	-	0	-	-	-	-			6.115	4.81394	3.16887	1.01355	9.46035	25.4381	10.5833	4.1944	2.28603	1.57737	49.8875	185.05	30.1509
OVOC6827a	WBGene00243636	OVP14645	Sodium\/potassium-transporting ATPase subunit alpha homolog	K01539:ATP1A: sodium/potassium-transporting ATPase subunit alpha [EC:7.2.2.13]	Sodium\/potassium-transporting ATPase subunit alpha homolog	-	Conserved with all nems and hosts	3.34667	1	1.06027	-	1012	Transmembrane	-	-	1012	3039	OVOC_OM2;OVOC_OM2;OVOC_OM2;OVOC_OM2;OVOC_OM2;OVOC_OM2;OVOC_OM2;OVOC_OM2;OVOC_OM2;OVOC_OM2;OVOC_OM2;OVOC_OM2;OVOC_OM2;OVOC_OM2;OVOC_OM2;OVOC_OM2;OVOC_OM2;OVOC_OM2;OVOC_OM2;OVOC_OM2;OVOC_OM2;OVOC_OM2;OVOC_OM2;OVOC_OM2;OVOC_OM2;OVOC_OM2;OVOC_OM2;OVOC_OM2;OVOC_OM2;OVOC_OM2;OVOC_OM2;OVOC_OM2;OVOC_OM2;OVOC_OM2;OVOC_OM2	20316630;20320886;20320895;20321169;20321169;20321830;20321830;20322479;20322479;20322665;20322665;20322942;20322942;20323166;20323166;20323428;20323428;20323780;20323780;20324025;20324025;20324284;20324284;20324822;20324822;20325293;20325293;20325780;20325780;20326225;20326225;20326581;20326581;20326898;20326898	20316656;20320948;20320948;20321228;20321228;20322033;20322033;20322592;20322592;20322799;20322799;20323100;20323100;20323346;20323346;20323626;20323626;20323918;20323918;20324180;20324180;20324515;20324515;20324964;20324964;20325679;20325679;20326090;20326090;20326399;20326399;20326813;20326813;20327018;20327018	+;+;+;+;+;+;+;+;+;+;+;+;+;+;+;+;+;+;+;+;+;+;+;+;+;+;+;+;+;+;+;+;+;+;+	IPR001757:P-type ATPase;IPR004014:Cation-transporting P-type ATPase, N-terminal;IPR005775:P-type ATPase subfamily IIC, subunit alpha;IPR006068:Cation-transporting P-type ATPase, C-terminal;IPR008250:P-type ATPase, A domain superfamily;IPR018303:P-type ATPase, phosphorylation site;IPR023214:HAD superfamily;IPR023298:P-type ATPase, transmembrane domain superfamily;IPR023299:P-type ATPase, cytoplasm…	biological_process:GO:0000003:reproduction|molecular_function:GO:0000166:nucleotide binding|biological_process:GO:0001508:regulation of action potential|molecular_function:GO:0005391:sodium:potassium-exchanging ATPase activity|molecular_function:GO:0005524:ATP binding|biological_process:GO:0006811:ion transport|biological_process:GO:0006813:potassium ion transport|biological_process:GO:0006814:so…	K01539:ATP1A: sodium/potassium-transporting ATPase subunit alpha [EC:7.2.2.13]	-	-	-	-	-	8	Y	0.7	-	-			4.30245	3.39481	3.02976	4.03223	6.52774	7.59251	3.79181	0.74715	0.15727	6.29391	4.11478	10.9879	3.4855
OVOC9752	WBGene00246561	OVP14792	Peroxiredoxin 1 homolog	K13279:PRDX1: peroxiredoxin 1 [EC:1.11.1.24]	Peroxiredoxin 1 homolog	-	Conserved with all nems and hosts	221.548	1	2.12293	Y	389	Nonclassical secretion	-	Y	389	1430	OVOC_OM4;OVOC_OM4;OVOC_OM4;OVOC_OM4;OVOC_OM4;OVOC_OM4;OVOC_OM4;OVOC_OM4	499738;500362;500738;501120;503148;503514;503849;504231	500071;500491;500977;501271;503195;503643;504088;504386	-;-;-;-;-;-;-;-	IPR000866:Alkyl hydroperoxide reductase subunit C/ Thiol specific antioxidant;IPR013766:Thioredoxin domain;IPR019479:Peroxiredoxin, C-terminal;IPR036249:Thioredoxin-like superfamily	molecular_function:GO:0016209:antioxidant activity|molecular_function:GO:0016491:oxidoreductase activity|biological_process:GO:0045454:cell redox homeostasis|molecular_function:GO:0051920:peroxiredoxin activity|biological_process:GO:0055114:oxidation-reduction process	K13279:PRDX1: peroxiredoxin 1 [EC:1.11.1.24]	-	-	-	-	-	0	Y	0.63	-	Y			83.2257	98.9073	205.01	482.036	106.951	145.749	41.4789	73.0401	25.7351	45.9788	250.045	120.899	355.431
OVOC5965	WBGene00242774	OVP02713	Malate dehydrogenase homolog	K00025:MDH1: malate dehydrogenase [EC:1.1.1.37]	Malate dehydrogenase homolog	-	Conserved with all nems and hosts	803.917	1	2.51665	Y	330	No predicted secretion	-	Y	330	1309	OVOC_OM2;OVOC_OM2;OVOC_OM2;OVOC_OM2;OVOC_OM2;OVOC_OM2;OVOC_OM2;OVOC_OM2	14358696;14359413;14359670;14360215;14360664;14360908;14361205;14362567	14358810;14359509;14359845;14360364;14360816;14361021;14361366;14362908	+;+;+;+;+;+;+;+	IPR001236:Lactate/malate dehydrogenase, N-terminal;IPR001252:Malate dehydrogenase, active site;IPR001557:L-lactate/malate dehydrogenase;IPR010945:Malate dehydrogenase, type 2;IPR011274:Malate dehydrogenase, NAD-dependent, cytosolic;IPR015955:Lactate dehydrogenase/glycoside hydrolase, family 4, C-terminal;IPR022383:Lactate/malate dehydrogenase, C-terminal;IPR036291:NAD(P)-binding domain superfamily	molecular_function:GO:0003824:catalytic activity|biological_process:GO:0005975:carbohydrate metabolic process|biological_process:GO:0006099:tricarboxylic acid cycle|biological_process:GO:0006108:malate metabolic process|molecular_function:GO:0016491:oxidoreductase activity|molecular_function:GO:0016615:malate dehydrogenase activity|molecular_function:GO:0016616:oxidoreductase activity, acting on …	K00025:MDH1: malate dehydrogenase [EC:1.1.1.37]	-	-	-	-	-	0	-	-	-	-			408.069	125.901	585.083	993.936	387.308	270.548	150.673	220.988	78.135	152.513	976.483	505.605	1331.27
OVOC8700	WBGene00245509	OVP09970	Aspartate--tRNA ligase, cytoplasmic homolog	K22503:DARS1: aspartyl-tRNA synthetase [EC:6.1.1.12]	Aspartate--tRNA ligase, cytoplasmic homolog	-	Conserved with all nems and hosts	656.492	1	2.04283	Y	532	No predicted secretion	-	-	532	1730	OVOC_OM3;OVOC_OM3;OVOC_OM3;OVOC_OM3;OVOC_OM3;OVOC_OM3;OVOC_OM3;OVOC_OM3;OVOC_OM3;OVOC_OM3;OVOC_OM3	8780952;8781244;8781748;8782112;8782363;8782578;8782741;8783175;8783481;8784148;8784397	8781174;8781393;8781971;8782248;8782473;8782661;8782891;8783401;8783633;8784303;8784510	-;-;-;-;-;-;-;-;-;-;-	IPR002312:Aspartyl/Asparaginyl-tRNA synthetase, class IIb;IPR004364:Aminoacyl-tRNA synthetase, class II (D/K/N);IPR004365:OB-fold nucleic acid binding domain, AA-tRNA synthetase-type;IPR004523:Aspartate-tRNA synthetase, type 2;IPR006195:Aminoacyl-tRNA synthetase, class II;IPR012340:Nucleic acid-binding, OB-fold	molecular_function:GO:0000166:nucleotide binding|molecular_function:GO:0003676:nucleic acid binding|molecular_function:GO:0004812:aminoacyl-tRNA ligase activity|molecular_function:GO:0004815:aspartate-tRNA ligase activity|molecular_function:GO:0005524:ATP binding|cellular_component:GO:0005737:cytoplasm|biological_process:GO:0006418:tRNA aminoacylation for protein translation|biological_process:GO…	K22503:DARS1: aspartyl-tRNA synthetase [EC:6.1.1.12]	-	-	-	-	-	0	-	-	-	-			310.276	245.114	384.051	375.998	500.579	470.434	176.759	222.859	54.9766	40.7696	666.428	662.973	590.752
OVOC7453	WBGene00244262	OVP07481	-	K13899:CST3: cystatin-C	K13899:CST3: cystatin-C	-	Conserved with some hosts	387.848	1	2.04114	Y	162	Signal peptide	-	Y	162	1752	OVOC_OM2;OVOC_OM2;OVOC_OM2;OVOC_OM2	24846472;24847495;24847890;24849106	24846768;24847647;24847949;24850347	+;+;+;+	IPR000010:Cystatin domain;IPR018073:Proteinase inhibitor I25, cystatin, conserved site	molecular_function:GO:0004869:cysteine-type endopeptidase inhibitor activity|biological_process:GO:0010466:negative regulation of peptidase activity|biological_process:GO:0010951:negative regulation of endopeptidase activity|molecular_function:GO:0030414:peptidase inhibitor activity	K13899:CST3: cystatin-C	MER0018221:onchocystatin (Onchocerca volvulus) [I25.031]#I25B#{inhibitor unit: 45-160}~source CYTX_ONCVO~	I25B	-	Y	0.783	0	-	-	Y	-			152.908	218.079	8542.41	10876.9	1015.75	872.193	268.144	646.964	118.393	616.147	593.893	345.766	384.988
OVOC1650	WBGene00238459	OVP13052	-	K11593:ELF2C, AGO: eukaryotic translation initiation factor 2C	K11593:ELF2C, AGO: eukaryotic translation initiation factor 2C	-	Nem-specific, conserved with nem species	0.622328	1	1.09826	-	931	No predicted secretion	-	-	931	2796	OVOC_OM1b;OVOC_OM1b;OVOC_OM1b;OVOC_OM1b;OVOC_OM1b;OVOC_OM1b;OVOC_OM1b;OVOC_OM1b;OVOC_OM1b;OVOC_OM1b;OVOC_OM1b;OVOC_OM1b;OVOC_OM1b;OVOC_OM1b;OVOC_OM1b;OVOC_OM1b;OVOC_OM1b;OVOC_OM1b;OVOC_OM1b;OVOC_OM1b;OVOC_OM1b;OVOC_OM1b	11753081;11753550;11753732;11754270;11754805;11755299;11755830;11760384;11760858;11761018;11761556;11761996;11762238;11762523;11763263;11763537;11763771;11764055;11764340;11764679;11765105;11765456	11753087;11753599;11753943;11754435;11754885;11755435;11756014;11760518;11760939;11761225;11761684;11762067;11762350;11762704;11763431;11763651;11763845;11764180;11764462;11764798;11765295;11765573	+;+;+;+;+;+;+;+;+;+;+;+;+;+;+;+;+;+;+;+;+;+	IPR003100:PAZ domain;IPR003165:Piwi domain;IPR012337:Ribonuclease H-like superfamily;IPR036085:PAZ domain superfamily;IPR036397:Ribonuclease H superfamily	molecular_function:GO:0003676:nucleic acid binding|molecular_function:GO:0005515:protein binding|biological_process:GO:0031047:gene silencing by RNA	K11593:ELF2C, AGO: eukaryotic translation initiation factor 2C	-	-	-	-	-	0	-	-	-	-			0.45725	0.63074	0.08782	0.11704	0.53488	0.45177	1.99561	0.32483	0.17094	0	0.53137	0.716	1.28318
OVOC11278	WBGene00248087	OVP13766	Delta-1-pyrroline-5-carboxylate dehydrogenase, mitochondrial homolog	K00294:E1.2.1.88: 1-pyrroline-5-carboxylate dehydrogenase [EC:1.2.1.88]	Delta-1-pyrroline-5-carboxylate dehydrogenase, mitochondrial homolog	-	Conserved with some hosts	17.7086	1	-0.448214	-	569	Nonclassical secretion	-	-	569	2846	OVOC_OM4;OVOC_OM4;OVOC_OM4;OVOC_OM4;OVOC_OM4;OVOC_OM4;OVOC_OM4;OVOC_OM4;OVOC_OM4;OVOC_OM4;OVOC_OM4;OVOC_OM4	13319255;13320683;13321027;13321527;13321940;13322287;13322607;13322801;13323158;13323788;13324257;13324826	13320492;13320801;13321148;13321727;13322136;13322469;13322685;13322885;13323385;13323903;13324449;13324910	-;-;-;-;-;-;-;-;-;-;-;-	IPR005931:Delta-1-pyrroline-5-carboxylate dehydrogenase;IPR015590:Aldehyde dehydrogenase domain;IPR016160:Aldehyde dehydrogenase, cysteine active site;IPR016161:Aldehyde/histidinol dehydrogenase;IPR016162:Aldehyde dehydrogenase, N-terminal;IPR016163:Aldehyde dehydrogenase, C-terminal;IPR029510:Aldehyde dehydrogenase, glutamic acid active site	molecular_function:GO:0003842:1-pyrroline-5-carboxylate dehydrogenase activity|biological_process:GO:0006560:proline metabolic process|biological_process:GO:0010133:proline catabolic process to glutamate|molecular_function:GO:0016491:oxidoreductase activity|molecular_function:GO:0016620:oxidoreductase activity, acting on the aldehyde or oxo group of donors, NAD or NADP as acceptor|biological_proc…	K00294:E1.2.1.88: 1-pyrroline-5-carboxylate dehydrogenase [EC:1.2.1.88]	-	-	-	-	-	0	Y	0.651	-	Y			47.2898	44.8635	22.0642	10.5789	13.0135	8.0778	5.41281	5.26561	2.68693	2.94032	8.48313	8.18777	11.5258
OVOC3523	WBGene00240332	OVP14439	Dolichyl-diphosphooligosaccharide--protein glycosyltransferase subunit 2 homolog	K12667:SWP1, RPN2: oligosaccharyltransferase complex subunit delta (ribophorin II)	Dolichyl-diphosphooligosaccharide--protein glycosyltransferase subunit 2 homolog	-	Conserved with all nems and hosts	1.22971	1	0.564194	-	645	Transmembrane	-	-	645	1938	OVOC_OM1b;OVOC_OM1b;OVOC_OM1b;OVOC_OM1b;OVOC_OM1b;OVOC_OM1b;OVOC_OM1b;OVOC_OM1b;OVOC_OM1b;OVOC_OM1b;OVOC_OM1b;OVOC_OM1b;OVOC_OM1b;OVOC_OM1b	26339788;26340183;26340754;26341031;26341371;26341649;26342089;26342452;26342967;26343292;26343509;26343934;26344351;26344868	26339803;26340315;26340829;26341216;26341475;26341853;26342213;26342670;26343134;26343381;26343626;26344202;26344425;26345020	-;-;-;-;-;-;-;-;-;-;-;-;-;-	IPR008814:Dolichyl-diphosphooligosaccharide--protein glycosyltransferase subunit Swp1	cellular_component:GO:0005783:endoplasmic reticulum|cellular_component:GO:0005789:endoplasmic reticulum membrane|biological_process:GO:0006486:protein glycosylation|biological_process:GO:0006487:protein N-linked glycosylation|cellular_component:GO:0008250:oligosaccharyltransferase complex|cellular_component:GO:0016020:membrane|cellular_component:GO:0016021:integral to membrane	K12667:SWP1, RPN2: oligosaccharyltransferase complex subunit delta (ribophorin II)	-	-	-	Y	0.798	4	-	-	-	-			1.37933	1.77448	0.91853	0.24391	1.18023	0.4128	0.5633	3.51485	0.73984	0.61685	1.14994	0.78507	1.14603
OVOC3738	WBGene00240547	OVP13763	Spliceosome RNA helicase DDX39B homolog	K12812:DDX39B, UAP56, SUB2: ATP-dependent RNA helicase UAP56/SUB2 [EC:3.6.4.13]	Spliceosome RNA helicase DDX39B homolog	-	Conserved with all nems and hosts	0.001	0	-	-	426	No predicted secretion	-	-	426	1807	OVOC_OM1b;OVOC_OM1b;OVOC_OM1b;OVOC_OM1b;OVOC_OM1b;OVOC_OM1b;OVOC_OM1b;OVOC_OM1b;OVOC_OM1b;OVOC_OM1b	27894242;27894769;27895045;27895383;27895758;27896996;27897323;27897651;27897943;27898297	27894407;27894871;27895172;27895659;27895876;27897127;27897466;27897761;27898090;27898775	+;+;+;+;+;+;+;+;+;+	IPR001650:Helicase, C-terminal;IPR011545:DEAD/DEAH box helicase domain;IPR014001:Helicase superfamily 1/2, ATP-binding domain;IPR014014:RNA helicase, DEAD-box type, Q motif;IPR027417:P-loop containing nucleoside triphosphate hydrolase	molecular_function:GO:0003676:nucleic acid binding|molecular_function:GO:0005524:ATP binding|cellular_component:GO:0005634:nucleus|cellular_component:GO:0005667:transcription factor complex|molecular_function:GO:0008134:transcription factor binding|biological_process:GO:0008340:determination of adult lifespan|biological_process:GO:0010628:positive regulation of gene expression	K12812:DDX39B, UAP56, SUB2: ATP-dependent RNA helicase UAP56/SUB2 [EC:3.6.4.13]	-	-	-	-	-	0	-	-	-	-			0	0	0	0	0	0	0	0	0	0	0	0	0
OVOC11635	WBGene00248444	OVP01263	-	K01379:CTSD: cathepsin D [EC:3.4.23.5]	K01379:CTSD: cathepsin D [EC:3.4.23.5]	-	Conserved with all nems and hosts	599.505	1	2.25787	Y	473	Nonclassical secretion	-	Y	473	1556	OVOC_OM1a;OVOC_OM1a;OVOC_OM1a;OVOC_OM1a;OVOC_OM1a;OVOC_OM1a;OVOC_OM1a;OVOC_OM1a	73210;73874;74676;75204;75648;75983;76418;77586	73596;74071;74844;75403;75766;76106;76604;77757	-;-;-;-;-;-;-;-	IPR001461:Aspartic peptidase A1 family;IPR001969:Aspartic peptidase, active site;IPR021109:Aspartic peptidase domain superfamily;IPR033121:Peptidase family A1 domain	molecular_function:GO:0004190:aspartic-type endopeptidase activity|biological_process:GO:0006508:proteolysis|molecular_function:GO:0008233:peptidase activity|molecular_function:GO:0016787:hydrolase activity	K01379:CTSD: cathepsin D [EC:3.4.23.5]	MER0013997:necepsin-2 (Necator americanus) [A01.068]#A01A#{peptidase unit: 82-412}~source Q9N9H3~	A01A	Y	-	-	0	Y	0.683	-	Y			169.816	286.578	230.422	113.759	285.204	345.907	592.303	1257.87	129.621	377.995	781.134	467.184	712.919
OVOC10609	WBGene00247418	OVP05467	T-complex protein 1 subunit alpha homolog	K09493:CCT1, TCP1: T-complex protein 1 subunit alpha	T-complex protein 1 subunit alpha homolog	-	Conserved with all nems and hosts	28.8413	1	-3.01792	-	550	No predicted secretion	-	-	550	1653	OVOC_OM4;OVOC_OM4;OVOC_OM4;OVOC_OM4;OVOC_OM4;OVOC_OM4;OVOC_OM4;OVOC_OM4;OVOC_OM4;OVOC_OM4;OVOC_OM4;OVOC_OM4	8436948;8437397;8437754;8438167;8438755;8439184;8439831;8440357;8440781;8441091;8441468;8441759	8437134;8437560;8437910;8438326;8438930;8439310;8440012;8440445;8440924;8441195;8441553;8441834	-;-;-;-;-;-;-;-;-;-;-;-	IPR002194:Chaperonin TCP-1, conserved site;IPR002423:Chaperonin Cpn60/TCP-1 family;IPR012715:T-complex protein 1, alpha subunit;IPR017998:Chaperone tailless complex polypeptide 1 (TCP-1);IPR027409:GroEL-like apical domain superfamily;IPR027410:TCP-1-like chaperonin intermediate domain superfamily;IPR027413:GroEL-like equatorial domain superfamily	molecular_function:GO:0000166:nucleotide binding|molecular_function:GO:0005524:ATP binding|cellular_component:GO:0005634:nucleus|cellular_component:GO:0005737:cytoplasm|cellular_component:GO:0005832:chaperonin-containing T-complex|biological_process:GO:0006457:protein folding|molecular_function:GO:0051082:unfolded protein binding	K09493:CCT1, TCP1: T-complex protein 1 subunit alpha	-	-	-	-	-	0	-	-	-	-			314.253	529.014	99.2597	66.4764	137.52	162.639	185.653	323.625	28.9134	77.3823	24.1928	38.4156	19.1207
OVOC3425	WBGene00240234	OVP08731	-	K14314:NUP210, GP210: nuclear pore complex protein Nup210	K14314:NUP210, GP210: nuclear pore complex protein Nup210	-	Conserved with some hosts	5.54794	1	-1.66219	-	1845	Signal peptide	-	-	1845	5544	OVOC_OM1b;OVOC_OM1b;OVOC_OM1b;OVOC_OM1b;OVOC_OM1b;OVOC_OM1b;OVOC_OM1b;OVOC_OM1b;OVOC_OM1b;OVOC_OM1b;OVOC_OM1b;OVOC_OM1b;OVOC_OM1b;OVOC_OM1b;OVOC_OM1b;OVOC_OM1b;OVOC_OM1b;OVOC_OM1b;OVOC_OM1b;OVOC_OM1b;OVOC_OM1b;OVOC_OM1b;OVOC_OM1b;OVOC_OM1b;OVOC_OM1b;OVOC_OM1b;OVOC_OM1b;OVOC_OM1b;OVOC_OM1b;OVOC_OM1b;OVOC_OM1b;OVOC_OM1b;OVOC_OM1b;OVOC_OM1b;OVOC_OM1b;OVOC_OM1b	25527025;25527424;25527947;25528727;25529366;25529552;25529810;25530245;25530533;25530853;25531079;25531693;25531924;25532242;25532450;25532774;25533059;25533520;25533975;25534309;25534584;25535002;25535306;25535789;25536350;25536738;25537223;25537489;25538139;25538643;25539044;25539313;25539720;25539975;25540298;25540586	25527200;25527563;25528078;25528879;25529442;25529684;25529938;25530417;25530673;25530987;25531288;25531825;25532066;25532350;25532547;25532923;25533242;25533806;25534097;25534439;25534761;25535169;25535515;25536036;25536515;25536907;25537298;25537749;25538268;25538774;25539153;25539531;25539861;25540076;25540396;25540761	+;+;+;+;+;+;+;+;+;+;+;+;+;+;+;+;+;+;+;+;+;+;+;+;+;+;+;+;+;+;+;+;+;+;+;+	IPR008964:Invasin/intimin cell-adhesion fragments	cellular_component:GO:0005643:nuclear pore|cellular_component:GO:0016020:membrane|cellular_component:GO:0016021:integral to membrane	K14314:NUP210, GP210: nuclear pore complex protein Nup210	-	-	-	Y	0.945	1	-	-	Y	-			29.559	32.5418	5.44739	6.24395	18.7798	26.0803	18.7505	9.41985	1.98279	1.07815	3.17118	3.89985	4.22184
OVOC9171	WBGene00245980	OVP00667	-	K11275:H1_5: histone H1/5	K11275:H1_5: histone H1/5	-	Conserved with all nems and hosts	161.918	1	0.364006	-	242	No predicted secretion	-	Y	242	1502	OVOC_OM3;OVOC_OM3;OVOC_OM3	12466379;12467488;12468266	12467304;12467706;12468622	-;-;-	IPR005818:Linker histone H1/H5, domain H15;IPR005819:Linker histone H1/H5;IPR036388:Winged helix-like DNA-binding domain superfamily;IPR036390:Winged helix DNA-binding domain superfamily	cellular_component:GO:0000786:nucleosome|molecular_function:GO:0003677:DNA binding|cellular_component:GO:0005634:nucleus|cellular_component:GO:0005694:chromosome|biological_process:GO:0006334:nucleosome assembly|cellular_component:GO:0042025:host cell nucleus	K11275:H1_5: histone H1/5	-	-	-	-	-	0	-	-	-	-			379.738	128.451	480.805	270.825	410.929	253.5	550.041	478.609	38.5023	27.8567	94.6299	77.9445	205.88
OVOC7678	WBGene00244487	OVP09036	Putative fumarate hydratase, mitochondrial	K01679:E4.2.1.2B, fumC, FH: fumarate hydratase, class II [EC:4.2.1.2]	Putative fumarate hydratase, mitochondrial	-	Conserved with all nems and hosts	329.574	1	3.28638	Y	505	No predicted secretion	-	Y	505	2391	OVOC_OM3;OVOC_OM3;OVOC_OM3;OVOC_OM3;OVOC_OM3;OVOC_OM3;OVOC_OM3;OVOC_OM3;OVOC_OM3	1338164;1339127;1339420;1339979;1340352;1340802;1341295;1342882;1344696	1338908;1339279;1339623;1340063;1340473;1340961;1341523;1343033;1345236	-;-;-;-;-;-;-;-;-	IPR000362:Fumarate lyase family;IPR005677:Fumarate hydratase, class II;IPR008948:L-Aspartase-like;IPR018951:Fumarase C, C-terminal;IPR020557:Fumarate lyase, conserved site;IPR022761:Fumarate lyase, N-terminal;IPR024083:Fumarase/histidase, N-terminal	molecular_function:GO:0003824:catalytic activity|molecular_function:GO:0004333:fumarate hydratase activity|biological_process:GO:0006099:tricarboxylic acid cycle|biological_process:GO:0006106:fumarate metabolic process|molecular_function:GO:0016829:lyase activity|cellular_component:GO:0045239:tricarboxylic acid cycle enzyme complex	K01679:E4.2.1.2B, fumC, FH: fumarate hydratase, class II [EC:4.2.1.2]	-	-	-	-	-	0	-	-	-	-			76.6802	42.6322	108.646	98.3031	139.06	88.1021	539.627	497.043	16.5909	39.9983	237.73	319.035	315.397
OVOC10002	WBGene00246811	OVP04557	S-methyl-5 prime-thioadenosine phosphorylase homolog	K00772:mtaP, MTAP: 5'-methylthioadenosine phosphorylase [EC:2.4.2.28]	S-methyl-5 prime-thioadenosine phosphorylase homolog	-	Conserved with some hosts	167.047	1	0.496548	-	283	No predicted secretion	-	Y	283	852	OVOC_OM4;OVOC_OM4;OVOC_OM4;OVOC_OM4;OVOC_OM4;OVOC_OM4;OVOC_OM4;OVOC_OM4	2559836;2560095;2560347;2560776;2561061;2561234;2561472;2561888	2559898;2560217;2560430;2560928;2561163;2561327;2561691;2561899	-;-;-;-;-;-;-;-	IPR000845:Nucleoside phosphorylase domain;IPR010044:Methylthioadenosine phosphorylase (MTAP);IPR035994:Nucleoside phosphorylase superfamily	molecular_function:GO:0003824:catalytic activity|cellular_component:GO:0005634:nucleus|cellular_component:GO:0005737:cytoplasm|biological_process:GO:0006166:purine ribonucleoside salvage|biological_process:GO:0009116:nucleoside metabolic process|molecular_function:GO:0016740:transferase activity|molecular_function:GO:0016757:transferase activity, transferring glycosyl groups|molecular_function:GO…	K00772:mtaP, MTAP: 5'-methylthioadenosine phosphorylase [EC:2.4.2.28]	-	-	-	-	-	0	-	-	-	-			201.618	205.852	108.861	123.639	188.955	178.996	112.471	126.322	67.3152	25.256	108.261	79.5131	211.352
OVOC12085	WBGene00248894	OVP12038	Protein lethal(2)essential for life homolog	K09542:CRYAB: crystallin, alpha B	Protein lethal(2)essential for life homolog	-	Conserved with all nems and hosts	2854.53	1	0.836783	-	170	Nonclassical secretion	-	Y	170	513	OVOC_OM5;OVOC_OM5	1148512;1149121	1148841;1149303	-;-	IPR001436:Alpha crystallin/Small heat shock protein, animal type;IPR002068:Alpha crystallin/Hsp20 domain;IPR008978:HSP20-like chaperone	-	K09542:CRYAB: crystallin, alpha B	-	-	-	-	-	0	Y	0.912	-	Y			4768.44	953.628	2017.02	741.625	848.429	975.806	2181.48	3605.51	517.067	1339.93	2247.17	3037.46	2098.11
OVOC6597	WBGene00243406	OVP05413	Asparagine--tRNA ligase, cytoplasmic homolog	K01893:NARS, asnS: asparaginyl-tRNA synthetase [EC:6.1.1.22]	Asparagine--tRNA ligase, cytoplasmic homolog	-	Conserved with all nems and hosts	1.8544	1	-0.280307	-	562	No predicted secretion	-	-	562	1689	OVOC_OM2;OVOC_OM2;OVOC_OM2;OVOC_OM2;OVOC_OM2;OVOC_OM2;OVOC_OM2;OVOC_OM2;OVOC_OM2;OVOC_OM2;OVOC_OM2;OVOC_OM2	18875592;18875830;18876199;18876570;18876818;18877448;18877738;18878354;18878771;18878852;18879301;18879544	18875659;18875998;18876370;18876640;18876968;18877635;18877871;18878532;18878786;18879044;18879444;18879747	+;+;+;+;+;+;+;+;+;+;+;+	IPR002312:Aspartyl/Asparaginyl-tRNA synthetase, class IIb;IPR004364:Aminoacyl-tRNA synthetase, class II (D/K/N);IPR004365:OB-fold nucleic acid binding domain, AA-tRNA synthetase-type;IPR004522:Asparagine-tRNA ligase;IPR006195:Aminoacyl-tRNA synthetase, class II;IPR012340:Nucleic acid-binding, OB-fold	molecular_function:GO:0000166:nucleotide binding|molecular_function:GO:0003676:nucleic acid binding|molecular_function:GO:0004812:aminoacyl-tRNA ligase activity|molecular_function:GO:0004816:asparagine-tRNA ligase activity|molecular_function:GO:0005524:ATP binding|biological_process:GO:0006418:tRNA aminoacylation for protein translation|biological_process:GO:0006421:asparaginyl-tRNA aminoacylation	K01893:NARS, asnS: asparaginyl-tRNA synthetase [EC:6.1.1.22]	-	-	-	-	-	0	-	-	-	-			2.64926	5.0641	2.83473	6.13565	13.1516	9.29854	1.79541	6.45284	4.24456	0.70778	1.68599	1.51715	2.12419
OVOC6041	WBGene00242850	OVP05270	Insulin-degrading enzyme homolog	K01408:IDE, ide: insulysin [EC:3.4.24.56]	Insulin-degrading enzyme homolog	-	Conserved with all nems and hosts	119.904	1	1.86138	Y	1037	No predicted secretion	-	-	1037	5235	OVOC_OM2;OVOC_OM2;OVOC_OM2;OVOC_OM2;OVOC_OM2;OVOC_OM2;OVOC_OM2;OVOC_OM2;OVOC_OM2;OVOC_OM2;OVOC_OM2;OVOC_OM2;OVOC_OM2;OVOC_OM2;OVOC_OM2;OVOC_OM2;OVOC_OM2;OVOC_OM2;OVOC_OM2;OVOC_OM2;OVOC_OM2;OVOC_OM2;OVOC_OM2	14921479;14922569;14922958;14923220;14923481;14923893;14924153;14924372;14924879;14925312;14925788;14926107;14926383;14926663;14926996;14927574;14927953;14928418;14928992;14929461;14929911;14930157;14930976	14922384;14922750;14923105;14923344;14923648;14924004;14924244;14924524;14925038;14925480;14925903;14926246;14926491;14926793;14927136;14927667;14928106;14928558;14929131;14929654;14930004;14930277;14932420	-;-;-;-;-;-;-;-;-;-;-;-;-;-;-;-;-;-;-;-;-;-;-	IPR001431:Peptidase M16, zinc-binding site;IPR007863:Peptidase M16, C-terminal;IPR011249:Metalloenzyme, LuxS/M16 peptidase-like;IPR011765:Peptidase M16, N-terminal;IPR032632:Peptidase M16, middle/third domain	molecular_function:GO:0003824:catalytic activity|molecular_function:GO:0004222:metalloendopeptidase activity|biological_process:GO:0006508:proteolysis|molecular_function:GO:0046872:metal ion binding	K01408:IDE, ide: insulysin [EC:3.4.24.56]	MER0003823:F44E7.4 g.p. ({Caenorhabditis elegans}) (Caenorhabditis elegans) [M16.A09]#M16A#{peptidase unit: 65-276}~source O16249~	M16A	-	-	-	0	-	-	-	-			59.3217	58.4316	17.3068	14.5378	64.1603	92.6958	48.1949	22.5541	18.9897	24.8909	126.27	156.881	91.8358
OVOC10480	WBGene00247289	OVP14136	Activating signal cointegrator 1 complex subunit 3 homolog	K12854:SNRNP200, BRR2: pre-mRNA-splicing helicase BRR2 [EC:3.6.4.13]	Activating signal cointegrator 1 complex subunit 3 homolog	-	Conserved with all nems and hosts	0.001	0	-	-	2158	No predicted secretion	-	-	2158	6477	OVOC_OM4;OVOC_OM4;OVOC_OM4;OVOC_OM4;OVOC_OM4;OVOC_OM4;OVOC_OM4;OVOC_OM4;OVOC_OM4;OVOC_OM4;OVOC_OM4;OVOC_OM4;OVOC_OM4;OVOC_OM4;OVOC_OM4;OVOC_OM4;OVOC_OM4;OVOC_OM4;OVOC_OM4;OVOC_OM4;OVOC_OM4;OVOC_OM4;OVOC_OM4;OVOC_OM4;OVOC_OM4;OVOC_OM4;OVOC_OM4;OVOC_OM4;OVOC_OM4;OVOC_OM4;OVOC_OM4;OVOC_OM4;OVOC_OM4;OVOC_OM4;OVOC_OM4;OVOC_OM4;OVOC_OM4;OVOC_OM4;OVOC_OM4;OVOC_OM4;OVOC_OM4;OVOC_OM4	7472787;7473035;7473515;7473978;7474242;7474832;7475078;7475402;7476239;7476441;7476789;7477146;7477366;7477595;7477995;7478400;7478674;7479008;7479198;7479517;7479890;7480432;7480751;7480951;7481163;7481358;7481659;7482360;7482697;7483553;7483927;7484263;7484965;7485569;7485970;7486636;7487015;7487346;7487783;7488081;7488572;7489089	7472831;7473204;7473680;7474175;7474427;7474969;7475314;7475566;7476337;7476578;7476968;7477248;7477468;7477850;7478138;7478516;7478805;7479112;7479368;7479627;7480141;7480566;7480837;7481076;7481268;7481522;7481853;7482520;7482924;7483744;7484172;7484373;7485136;7485729;7486198;7486817;7487139;7487481;7487943;7488242;7488711;7489129	+;+;+;+;+;+;+;+;+;+;+;+;+;+;+;+;+;+;+;+;+;+;+;+;+;+;+;+;+;+;+;+;+;+;+;+;+;+;+;+;+;+	IPR001650:Helicase, C-terminal;IPR003593:AAA+ ATPase domain;IPR004179:Sec63 domain;IPR011545:DEAD/DEAH box helicase domain;IPR014001:Helicase superfamily 1/2, ATP-binding domain;IPR014756:Immunoglobulin E-set;IPR027417:P-loop containing nucleoside triphosphate hydrolase;IPR035892:C2 domain superfamily;IPR036390:Winged helix DNA-binding domain superfamily;IPR041094:Brr2, N-terminal helicase PWI do…	molecular_function:GO:0003676:nucleic acid binding|molecular_function:GO:0005524:ATP binding	K12854:SNRNP200, BRR2: pre-mRNA-splicing helicase BRR2 [EC:3.6.4.13]	-	-	-	-	-	0	-	-	-	-			0	0	0	0	0	0	0	0	0	0	0	0	0
OVOC3986	WBGene00240795	OVP11769	-	IPR036691:Endonuclease/exonuclease/phosphatase superfamily;IPR039737:Type I inositol 1,4,5-trisphosphate 5-phosphatase	IPR036691:Endonuclease/exonuclease/phosphatase superfamily;IPR039737:Type I inositol 1,4,5-trisphosphate 5-phosphatase	-	Nem-specific, not conserved in all species	375.222	1	5.46071	Y	400	Nonclassical secretion	-	-	400	2400	OVOC_OM2;OVOC_OM2;OVOC_OM2;OVOC_OM2;OVOC_OM2;OVOC_OM2;OVOC_OM2;OVOC_OM2;OVOC_OM2;OVOC_OM2;OVOC_OM2	1385636;1385743;1386369;1387207;1387788;1388149;1388425;1388611;1389160;1389566;1390110	1385647;1385879;1386441;1387410;1387946;1388207;1388509;1388703;1389315;1389685;1391411	+;+;+;+;+;+;+;+;+;+;+	IPR036691:Endonuclease/exonuclease/phosphatase superfamily;IPR039737:Type I inositol 1,4,5-trisphosphate 5-phosphatase	molecular_function:GO:0004445:inositol-polyphosphate 5-phosphatase activity|biological_process:GO:0016311:dephosphorylation	-	-	-	-	-	-	0	Y	0.722	-	Y			33.8743	4.4089	231.26	159.144	171.29	563.192	147.125	114.097	39.8281	62.7611	542.134	826.461	419.071
OVOC2771	WBGene00239580	OVP04634	-	K15516:FMR: fragile X mental retardation protein	K15516:FMR: fragile X mental retardation protein	-	Conserved with all nems and hosts	133.363	1	0.335586	-	487	No predicted secretion	-	-	487	1935	OVOC_OM1b;OVOC_OM1b;OVOC_OM1b;OVOC_OM1b;OVOC_OM1b;OVOC_OM1b;OVOC_OM1b;OVOC_OM1b;OVOC_OM1b;OVOC_OM1b;OVOC_OM1b;OVOC_OM1b	20410727;20411658;20411922;20412220;20412769;20413206;20413564;20413788;20413961;20414485;20414731;20415270	20411060;20411726;20412062;20412468;20412864;20413400;20413689;20413862;20414145;20414600;20414859;20415489	+;+;+;+;+;+;+;+;+;+;+;+	IPR004087:K Homology domain;IPR004088:K Homology domain, type 1;IPR008395:Agenet-like domain;IPR036612:K Homology domain, type 1 superfamily;IPR040148:Fragile X mental retardation syndrome-related protein;IPR040472:Synaptic functional regulator FMRP, KH0 domain;IPR041560:Fxr1, tudor domain	molecular_function:GO:0003676:nucleic acid binding|molecular_function:GO:0003723:RNA binding|molecular_function:GO:0003729:mRNA binding|biological_process:GO:0006417:regulation of translation	K15516:FMR: fragile X mental retardation protein	-	-	-	-	-	0	-	-	-	-			152.051	207.07	104.272	86.0657	186.765	193.51	366.026	318	29.6395	51.8954	107.046	123.571	112.043
OVOC6005	WBGene00242814	OVP04593	Cullin-associated NEDD8-dissociated protein 1 homolog	K17263:CAND1, TIP120A: cullin-associated NEDD8-dissociated protein 1	Cullin-associated NEDD8-dissociated protein 1 homolog	-	Conserved with all nems and hosts	22.4423	1	-0.912912	-	1307	No predicted secretion	-	-	1307	3924	OVOC_OM2;OVOC_OM2;OVOC_OM2;OVOC_OM2;OVOC_OM2;OVOC_OM2;OVOC_OM2;OVOC_OM2;OVOC_OM2;OVOC_OM2;OVOC_OM2;OVOC_OM2;OVOC_OM2;OVOC_OM2;OVOC_OM2;OVOC_OM2;OVOC_OM2;OVOC_OM2;OVOC_OM2;OVOC_OM2;OVOC_OM2;OVOC_OM2;OVOC_OM2;OVOC_OM2;OVOC_OM2;OVOC_OM2;OVOC_OM2;OVOC_OM2	14591527;14591699;14592501;14593095;14593454;14593793;14594079;14594381;14595167;14595648;14596012;14596487;14596750;14597182;14597583;14597847;14598247;14598721;14599012;14599732;14600230;14600685;14601309;14601631;14601809;14602156;14602483;14603086	14591553;14591878;14592605;14593266;14593557;14593945;14594237;14594534;14595267;14595818;14596128;14596596;14596894;14597400;14597654;14598026;14598400;14598890;14599265;14599936;14600412;14600891;14601451;14601709;14601916;14602257;14602569;14603148	+;+;+;+;+;+;+;+;+;+;+;+;+;+;+;+;+;+;+;+;+;+;+;+;+;+;+;+	IPR011989:Armadillo-like helical;IPR013932:TATA-binding protein interacting (TIP20);IPR016024:Armadillo-type fold;IPR039852:Cullin-associated NEDD8-dissociated protein 1/2	cellular_component:GO:0005634:nucleus|biological_process:GO:0010265:SCF complex assembly|biological_process:GO:0060625:regulation of protein deneddylation	K17263:CAND1, TIP120A: cullin-associated NEDD8-dissociated protein 1	-	-	-	-	-	0	-	-	-	-			66.2864	85.8409	31.63	40.6522	86.9861	98.3742	134.034	75.6865	5.72453	7.61626	21.5185	28.2637	16.7624
OVOC8508	WBGene00245317	OVP07573	-	K17391:IGF2BP1: insulin-like growth factor 2 mRNA-binding protein 1	K17391:IGF2BP1: insulin-like growth factor 2 mRNA-binding protein 1	-	Conserved with some hosts	30.2643	1	-0.417566	-	641	Nonclassical secretion	-	-	641	2115	OVOC_OM3;OVOC_OM3;OVOC_OM3;OVOC_OM3;OVOC_OM3;OVOC_OM3;OVOC_OM3;OVOC_OM3;OVOC_OM3;OVOC_OM3;OVOC_OM3;OVOC_OM3;OVOC_OM3;OVOC_OM3;OVOC_OM3	7696764;7697101;7700421;7700893;7703011;7703297;7703557;7703927;7704454;7705040;7705273;7705609;7706110;7706323;7706962	7696889;7697260;7700507;7701119;7703166;7703400;7703676;7704122;7704666;7705159;7705404;7705704;7706238;7706485;7707047	+;+;+;+;+;+;+;+;+;+;+;+;+;+;+	IPR004087:K Homology domain;IPR004088:K Homology domain, type 1;IPR036612:K Homology domain, type 1 superfamily	molecular_function:GO:0003676:nucleic acid binding|molecular_function:GO:0003723:RNA binding	K17391:IGF2BP1: insulin-like growth factor 2 mRNA-binding protein 1	-	-	-	-	-	0	Y	0.606	-	Y			71.7123	75.0867	17.3846	14.1149	48.9152	47.9382	68.8217	22.3302	7.68316	7.91314	18.674	35.1354	26.1721
OVOC4328	WBGene00241137	OVP03468	Putative peroxiredoxin prdx-3	K20011:PRDX3: peroxiredoxin 3 [EC:1.11.1.24 1.11.1.25]	Putative peroxiredoxin prdx-3	-	Conserved with all nems and hosts	336.416	1	1.03891	Y	250	Nonclassical secretion	-	Y	250	753	OVOC_OM2;OVOC_OM2;OVOC_OM2;OVOC_OM2;OVOC_OM2;OVOC_OM2	3805763;3806121;3806295;3806636;3806924;3807155	3805988;3806200;3806454;3806793;3807034;3807172	-;-;-;-;-;-	IPR000866:Alkyl hydroperoxide reductase subunit C/ Thiol specific antioxidant;IPR013766:Thioredoxin domain;IPR019479:Peroxiredoxin, C-terminal;IPR024706:Peroxiredoxin, AhpC-type;IPR036249:Thioredoxin-like superfamily	cellular_component:GO:0016020:membrane|cellular_component:GO:0016021:integral to membrane|molecular_function:GO:0016209:antioxidant activity|molecular_function:GO:0016491:oxidoreductase activity|biological_process:GO:0045454:cell redox homeostasis|molecular_function:GO:0051920:peroxiredoxin activity|biological_process:GO:0055114:oxidation-reduction process|na:GO:0098869:	K20011:PRDX3: peroxiredoxin 3 [EC:1.11.1.24 1.11.1.25]	-	-	-	-	-	1	Y	0.853	-	Y			339.255	236.312	217.489	217.157	149.658	114.685	404.327	492.113	40.6215	68.266	267.351	246.612	370.053
OVOC9856	WBGene00246665	OVP08909	-	K01802:E5.2.1.8: peptidylprolyl isomerase [EC:5.2.1.8]	K01802:E5.2.1.8: peptidylprolyl isomerase [EC:5.2.1.8]	-	Conserved with all nems and hosts	611.955	1	1.3332	Y	171	No predicted secretion	-	Y	171	2151	OVOC_OM4;OVOC_OM4;OVOC_OM4;OVOC_OM4;OVOC_OM4;OVOC_OM4;OVOC_OM4;OVOC_OM4;OVOC_OM4;OVOC_OM4;OVOC_OM4	1394928;1394931;1395528;1395528;1396323;1396323;1397057;1397057;1397400;1397400;1397498	1395016;1395016;1395668;1395668;1396433;1396433;1397191;1397191;1399074;1397459;1397505	+;+;+;+;+;+;+;+;+;+;+	IPR002130:Cyclophilin-type peptidyl-prolyl cis-trans isomerase domain;IPR020892:Cyclophilin-type peptidyl-prolyl cis-trans isomerase, conserved site;IPR024936:Cyclophilin-type peptidyl-prolyl cis-trans isomerase;IPR029000:Cyclophilin-like domain superfamily	biological_process:GO:0000413:protein peptidyl-prolyl isomerization|molecular_function:GO:0003755:peptidyl-prolyl cis-trans isomerase activity|biological_process:GO:0006457:protein folding|molecular_function:GO:0016853:isomerase activity	K01802:E5.2.1.8: peptidylprolyl isomerase [EC:5.2.1.8]	-	-	-	-	-	0	-	-	-	-			377.28	467.577	558.096	629.088	317.474	292.622	187.897	329.98	88.4329	267.323	765.251	527.257	650.263
OVOC3741	WBGene00240550	OVP03721	Cofactor-independent phosphoglycerate mutase homolog	K15633:gpmI: 2,3-bisphosphoglycerate-independent phosphoglycerate mutase [EC:5.4.2.12]	Cofactor-independent phosphoglycerate mutase homolog	-	Nem-specific, conserved with nem species	958.301	1	1.0952	-	517	No predicted secretion	-	Y	517	1893	OVOC_OM1b;OVOC_OM1b;OVOC_OM1b;OVOC_OM1b;OVOC_OM1b;OVOC_OM1b;OVOC_OM1b;OVOC_OM1b;OVOC_OM1b;OVOC_OM1b;OVOC_OM1b;OVOC_OM1b	27917550;27918104;27918448;27919038;27919263;27919822;27920414;27920836;27921590;27921945;27922333;27922998	27917646;27918267;27918570;27919170;27919378;27919966;27920532;27920962;27921738;27922062;27922467;27923464	+;+;+;+;+;+;+;+;+;+;+;+	IPR005995:Phosphoglycerate mutase, 2,3-bisphosphoglycerate-independent;IPR006124:Metalloenzyme;IPR011258:BPG-independent PGAM, N-terminal;IPR017850:Alkaline-phosphatase-like, core domain superfamily;IPR036646:BPG-independent phosphoglycerate mutase, domain B superfamily	molecular_function:GO:0003824:catalytic activity|molecular_function:GO:0004619:phosphoglycerate mutase activity|cellular_component:GO:0005737:cytoplasm|biological_process:GO:0006007:glucose catabolic process|molecular_function:GO:0030145:manganese ion binding|biological_process:GO:0044262:cellular carbohydrate metabolic process|molecular_function:GO:0046872:metal ion binding	K15633:gpmI: 2,3-bisphosphoglycerate-independent phosphoglycerate mutase [EC:5.4.2.12]	-	-	-	-	-	0	-	-	-	-			1060.16	703.746	564.638	762.254	315.897	379.28	460.331	493.701	182.54	208.398	1253.99	1759.71	1025.71
OVOC9593	WBGene00246402	OVP06509	-	IPR001534:Transthyretin-like;IPR038479:Transthyretin-like superfamily	IPR001534:Transthyretin-like;IPR038479:Transthyretin-like superfamily	-	Nem-specific, conserved with nem species	1694.23	1	-0.193983	-	118	Signal peptide	-	Y	118	357	OVOC_OM3;OVOC_OM3;OVOC_OM3	16004616;16005245;16005577	16004775;16005303;16005714	+;+;+	IPR001534:Transthyretin-like;IPR038479:Transthyretin-like superfamily	cellular_component:GO:0005615:extracellular space	-	-	-	-	Y	0.968	1	-	-	Y	-			5854.14	1311.8	8554.74	7225.51	1363.57	1452.1	1610.17	1044.35	152.619	967.744	1726.41	1307.92	1021.73
OVOC6985	WBGene00243794	OVP04454	FK506-binding protein 59 homolog	K09571:FKBP4_5: FK506-binding protein 4/5 [EC:5.2.1.8]	FK506-binding protein 59 homolog	-	Conserved with all nems and hosts	256.454	1	1.71023	Y	415	No predicted secretion	-	Y	415	2251	OVOC_OM2;OVOC_OM2;OVOC_OM2;OVOC_OM2;OVOC_OM2;OVOC_OM2;OVOC_OM2;OVOC_OM2;OVOC_OM2;OVOC_OM2	21410979;21411983;21412289;21412517;21412789;21413084;21413446;21413674;21413832;21414018	21411776;21412150;21412426;21412637;21412865;21413325;21413554;21413751;21413939;21414429	+;+;+;+;+;+;+;+;+;+	IPR001179:FKBP-type peptidyl-prolyl cis-trans isomerase domain;IPR011990:Tetratricopeptide-like helical domain superfamily;IPR013026:Tetratricopeptide repeat-containing domain;IPR013105:Tetratricopeptide repeat 2;IPR019734:Tetratricopeptide repeat	biological_process:GO:0000413:protein peptidyl-prolyl isomerization|molecular_function:GO:0003755:peptidyl-prolyl cis-trans isomerase activity|molecular_function:GO:0005515:protein binding|molecular_function:GO:0016853:isomerase activity	K09571:FKBP4_5: FK506-binding protein 4/5 [EC:5.2.1.8]	-	-	-	-	-	0	-	-	-	-			105.561	168.639	43.0853	14.716	84.592	84.7715	110.736	137.386	37.1564	21.243	202.848	321.019	154.604
OVOC8037	WBGene00244846	OVP06124	-	K01596:E4.1.1.32, pckA, PCK: phosphoenolpyruvate carboxykinase (GTP) [EC:4.1.1.32]	K01596:E4.1.1.32, pckA, PCK: phosphoenolpyruvate carboxykinase (GTP) [EC:4.1.1.32]	-	Conserved with all nems and hosts	2194.6	1	1.07449	-	642	Nonclassical secretion	-	Y	642	2302	OVOC_OM3;OVOC_OM3;OVOC_OM3;OVOC_OM3;OVOC_OM3;OVOC_OM3;OVOC_OM3;OVOC_OM3;OVOC_OM3;OVOC_OM3;OVOC_OM3;OVOC_OM3;OVOC_OM3	4320517;4321018;4321342;4321672;4321969;4322352;4322674;4322984;4323326;4323637;4323838;4324027;4324598	4320927;4321130;4321507;4321775;4322072;4322524;4322888;4323110;4323513;4323761;4323922;4324435;4324679	-;-;-;-;-;-;-;-;-;-;-;-;-	IPR008209:Phosphoenolpyruvate carboxykinase, GTP-utilising;IPR008210:Phosphoenolpyruvate carboxykinase, N-terminal;IPR013035:Phosphoenolpyruvate carboxykinase, C-terminal;IPR018091:Phosphoenolpyruvate carboxykinase, GTP-utilising, conserved site;IPR035077:Phosphoenolpyruvate carboxykinase, C-terminal P-loop domain;IPR035078:Phosphoenolpyruvate carboxykinase, GTP-utilising, N-terminal	molecular_function:GO:0004611:phosphoenolpyruvate carboxykinase activity|molecular_function:GO:0004613:phosphoenolpyruvate carboxykinase (GTP) activity|molecular_function:GO:0005525:GTP binding|biological_process:GO:0006094:gluconeogenesis|molecular_function:GO:0017076:purine nucleotide binding	K01596:E4.1.1.32, pckA, PCK: phosphoenolpyruvate carboxykinase (GTP) [EC:4.1.1.32]	-	-	-	-	-	0	Y	0.63	-	Y			3400.52	933.07	1784.34	2644.94	1071.49	957.975	643.059	351.932	109	211.878	2105.2	4885.46	1490.63
OVOC6940	WBGene00243749	OVP04017	-	-	-	Y	Filarial-specific, conserved with filarial species	302.363	1	3.18282	Y	925	No predicted secretion	-	-	925	2778	OVOC_OM2;OVOC_OM2;OVOC_OM2;OVOC_OM2;OVOC_OM2;OVOC_OM2;OVOC_OM2;OVOC_OM2;OVOC_OM2;OVOC_OM2;OVOC_OM2;OVOC_OM2;OVOC_OM2;OVOC_OM2;OVOC_OM2	21047937;21049597;21050844;21051270;21052727;21054243;21056637;21056889;21057306;21057733;21058502;21059505;21060393;21060859;21061344	21047946;21049654;21050961;21051324;21054057;21054347;21056719;21056964;21057401;21057882;21058726;21059627;21060475;21061030;21061436	+;+;+;+;+;+;+;+;+;+;+;+;+;+;+	-	-	-	-	-	-	-	-	0	-	-	-	-			117.709	51.6117	128.886	57.7103	410.839	322.367	147.802	70.9458	7.56993	7.31556	307.208	974.27	378.469
OVOC8754	WBGene00245563	OVP11844	-	IPR008632:Nematode fatty acid retinoid binding	IPR008632:Nematode fatty acid retinoid binding	-	Nem-specific, not conserved in all species	115.157	1	0.31772	-	190	No predicted secretion	-	Y	190	3154	OVOC_OM3;OVOC_OM3;OVOC_OM3;OVOC_OM3	9167822;9170755;9171401;9171784	9170355;9170984;9171566;9172007	+;+;+;+	IPR008632:Nematode fatty acid retinoid binding	molecular_function:GO:0008289:lipid binding|cellular_component:GO:0016020:membrane|cellular_component:GO:0016021:integral to membrane	-	-	-	-	-	-	1	-	-	-	-			167.278	178.732	123.466	17.6967	97.3025	88.5357	162.295	413.372	17.1233	54.5798	168.679	47.6044	141.379
OVOC11368	WBGene00248177	OVP05298	T-complex protein 1 subunit beta homolog	K09494:CCT2: T-complex protein 1 subunit beta	T-complex protein 1 subunit beta homolog	-	Conserved with all nems and hosts	50.0646	1	-1.2016	-	529	No predicted secretion	-	-	529	2265	OVOC_OM4;OVOC_OM4;OVOC_OM4;OVOC_OM4;OVOC_OM4;OVOC_OM4;OVOC_OM4;OVOC_OM4;OVOC_OM4;OVOC_OM4;OVOC_OM4;OVOC_OM4	14092320;14093301;14093704;14094033;14094699;14095096;14095263;14095488;14095770;14096072;14096539;14096797	14092431;14093448;14093818;14094419;14094793;14095185;14095410;14095607;14095948;14096225;14096642;14097409	+;+;+;+;+;+;+;+;+;+;+;+	IPR002194:Chaperonin TCP-1, conserved site;IPR002423:Chaperonin Cpn60/TCP-1 family;IPR012716:T-complex protein 1, beta subunit;IPR017998:Chaperone tailless complex polypeptide 1 (TCP-1);IPR027409:GroEL-like apical domain superfamily;IPR027410:TCP-1-like chaperonin intermediate domain superfamily;IPR027413:GroEL-like equatorial domain superfamily	molecular_function:GO:0000166:nucleotide binding|molecular_function:GO:0005524:ATP binding|cellular_component:GO:0005737:cytoplasm|cellular_component:GO:0005829:cytosol|cellular_component:GO:0005832:chaperonin-containing T-complex|biological_process:GO:0006457:protein folding|molecular_function:GO:0051082:unfolded protein binding	K09494:CCT2: T-complex protein 1 subunit beta	-	-	-	-	-	0	-	-	-	-			146.318	257.682	60.0007	33.3277	58.2794	64.0965	116.693	121.098	10.5505	12.667	42.09	62.9656	33.4903
OVOC8258	WBGene00245067	OVP11367	-	K12852:EFTUD2: 116 kDa U5 small nuclear ribonucleoprotein component	K12852:EFTUD2: 116 kDa U5 small nuclear ribonucleoprotein component	-	Conserved with all nems and hosts	18.0565	1	-1.69465	-	978	No predicted secretion	-	-	978	2937	OVOC_OM3;OVOC_OM3;OVOC_OM3;OVOC_OM3;OVOC_OM3;OVOC_OM3;OVOC_OM3;OVOC_OM3;OVOC_OM3;OVOC_OM3;OVOC_OM3;OVOC_OM3;OVOC_OM3;OVOC_OM3;OVOC_OM3;OVOC_OM3;OVOC_OM3;OVOC_OM3;OVOC_OM3;OVOC_OM3;OVOC_OM3	6021366;6021729;6022022;6022210;6022472;6022756;6022907;6023545;6023779;6024010;6024300;6024524;6024762;6024933;6025143;6025458;6025761;6025978;6026377;6026750;6027306	6021497;6021821;6022117;6022326;6022664;6022838;6023073;6023672;6023933;6024145;6024427;6024628;6024850;6025044;6025250;6025568;6025867;6026279;6026492;6027001;6027512	+;+;+;+;+;+;+;+;+;+;+;+;+;+;+;+;+;+;+;+;+	IPR000640:Elongation factor EFG, domain V-like;IPR000795:Transcription factor, GTP-binding domain;IPR004161:Translation elongation factor EFTu-like, domain 2;IPR005225:Small GTP-binding protein domain;IPR005517:Translation elongation factor EFG/EF2, domain IV;IPR009000:Translation protein, beta-barrel domain superfamily;IPR014721:Ribosomal protein S5 domain 2-type fold, subgroup;IPR020568:Ribosom…	molecular_function:GO:0003924:GTPase activity|molecular_function:GO:0005525:GTP binding	K12852:EFTUD2: 116 kDa U5 small nuclear ribonucleoprotein component	-	-	-	-	-	0	-	-	-	-			99.6427	124.686	20.67	15.29	53.3167	68.0679	54.3095	59.6833	6.34647	12.618	9.78003	9.02468	14.7752
OVOC5575	WBGene00242384	OVP13804	-	K10352:MYH9s: myosin heavy chain 9/10/11/14	K10352:MYH9s: myosin heavy chain 9/10/11/14	-	Conserved with all nems and hosts	2.20885	1	0.232045	-	1968	No predicted secretion	-	-	1968	7348	OVOC_OM2;OVOC_OM2;OVOC_OM2;OVOC_OM2;OVOC_OM2;OVOC_OM2;OVOC_OM2;OVOC_OM2;OVOC_OM2;OVOC_OM2;OVOC_OM2;OVOC_OM2;OVOC_OM2;OVOC_OM2;OVOC_OM2;OVOC_OM2;OVOC_OM2;OVOC_OM2;OVOC_OM2;OVOC_OM2;OVOC_OM2;OVOC_OM2;OVOC_OM2;OVOC_OM2;OVOC_OM2;OVOC_OM2;OVOC_OM2;OVOC_OM2;OVOC_OM2;OVOC_OM2;OVOC_OM2;OVOC_OM2;OVOC_OM2;OVOC_OM2;OVOC_OM2;OVOC_OM2;OVOC_OM2	11949837;11951748;11952094;11952655;11953277;11953786;11954105;11954362;11954725;11955053;11955278;11955597;11956327;11956689;11957119;11957424;11957869;11958093;11958398;11958771;11959523;11959894;11960178;11960636;11961016;11961382;11961631;11961853;11962111;11962725;11963809;11964163;11964415;11964875;11965323;11965769;11966368	11951327;11952009;11952177;11952888;11953520;11953991;11954230;11954523;11954874;11955166;11955463;11956055;11956419;11956935;11957267;11957579;11958009;11958245;11958571;11959047;11959707;11960075;11960457;11960822;11961122;11961530;11961726;11961996;11962273;11962817;11963835;11964268;11964442;11965031;11965466;11965924;11966403	-;-;-;-;-;-;-;-;-;-;-;-;-;-;-;-;-;-;-;-;-;-;-;-;-;-;-;-;-;-;-;-;-;-;-;-;-	IPR000048:IQ motif, EF-hand binding site;IPR001609:Myosin head, motor domain;IPR002928:Myosin tail;IPR004009:Myosin, N-terminal, SH3-like;IPR008989:Myosin S1 fragment, N-terminal;IPR027401:Myosin IQ motif-containing domain superfamily;IPR027417:P-loop containing nucleoside triphosphate hydrolase;IPR036961:Kinesin motor domain superfamily	molecular_function:GO:0000166:nucleotide binding|biological_process:GO:0002119:nematode larval development|molecular_function:GO:0003774:motor activity|molecular_function:GO:0003779:actin binding|molecular_function:GO:0005515:protein binding|molecular_function:GO:0005524:ATP binding|cellular_component:GO:0005912:adherens junction|biological_process:GO:0008104:protein localization|cellular_compone…	K10352:MYH9s: myosin heavy chain 9/10/11/14	-	-	-	-	-	0	-	-	-	-			3.61419	4.7761	4.19355	1.94972	4.75301	4.30335	3.8793	5.31495	3.44729	3.25381	1.7018	0.53399	1.62755
OVOC3203	WBGene00240012	OVP05525	Adenylyl cyclase-associated protein homolog	K17261:CAP1_2, SRV2: adenylyl cyclase-associated protein	Adenylyl cyclase-associated protein homolog	-	Conserved with some hosts	35.5288	1	0.0996882	-	1085	No predicted secretion	-	Y	1085	3258	OVOC_OM1b;OVOC_OM1b;OVOC_OM1b;OVOC_OM1b;OVOC_OM1b;OVOC_OM1b;OVOC_OM1b;OVOC_OM1b;OVOC_OM1b;OVOC_OM1b;OVOC_OM1b;OVOC_OM1b	23448533;23449170;23449607;23450063;23450263;23450915;23451513;23452033;23452361;23452656;23453130;23454144	23448613;23449316;23449720;23450155;23450394;23451075;23451606;23452134;23452450;23452877;23453239;23456055	-;-;-;-;-;-;-;-;-;-;-;-	IPR001837:Adenylate cyclase-associated CAP;IPR003124:WH2 domain;IPR006599:CARP motif;IPR013912:Adenylate cyclase-associated CAP, C-terminal;IPR013992:Adenylate cyclase-associated CAP, N-terminal;IPR016098:Cyclase-associated protein CAP/septum formation inhibitor MinC, C-terminal;IPR017901:C-CAP/cofactor C-like domain;IPR028417:CAP, conserved site, C-terminal;IPR036222:Adenylate cyclase-associated…	biological_process:GO:0000902:cell morphogenesis|molecular_function:GO:0003779:actin binding|biological_process:GO:0007010:cytoskeleton organization	K17261:CAP1_2, SRV2: adenylyl cyclase-associated protein	-	-	-	-	-	0	-	-	-	-			65.835	56.0788	30.032	13.3595	122.981	110.73	39.2786	31.7799	3.52072	4.77005	34.0497	58.6936	27.1633
OVOC5360	WBGene00242169	OVP14206	Actin-interacting protein 1 homolog	IPR001680:WD40 repeat;IPR015943:WD40/YVTN repeat-like-containing domain superfamily;IPR017986:WD40-repeat-containing domain;IPR019775:WD40 repeat, conserved site;IPR020472:G-protein beta WD-40 repeat;IPR024977:Anaphase-promoting complex subunit 4, WD40 domain;IPR036322:WD40-repeat-containing domain superfamily	Actin-interacting protein 1 homolog	-	Conserved with all nems and hosts	0.0610076	0.75	-2.47476	-	616	No predicted secretion	-	-	616	1903	OVOC_OM2;OVOC_OM2;OVOC_OM2;OVOC_OM2;OVOC_OM2;OVOC_OM2;OVOC_OM2;OVOC_OM2;OVOC_OM2;OVOC_OM2;OVOC_OM2;OVOC_OM2;OVOC_OM2;OVOC_OM2	10376181;10376464;10376742;10377356;10377585;10377915;10378162;10378568;10378933;10379229;10379409;10379716;10380165;10380540	10376192;10376564;10376928;10377493;10377790;10378005;10378223;10378788;10379117;10379315;10379580;10379954;10380286;10380619	-;-;-;-;-;-;-;-;-;-;-;-;-;-	IPR001680:WD40 repeat;IPR015943:WD40/YVTN repeat-like-containing domain superfamily;IPR017986:WD40-repeat-containing domain;IPR019775:WD40 repeat, conserved site;IPR020472:G-protein beta WD-40 repeat;IPR024977:Anaphase-promoting complex subunit 4, WD40 domain;IPR036322:WD40-repeat-containing domain superfamily	molecular_function:GO:0005515:protein binding	-	-	-	-	-	-	0	-	-	-	-			1.80168	2.40949	5.87056	2.92347	1.91848	0.97353	0.82863	1.19317	1.5069	0	0	0.33663	0.08978
OVOC10101	WBGene00246910	OVP12112	-	K09291:TPR, MLP1, MLP2: nucleoprotein TPR	K09291:TPR, MLP1, MLP2: nucleoprotein TPR	-	Conserved with some hosts	42.1117	1	0.429719	-	2255	No predicted secretion	-	-	2255	6768	OVOC_OM4;OVOC_OM4;OVOC_OM4;OVOC_OM4;OVOC_OM4;OVOC_OM4;OVOC_OM4;OVOC_OM4;OVOC_OM4;OVOC_OM4;OVOC_OM4;OVOC_OM4;OVOC_OM4;OVOC_OM4;OVOC_OM4;OVOC_OM4;OVOC_OM4;OVOC_OM4;OVOC_OM4;OVOC_OM4;OVOC_OM4;OVOC_OM4;OVOC_OM4;OVOC_OM4;OVOC_OM4;OVOC_OM4;OVOC_OM4;OVOC_OM4;OVOC_OM4;OVOC_OM4;OVOC_OM4;OVOC_OM4;OVOC_OM4;OVOC_OM4;OVOC_OM4;OVOC_OM4;OVOC_OM4;OVOC_OM4;OVOC_OM4;OVOC_OM4;OVOC_OM4;OVOC_OM4;OVOC_OM4;OVOC_OM4;OVO…	3796365;3796931;3797404;3797556;3797936;3798227;3798864;3799181;3799644;3799833;3800131;3800284;3800700;3801050;3801469;3801937;3802275;3802800;3803083;3803593;3803797;3804036;3804240;3804644;3804889;3805190;3805401;3805886;3806397;3806573;3807057;3807313;3809713;3809985;3810268;3810910;3811181;3811521;3811786;3812289;3812657;3812999;3813471;3813667;3813983;3814794;3815132;3815608;3815835;3816194…	3796452;3797186;3797454;3797647;3798071;3798425;3798995;3799345;3799729;3799932;3800200;3800449;3800763;3801216;3801569;3802141;3802386;3802922;3803341;3803694;3803876;3804140;3804377;3804766;3805026;3805300;3805553;3806105;3806464;3806667;3807155;3807469;3809805;3810120;3810407;3811030;3811302;3811674;3811979;3812501;3812838;3813067;3813539;3813835;3814126;3814907;3815235;3815704;3816013;3816307…	-;-;-;-;-;-;-;-;-;-;-;-;-;-;-;-;-;-;-;-;-;-;-;-;-;-;-;-;-;-;-;-;-;-;-;-;-;-;-;-;-;-;-;-;-;-;-;-;-;-;-	-	-	K09291:TPR, MLP1, MLP2: nucleoprotein TPR	-	-	-	-	-	0	-	-	-	-			59.1077	54.1471	13.949	6.96827	46.7419	70.8659	65.0221	34.3541	5.22568	1.94296	27.3304	61.6195	29.7365
OVOC3864	WBGene00240673	OVP00674	Dolichyl-diphosphooligosaccharide--protein glycosyltransferase subunit 1 homolog	K12666:OST1, RPN1: oligosaccharyltransferase complex subunit alpha (ribophorin I)	Dolichyl-diphosphooligosaccharide--protein glycosyltransferase subunit 1 homolog	-	Conserved with all nems and hosts	25.2313	1	-1.59143	-	647	Signal peptide	-	-	647	1944	OVOC_OM2;OVOC_OM2;OVOC_OM2;OVOC_OM2;OVOC_OM2;OVOC_OM2;OVOC_OM2;OVOC_OM2;OVOC_OM2;OVOC_OM2;OVOC_OM2;OVOC_OM2;OVOC_OM2	452318;452802;453104;453503;453817;454024;454178;454571;454947;455473;455721;456153;456810	452437;453002;453354;453680;453957;454095;454470;454709;455066;455598;455840;456215;456929	+;+;+;+;+;+;+;+;+;+;+;+;+	IPR007676:Ribophorin I	molecular_function:GO:0004579:dolichyl-diphosphooligosaccharide-protein glycotransferase activity|cellular_component:GO:0005783:endoplasmic reticulum|cellular_component:GO:0005789:endoplasmic reticulum membrane|biological_process:GO:0006486:protein glycosylation|cellular_component:GO:0016020:membrane|cellular_component:GO:0016021:integral to membrane	K12666:OST1, RPN1: oligosaccharyltransferase complex subunit alpha (ribophorin I)	-	-	-	Y	0.955	1	-	-	Y	-			124.534	134.308	35.7751	24.1851	117.568	116.699	108.819	75.6865	9.83411	10.454	24.4563	19.113	24.2559
OVOC720	WBGene00237529	OVP14562	AFG3-like protein 2 homolog	K08956:AFG3: AFG3 family protein [EC:3.4.24.-]	AFG3-like protein 2 homolog	-	Conserved with all nems and hosts	0.001	0	-	-	800	No predicted secretion	-	-	800	2403	OVOC_OM1b;OVOC_OM1b;OVOC_OM1b;OVOC_OM1b;OVOC_OM1b;OVOC_OM1b;OVOC_OM1b;OVOC_OM1b;OVOC_OM1b;OVOC_OM1b;OVOC_OM1b;OVOC_OM1b;OVOC_OM1b;OVOC_OM1b;OVOC_OM1b;OVOC_OM1b;OVOC_OM1b;OVOC_OM1b;OVOC_OM1b	4987630;4988318;4988725;4989019;4989278;4989558;4989929;4990102;4990391;4990603;4991212;4991550;4991856;4992024;4992359;4992570;4992812;4993707;4994292	4987674;4988518;4988799;4989126;4989478;4989695;4990017;4990199;4990523;4990701;4991404;4991764;4991947;4992148;4992424;4992684;4992968;4993845;4994405	-;-;-;-;-;-;-;-;-;-;-;-;-;-;-;-;-;-;-	IPR000642:Peptidase M41;IPR003593:AAA+ ATPase domain;IPR003959:ATPase, AAA-type, core;IPR003960:ATPase, AAA-type, conserved site;IPR005936:Peptidase, FtsH;IPR011546:Peptidase M41, FtsH extracellular;IPR027417:P-loop containing nucleoside triphosphate hydrolase;IPR037219:Peptidase M41-like;IPR041569:AAA ATPase, AAA+ lid domain	molecular_function:GO:0004222:metalloendopeptidase activity|molecular_function:GO:0005524:ATP binding|cellular_component:GO:0005739:mitochondrion|biological_process:GO:0006508:proteolysis|molecular_function:GO:0008270:zinc ion binding|biological_process:GO:0010468:regulation of gene expression|biological_process:GO:0010628:positive regulation of gene expression|biological_process:GO:0010629:negat…	K08956:AFG3: AFG3 family protein [EC:3.4.24.-]	MER0023544:spg-7 g.p. ({Caenorhabditis elegans}) (Caenorhabditis elegans) [M41.A10]#M41#{peptidase unit: 507-781}~source Q9N3T5_CAEEL~	M41	-	-	-	2	Y	0.676	-	-			0	0	0	0	0	0	0	0	0	0	0	0	0
OVOC1523	WBGene00238332	OVP09639	ATP synthase subunit alpha, mitochondrial homolog	K02132:ATPeF1A, ATP5A1, ATP1: F-type H+-transporting ATPase subunit alpha	ATP synthase subunit alpha, mitochondrial	-	Conserved with all nems and hosts	1963.86	1	2.5146	Y	535	No predicted secretion	-	-	535	1797	OVOC_OM1b;OVOC_OM1b;OVOC_OM1b;OVOC_OM1b;OVOC_OM1b;OVOC_OM1b;OVOC_OM1b;OVOC_OM1b	10701573;10701748;10702248;10702900;10703317;10703812;10704540;10704912	10701638;10701960;10702588;10703090;10703537;10704033;10704707;10705286	+;+;+;+;+;+;+;+	IPR000194:ATPase, F1/V1/A1 complex, alpha/beta subunit, nucleotide-binding domain;IPR000793:ATP synthase, alpha subunit, C-terminal;IPR004100:ATPase, F1/V1/A1 complex, alpha/beta subunit, N-terminal domain;IPR005294:ATP synthase, F1 complex, alpha subunit;IPR020003:ATPase, alpha/beta subunit, nucleotide-binding domain, active site;IPR023366:ATP synthase subunit alpha, N-terminal domain-like super…	molecular_function:GO:0000166:nucleotide binding|molecular_function:GO:0005524:ATP binding|cellular_component:GO:0005739:mitochondrion|biological_process:GO:0006754:ATP biosynthetic process|biological_process:GO:0006811:ion transport|biological_process:GO:0015986:ATP synthesis coupled proton transport|molecular_function:GO:0032559:adenyl ribonucleotide binding|biological_process:GO:0033212:iron a…	K02132:ATPeF1A, ATP5A1, ATP1: F-type H+-transporting ATPase subunit alpha	-	-	-	-	-	0	-	-	-	-		0.102125	802.569	527.35	330.279	262.303	222.746	256.403	253.194	332.818	50.0013	85.8169	1791.49	3930.06	1527.06
OVOC12854	WBGene00249663	OVP13162	FK506-binding protein 59 homolog	K09571:FKBP4_5: FK506-binding protein 4/5 [EC:5.2.1.8]	FK506-binding protein 59 homolog	-	Conserved with all nems and hosts	0.00530634	0.375	0.436093	-	420	No predicted secretion	-	Y	420	1333	OVOC_OO_000235;OVOC_OO_000235;OVOC_OO_000235;OVOC_OO_000235;OVOC_OO_000235;OVOC_OO_000235;OVOC_OO_000235;OVOC_OO_000235;OVOC_OO_000235;OVOC_OO_000235;OVOC_OO_000235	1211;1520;1828;2056;2327;2630;2984;3434;3668;3827;4013	1320;1687;1965;2176;2403;2803;3195;3542;3745;3934;4050	+;+;+;+;+;+;+;+;+;+;+	IPR001179:FKBP-type peptidyl-prolyl cis-trans isomerase domain;IPR011990:Tetratricopeptide-like helical domain superfamily;IPR013026:Tetratricopeptide repeat-containing domain;IPR013105:Tetratricopeptide repeat 2;IPR019734:Tetratricopeptide repeat	biological_process:GO:0000413:protein peptidyl-prolyl isomerization|molecular_function:GO:0003755:peptidyl-prolyl cis-trans isomerase activity|molecular_function:GO:0005515:protein binding|molecular_function:GO:0016853:isomerase activity	K09571:FKBP4_5: FK506-binding protein 4/5 [EC:5.2.1.8]	-	-	-	-	-	0	-	-	-	-			0.08719	0	0	0	0.033	0.12635	0.63697	0	0	0	0	0	0
OVOC10256	WBGene00247065	OVP00744	Putative pyruvate dehydrogenase E1 component subunit alpha, mitochondrial	K00161:PDHA, pdhA: pyruvate dehydrogenase E1 component alpha subunit [EC:1.2.4.1]	Putative pyruvate dehydrogenase E1 component subunit alpha, mitochondrial	-	Conserved with all nems and hosts	348.434	1	2.33765	Y	772	No predicted secretion	-	-	772	2319	OVOC_OM4;OVOC_OM4;OVOC_OM4;OVOC_OM4;OVOC_OM4;OVOC_OM4;OVOC_OM4;OVOC_OM4;OVOC_OM4;OVOC_OM4;OVOC_OM4;OVOC_OM4;OVOC_OM4;OVOC_OM4;OVOC_OM4;OVOC_OM4;OVOC_OM4	5503156;5503455;5503763;5504173;5504616;5505401;5505764;5506007;5506689;5510751;5511489;5511742;5512566;5513745;5514028;5514261;5515138	5503203;5503619;5503846;5504299;5504816;5505540;5505903;5506142;5506811;5510918;5511572;5511868;5512766;5513884;5514167;5514396;5515296	+;+;+;+;+;+;+;+;+;+;+;+;+;+;+;+;+	IPR001017:Dehydrogenase, E1 component;IPR017597:Pyruvate dehydrogenase (acetyl-transferring) E1 component, alpha subunit, subgroup y;IPR029061:Thiamin diphosphate-binding fold	molecular_function:GO:0004739:pyruvate dehydrogenase (acetyl-transferring) activity|biological_process:GO:0006086:acetyl-CoA biosynthetic process from pyruvate|molecular_function:GO:0016491:oxidoreductase activity|molecular_function:GO:0016624:oxidoreductase activity, acting on the aldehyde or oxo group of donors, disulfide as acceptor|cellular_component:GO:0043231:intracellular membrane-bounded …	K00161:PDHA, pdhA: pyruvate dehydrogenase E1 component alpha subunit [EC:1.2.4.1]	-	-	-	-	-	0	-	-	-	-			165.414	97.0375	394.793	492.805	214.203	210.036	589.282	671.093	32.151	139.701	387.447	297.207	631.96
OVOC6344	WBGene00243153	OVP14198	Stress-induced-phosphoprotein 1 homolog	K09553:STIP1: stress-induced-phosphoprotein 1	Stress-induced-phosphoprotein 1 homolog	-	Conserved with all nems and hosts	0.0658033	0.75	-0.708354	-	319	No predicted secretion	-	-	319	960	OVOC_OM2;OVOC_OM2;OVOC_OM2;OVOC_OM2;OVOC_OM2;OVOC_OM2;OVOC_OM2;OVOC_OM2	17174207;17174352;17175122;17175381;17175680;17176139;17176455;17176777	17174215;17174478;17175224;17175477;17175800;17176300;17176662;17176909	+;+;+;+;+;+;+;+	IPR001440:Tetratricopeptide repeat 1;IPR006636:Heat shock chaperonin-binding;IPR011990:Tetratricopeptide-like helical domain superfamily;IPR013026:Tetratricopeptide repeat-containing domain;IPR019734:Tetratricopeptide repeat;IPR041243:STI1 domain	biological_process:GO:0000003:reproduction|molecular_function:GO:0005515:protein binding|cellular_component:GO:0005737:cytoplasm|biological_process:GO:0008340:determination of adult lifespan|biological_process:GO:0009408:response to heat|molecular_function:GO:0030544:Hsp70 protein binding|biological_process:GO:0032780:negative regulation of ATPase activity|molecular_function:GO:0042030:ATPase inh…	K09553:STIP1: stress-induced-phosphoprotein 1	-	-	-	-	-	0	-	-	-	-			0.84746	0.45926	0.25576	0	0.36655	0.35088	0.2527	1.41912	0.49785	0	0	0.41707	0.17796
OVOC5957	WBGene00242766	OVP12154	-	K12172:RANBP2, NUP358: E3 SUMO-protein ligase RanBP2 [EC:2.3.2.-]	K12172:RANBP2, NUP358: E3 SUMO-protein ligase RanBP2 [EC:2.3.2.-]	-	Conserved with all nems and hosts	113.679	1	0.574909	-	1210	No predicted secretion	-	-	1210	4523	OVOC_OM2;OVOC_OM2;OVOC_OM2;OVOC_OM2;OVOC_OM2;OVOC_OM2;OVOC_OM2;OVOC_OM2;OVOC_OM2;OVOC_OM2;OVOC_OM2;OVOC_OM2;OVOC_OM2;OVOC_OM2;OVOC_OM2;OVOC_OM2;OVOC_OM2;OVOC_OM2;OVOC_OM2;OVOC_OM2;OVOC_OM2;OVOC_OM2;OVOC_OM2;OVOC_OM2;OVOC_OM2	14284222;14285475;14285699;14285901;14286327;14286623;14287017;14287249;14287616;14288103;14288334;14288731;14288957;14289214;14289462;14289746;14290372;14290648;14291007;14291472;14291910;14292312;14292951;14293188;14293694	14285121;14285588;14285836;14286145;14286489;14286769;14287100;14287416;14287770;14288159;14288641;14288841;14289076;14289334;14289669;14289886;14290478;14290890;14291150;14291605;14291989;14292552;14293060;14293268;14293896	-;-;-;-;-;-;-;-;-;-;-;-;-;-;-;-;-;-;-;-;-;-;-;-;-	IPR000156:Ran binding domain;IPR001876:Zinc finger, RanBP2-type;IPR011993:PH-like domain superfamily	biological_process:GO:0046907:intracellular transport	K12172:RANBP2, NUP358: E3 SUMO-protein ligase RanBP2 [EC:2.3.2.-]	-	-	-	-	-	0	-	-	-	-			122.879	144.968	38.5153	20.3716	98.32	110.248	111.161	101.205	38.1463	30.6593	83.7901	145.99	102.477
OVOC1303	WBGene00238112	OVP06846	-	-	-	Y	Nem-specific, not conserved in all species	109.393	1	-2.11469	-	382	Nonclassical secretion	-	Y	382	1149	OVOC_OM1b;OVOC_OM1b;OVOC_OM1b;OVOC_OM1b;OVOC_OM1b;OVOC_OM1b;OVOC_OM1b;OVOC_OM1b	8960841;8961173;8961490;8962443;8962890;8963559;8964092;8964390	8960948;8961311;8961653;8962508;8963129;8963762;8964199;8964509	+;+;+;+;+;+;+;+	-	cellular_component:GO:0016020:membrane|cellular_component:GO:0016021:integral to membrane	-	-	-	-	-	-	1	Y	0.865	-	Y			655.109	1017.15	655.552	839.993	498.281	460.885	132.911	177.458	18.7182	47.8596	122.625	91.7854	98.2847
OVOC5116	WBGene00241925	OVP07488	DNA damage-binding protein 1 homolog	K10610:DDB1: DNA damage-binding protein 1	DNA damage-binding protein 1 homolog	-	Conserved with all nems and hosts	74.1225	1	1.75767	Y	1162	No predicted secretion	-	-	1162	3489	OVOC_OM2;OVOC_OM2;OVOC_OM2;OVOC_OM2;OVOC_OM2;OVOC_OM2;OVOC_OM2;OVOC_OM2;OVOC_OM2;OVOC_OM2;OVOC_OM2;OVOC_OM2;OVOC_OM2;OVOC_OM2;OVOC_OM2;OVOC_OM2;OVOC_OM2;OVOC_OM2;OVOC_OM2;OVOC_OM2;OVOC_OM2	8887762;8888819;8889255;8889565;8889975;8890378;8890600;8890998;8891300;8891603;8892093;8892613;8893008;8893333;8893720;8894220;8894793;8895479;8895882;8896177;8896687	8887850;8889027;8889418;8889703;8890182;8890480;8890773;8891126;8891418;8891851;8892314;8892769;8893186;8893528;8893850;8894331;8894992;8895682;8896011;8896335;8896902	-;-;-;-;-;-;-;-;-;-;-;-;-;-;-;-;-;-;-;-;-	IPR004871:Cleavage/polyadenylation specificity factor, A subunit, C-terminal;IPR015943:WD40/YVTN repeat-like-containing domain superfamily;IPR031297:DNA damage-binding protein 1;IPR036322:WD40-repeat-containing domain superfamily	molecular_function:GO:0003676:nucleic acid binding|molecular_function:GO:0005515:protein binding|cellular_component:GO:0005634:nucleus|biological_process:GO:0006281:DNA repair|biological_process:GO:0043161:proteasome-mediated ubiquitin-dependent protein catabolic process	K10610:DDB1: DNA damage-binding protein 1	-	-	-	-	-	0	-	-	-	-			16.3226	60.5038	35.1161	28.4412	81.5555	80.2641	62.1614	28.5044	12.0546	10.9643	53.3352	75.3261	102.243
OVOC1600	WBGene00238409	OVP06305	Acidic leucine-rich nuclear phosphoprotein 32 family member A homolog	K18646:ANP32A_C_D: acidic leucine-rich nuclear phosphoprotein 32 family member A/C/D	Acidic leucine-rich nuclear phosphoprotein 32 family member A homolog	-	Conserved with all nems and hosts	18.0257	1	-2.25136	-	248	No predicted secretion	-	-	248	5120	OVOC_OM1b;OVOC_OM1b;OVOC_OM1b;OVOC_OM1b;OVOC_OM1b;OVOC_OM1b;OVOC_OM1b;OVOC_OM1b;OVOC_OM1b	11283964;11286106;11286373;11286373;11287155;11287155;11287799;11287799;11288133	11286267;11286267;11286606;11286606;11287370;11287370;11290164;11287962;11290164	+;+;+;+;+;+;+;+;+	IPR001611:Leucine-rich repeat;IPR032675:Leucine-rich repeat domain superfamily	molecular_function:GO:0005515:protein binding	K18646:ANP32A_C_D: acidic leucine-rich nuclear phosphoprotein 32 family member A/C/D	-	-	-	-	-	0	-	-	-	-			197.829	152.072	58.0859	51.1409	70.0773	44.8601	41.2461	36.8085	9.70811	7.00458	10.7608	6.9911	18.8865
OVOC2424	WBGene00239233	OVP11685	Uncharacterized integrin beta-like protein homolog	K05719:ITGB1, CD29: integrin beta 1	Uncharacterized integrin beta-like protein homolog	-	Nem-specific, conserved with nem species	8.77301	1	-0.822252	-	523	Signal peptide	-	Y	523	2104	OVOC_OM1b;OVOC_OM1b;OVOC_OM1b;OVOC_OM1b;OVOC_OM1b;OVOC_OM1b;OVOC_OM1b;OVOC_OM1b;OVOC_OM1b;OVOC_OM1b;OVOC_OM1b	18278553;18279478;18280045;18280587;18280843;18281582;18282130;18284133;18284457;18285199;18285381	18279253;18279790;18280212;18280659;18280991;18281777;18282259;18284217;18284564;18285302;18285457	-;-;-;-;-;-;-;-;-;-;-	IPR002369:Integrin beta subunit, VWA domain;IPR013111:EGF-like domain, extracellular;IPR015812:Integrin beta subunit;IPR032695:Integrin domain superfamily;IPR033760:Integrin beta N-terminal	-	K05719:ITGB1, CD29: integrin beta 1	-	-	-	Y	0.448	0	-	-	Y	-			44.0257	20.3262	409.637	158.219	214.099	270.242	11.2996	9.06511	3.86166	3.40907	7.64987	4.49101	4.79083
OVOC10177	WBGene00246986	OVP07677	T-complex protein 1 subunit delta homolog	K09496:CCT4: T-complex protein 1 subunit delta	T-complex protein 1 subunit delta homolog	-	Conserved with all nems and hosts	129.27	1	0.39497	-	537	No predicted secretion	-	-	537	2707	OVOC_OM4;OVOC_OM4;OVOC_OM4;OVOC_OM4;OVOC_OM4;OVOC_OM4;OVOC_OM4;OVOC_OM4;OVOC_OM4;OVOC_OM4;OVOC_OM4;OVOC_OM4;OVOC_OM4;OVOC_OM4	4866696;4867376;4867631;4868208;4868490;4868999;4869174;4869504;4869990;4870369;4870719;4870989;4871275;4871684	4866810;4867466;4867734;4868316;4868632;4869055;4869371;4869643;4870197;4870513;4870804;4871123;4871388;4872745	+;+;+;+;+;+;+;+;+;+;+;+;+;+	IPR002194:Chaperonin TCP-1, conserved site;IPR002423:Chaperonin Cpn60/TCP-1 family;IPR012717:T-complex protein 1, delta subunit;IPR017998:Chaperone tailless complex polypeptide 1 (TCP-1);IPR027409:GroEL-like apical domain superfamily;IPR027410:TCP-1-like chaperonin intermediate domain superfamily;IPR027413:GroEL-like equatorial domain superfamily	molecular_function:GO:0000166:nucleotide binding|molecular_function:GO:0005524:ATP binding|cellular_component:GO:0005737:cytoplasm|biological_process:GO:0006457:protein folding|biological_process:GO:0040032:post-embryonic body morphogenesis|molecular_function:GO:0051082:unfolded protein binding	K09496:CCT4: T-complex protein 1 subunit delta	-	-	-	-	-	0	-	-	-	-			144.045	188.929	35.3966	20.2025	65.5488	81.0218	91.1865	103.842	21.1867	18.5478	116.126	112.794	97.5721
OVOC10617	WBGene00247426	OVP14101	L-lactate dehydrogenase homolog	K00016:LDH, ldh: L-lactate dehydrogenase [EC:1.1.1.27]	L-lactate dehydrogenase homolog	-	Conserved with all nems and hosts	64.0749	1	2.09218	Y	338	No predicted secretion	-	Y	338	3430	OVOC_OM4;OVOC_OM4;OVOC_OM4;OVOC_OM4;OVOC_OM4;OVOC_OM4;OVOC_OM4;OVOC_OM4;OVOC_OM4	8480163;8486307;8487800;8488048;8488462;8488736;8489090;8489438;8489776	8480173;8486433;8487917;8488221;8488635;8488856;8489213;8489539;8492254	+;+;+;+;+;+;+;+;+	IPR001236:Lactate/malate dehydrogenase, N-terminal;IPR001557:L-lactate/malate dehydrogenase;IPR011304:L-lactate dehydrogenase;IPR015955:Lactate dehydrogenase/glycoside hydrolase, family 4, C-terminal;IPR018177:L-lactate dehydrogenase, active site;IPR022383:Lactate/malate dehydrogenase, C-terminal;IPR036291:NAD(P)-binding domain superfamily	molecular_function:GO:0003824:catalytic activity|molecular_function:GO:0004459:L-lactate dehydrogenase activity|cellular_component:GO:0005737:cytoplasm|biological_process:GO:0005975:carbohydrate metabolic process|molecular_function:GO:0016491:oxidoreductase activity|molecular_function:GO:0016616:oxidoreductase activity, acting on the CH-OH group of donors, NAD or NADP as acceptor|biological_proce…	K00016:LDH, ldh: L-lactate dehydrogenase [EC:1.1.1.27]	-	-	-	-	-	0	-	-	-	-			38.9162	22.4944	121.191	125.528	64.3764	49.5196	68.7828	44.7499	17.2782	35.8983	42.9184	94.3648	62.1122
OVOC7826	WBGene00244635	OVP09021	Putative clathrin heavy chain 1	K04646:CLTC: clathrin heavy chain	Putative clathrin heavy chain 1	-	Conserved with all nems and hosts	61.7508	1	1.10627	-	1742	No predicted secretion	-	-	1742	5229	OVOC_OM3;OVOC_OM3;OVOC_OM3;OVOC_OM3;OVOC_OM3;OVOC_OM3;OVOC_OM3;OVOC_OM3;OVOC_OM3;OVOC_OM3;OVOC_OM3;OVOC_OM3;OVOC_OM3;OVOC_OM3;OVOC_OM3;OVOC_OM3;OVOC_OM3;OVOC_OM3;OVOC_OM3;OVOC_OM3;OVOC_OM3;OVOC_OM3;OVOC_OM3;OVOC_OM3;OVOC_OM3;OVOC_OM3;OVOC_OM3;OVOC_OM3;OVOC_OM3;OVOC_OM3;OVOC_OM3	2674106;2674454;2675070;2675363;2675781;2676010;2676348;2676809;2677264;2677722;2678232;2678538;2679005;2679377;2679736;2680029;2680663;2681068;2681368;2681725;2682087;2682507;2682889;2683373;2684303;2684743;2684952;2685397;2685732;2685965;2686540	2674278;2674529;2675291;2675643;2675913;2676159;2676515;2676916;2677586;2677914;2678415;2678683;2679127;2679611;2679878;2680247;2680914;2681232;2681505;2681913;2682221;2682665;2683086;2683546;2684452;2684853;2685113;2685515;2685881;2686172;2686581	-;-;-;-;-;-;-;-;-;-;-;-;-;-;-;-;-;-;-;-;-;-;-;-;-;-;-;-;-;-;-	IPR000547:Clathrin, heavy chain/VPS, 7-fold repeat;IPR011990:Tetratricopeptide-like helical domain superfamily;IPR015348:Clathrin, heavy chain, linker, core motif;IPR016024:Armadillo-type fold;IPR016025:Clathrin heavy chain, N-terminal;IPR016341:Clathrin, heavy chain;IPR022365:Clathrin, heavy chain, propeller repeat	molecular_function:GO:0005198:structural molecule activity|molecular_function:GO:0005515:protein binding|cellular_component:GO:0005905:coated pit|biological_process:GO:0006886:intracellular protein transport|cellular_component:GO:0016020:membrane|biological_process:GO:0016192:vesicle-mediated transport|cellular_component:GO:0030130:clathrin coat of trans-Golgi network vesicle|cellular_component:G…	K04646:CLTC: clathrin heavy chain	-	-	-	-	-	0	-	-	-	-			52.555	53.0518	26.3774	27.1897	126.323	114.165	126.657	65.3083	9.04873	7.54443	59.3124	96.0802	67.1425
OVOC7911	WBGene00244720	OVP08015	Calreticulin homolog	K08057:CALR: calreticulin	Calreticulin homolog	-	Conserved with all nems and hosts	1373.81	1	2.21078	Y	876	No predicted secretion	-	-	876	2916	OVOC_OM3;OVOC_OM3;OVOC_OM3;OVOC_OM3;OVOC_OM3;OVOC_OM3;OVOC_OM3;OVOC_OM3;OVOC_OM3;OVOC_OM3;OVOC_OM3;OVOC_OM3;OVOC_OM3;OVOC_OM3;OVOC_OM3;OVOC_OM3;OVOC_OM3	3422608;3423088;3423669;3423959;3424474;3424900;3425617;3425920;3427909;3428323;3428586;3428987;3429356;3429853;3430117;3430531;3431216	3422928;3423474;3423830;3424189;3424608;3425058;3425745;3425994;3428082;3428484;3428816;3429121;3429514;3429978;3430238;3430611;3431342	-;-;-;-;-;-;-;-;-;-;-;-;-;-;-;-;-	IPR001580:Calreticulin/calnexin;IPR009033:Calreticulin/calnexin, P domain superfamily;IPR013320:Concanavalin A-like lectin/glucanase domain superfamily;IPR018124:Calreticulin/calnexin, conserved site	molecular_function:GO:0005509:calcium ion binding|molecular_function:GO:0005515:protein binding|cellular_component:GO:0005783:endoplasmic reticulum|biological_process:GO:0006457:protein folding|molecular_function:GO:0051082:unfolded protein binding	K08057:CALR: calreticulin	-	-	-	-	-	0	-	-	-	-			547.637	684.105	232.354	109.036	407.808	805.312	639.062	551.141	145.709	125.858	1053.19	2101.58	934.438
OVOC11140	WBGene00247949	OVP02860	-	K09276:YBX1, NSEP1: Y-box-binding protein 1	K09276:YBX1, NSEP1: Y-box-binding protein 1	-	Conserved with all nems and hosts	537.086	1	-0.172004	-	282	No predicted secretion	-	Y	282	849	OVOC_OM4;OVOC_OM4;OVOC_OM4;OVOC_OM4;OVOC_OM4;OVOC_OM4	12233160;12233458;12233764;12234195;12234441;12234694	12233293;12233644;12234000;12234324;12234547;12234747	-;-;-;-;-;-	IPR002059:Cold-shock protein, DNA-binding;IPR011129:Cold shock domain;IPR012340:Nucleic acid-binding, OB-fold;IPR019844:Cold-shock (CSD) domain	molecular_function:GO:0003676:nucleic acid binding	K09276:YBX1, NSEP1: Y-box-binding protein 1	-	-	-	-	-	0	-	-	-	-			946.146	1210.4	1552.36	1362.78	1723.18	1350.74	580.488	700.702	184.645	253.452	464.616	749.649	385.158
OVOC8156	WBGene00244965	OVP12104	Serrate RNA effector molecule homolog	IPR007042:SERRATE/Ars2 , C-terminal;IPR012677:Nucleotide-binding alpha-beta plait domain superfamily;IPR021933:SERRATE/Ars2, N-terminal;IPR039727:SERRATE/Ars2	Serrate RNA effector molecule homolog	-	Conserved with some hosts	0.001	0	-	-	767	No predicted secretion	-	-	767	2304	OVOC_OM3;OVOC_OM3;OVOC_OM3;OVOC_OM3;OVOC_OM3;OVOC_OM3;OVOC_OM3;OVOC_OM3;OVOC_OM3;OVOC_OM3;OVOC_OM3;OVOC_OM3;OVOC_OM3;OVOC_OM3;OVOC_OM3	5279377;5279753;5280403;5280768;5281205;5281652;5281918;5282277;5282529;5282891;5283314;5283509;5284897;5285497;5285891	5279627;5279873;5280556;5280968;5281358;5281808;5282061;5282417;5282659;5283024;5283413;5283678;5285103;5285628;5285997	-;-;-;-;-;-;-;-;-;-;-;-;-;-;-	IPR007042:SERRATE/Ars2 , C-terminal;IPR012677:Nucleotide-binding alpha-beta plait domain superfamily;IPR021933:SERRATE/Ars2, N-terminal;IPR039727:SERRATE/Ars2	biological_process:GO:0006397:mRNA processing	-	-	-	-	-	-	0	-	-	-	-			0	0	0	0	0	0	0	0	0	0	0	0	0
OVOC1657	WBGene00238466	OVP13937	Stomatin-like protein 2, mitochondrial homolog	IPR001107:Band 7 domain;IPR001972:Stomatin/HflK/HflC family;IPR032435:Band 7, C-terminal extension;IPR036013:Band 7/SPFH domain superfamily	Stomatin-like protein 2, mitochondrial homolog	-	Conserved with all nems and hosts	2.62522	1	-1.55229	-	361	Nonclassical secretion	-	-	361	1951	OVOC_OM1b;OVOC_OM1b;OVOC_OM1b;OVOC_OM1b;OVOC_OM1b;OVOC_OM1b;OVOC_OM1b;OVOC_OM1b;OVOC_OM1b	11802193;11803231;11803824;11804278;11804533;11805045;11805376;11805689;11806304	11803121;11803481;11803979;11804318;11804589;11805177;11805534;11805818;11806398	-;-;-;-;-;-;-;-;-	IPR001107:Band 7 domain;IPR001972:Stomatin/HflK/HflC family;IPR032435:Band 7, C-terminal extension;IPR036013:Band 7/SPFH domain superfamily	cellular_component:GO:0005739:mitochondrion|cellular_component:GO:0016020:membrane	-	MER0192051:HflK (Escherichia coli) [I87.002]#I87#{inhibitor unit: 1-419}~source CAQ34520~	I87	-	-	-	0	Y	0.775	-	Y			11.0505	16.0899	7.11047	4.10026	10.0778	8.07142	6.9633	11.8709	3.42959	3.67642	1.64996	1.31341	2.18921
OVOC6120	WBGene00242929	OVP04471	-	K14944:NOVA: RNA-binding protein Nova	K14944:NOVA: RNA-binding protein Nova	-	Conserved with all nems and hosts	34.4597	1	-1.3187	-	589	No predicted secretion	-	-	589	1770	OVOC_OM2;OVOC_OM2;OVOC_OM2;OVOC_OM2;OVOC_OM2;OVOC_OM2;OVOC_OM2;OVOC_OM2;OVOC_OM2;OVOC_OM2;OVOC_OM2	15580451;15581107;15581720;15582251;15583221;15585049;15585428;15585772;15588267;15588700;15589682	15580499;15581226;15581860;15582399;15583686;15585143;15585517;15586038;15588404;15588833;15589802	+;+;+;+;+;+;+;+;+;+;+	IPR004087:K Homology domain;IPR004088:K Homology domain, type 1;IPR036612:K Homology domain, type 1 superfamily	molecular_function:GO:0003676:nucleic acid binding|molecular_function:GO:0003723:RNA binding	K14944:NOVA: RNA-binding protein Nova	-	-	-	-	-	0	-	-	-	-			131.457	211.428	75.22	52.5295	143.341	154.695	66.5427	51.826	12.421	12.8325	18.1168	22.0777	24.1308
OVOC7535a	WBGene00244344	OVP14641	Calcium-transporting ATPase sarcoplasmic\/endoplasmic reticulum type homolog	K05853:ATP2A: P-type Ca2+ transporter type 2A [EC:7.2.2.10]	Calcium-transporting ATPase sarcoplasmic\/endoplasmic reticulum type homolog	-	Conserved with some hosts	0	0	-	-	1006	Transmembrane	-	-	1006	-	-	-	-	-	IPR001757:P-type ATPase;IPR004014:Cation-transporting P-type ATPase, N-terminal;IPR005782:P-type ATPase, subfamily IIA, SERCA-type;IPR006068:Cation-transporting P-type ATPase, C-terminal;IPR008250:P-type ATPase, A domain superfamily;IPR018303:P-type ATPase, phosphorylation site;IPR023214:HAD superfamily;IPR023298:P-type ATPase, transmembrane domain superfamily;IPR023299:P-type ATPase, cytoplasmic…	molecular_function:GO:0000166:nucleotide binding|biological_process:GO:0002119:nematode larval development|molecular_function:GO:0005388:calcium-transporting ATPase activity|molecular_function:GO:0005524:ATP binding|cellular_component:GO:0005635:nuclear envelope|cellular_component:GO:0005783:endoplasmic reticulum|biological_process:GO:0006811:ion transport|biological_process:GO:0006816:calcium io…	K05853:ATP2A: P-type Ca2+ transporter type 2A [EC:7.2.2.10]	-	-	-	-	-	7	Y	0.692	-	-			-	-	-	-	-	-	-	-	-	-	-	-	-
OVOC6112	WBGene00242921	OVP08285	-	IPR001534:Transthyretin-like;IPR038479:Transthyretin-like superfamily	IPR001534:Transthyretin-like;IPR038479:Transthyretin-like superfamily	-	Nem-specific, conserved with nem species	4329.09	1	4.10695	Y	142	Signal peptide	-	-	142	1066	OVOC_OM2;OVOC_OM2;OVOC_OM2;OVOC_OM2;OVOC_OM2;OVOC_OM2;OVOC_OM2;OVOC_OM2;OVOC_OM2;OVOC_OM2	15530559;15530559;15531670;15531670;15531977;15531977;15532293;15532293;15532678;15533372	15531109;15531109;15531780;15531780;15532113;15532113;15532444;15532446;15532682;15533479	-;-;-;-;-;-;-;-;-;-	IPR001534:Transthyretin-like;IPR038479:Transthyretin-like superfamily	cellular_component:GO:0005615:extracellular space	-	-	-	-	Y	0.914	0	-	-	Y	-			630.997	390.431	1121.01	849.011	366.415	475.994	429.55	417.057	260.489	1156.2	6770.65	2851.45	5961.82
OVOC1121	WBGene00237930	OVP09885	T-complex protein 1 subunit theta homolog	K09500:CCT8: T-complex protein 1 subunit theta	T-complex protein 1 subunit theta homolog	-	Conserved with all nems and hosts	216.541	1	0.447905	-	546	No predicted secretion	-	-	546	1816	OVOC_OM1b;OVOC_OM1b;OVOC_OM1b;OVOC_OM1b;OVOC_OM1b;OVOC_OM1b;OVOC_OM1b;OVOC_OM1b;OVOC_OM1b;OVOC_OM1b	7483327;7483517;7483739;7484224;7484735;7485221;7485906;7486508;7486794;7487396	7483389;7483607;7483950;7484422;7484937;7485466;7486118;7486663;7486979;7487642	+;+;+;+;+;+;+;+;+;+	IPR002194:Chaperonin TCP-1, conserved site;IPR002423:Chaperonin Cpn60/TCP-1 family;IPR012721:T-complex protein 1, theta subunit;IPR017998:Chaperone tailless complex polypeptide 1 (TCP-1);IPR027409:GroEL-like apical domain superfamily;IPR027410:TCP-1-like chaperonin intermediate domain superfamily;IPR027413:GroEL-like equatorial domain superfamily	molecular_function:GO:0000166:nucleotide binding|molecular_function:GO:0005524:ATP binding|cellular_component:GO:0005737:cytoplasm|biological_process:GO:0006457:protein folding|molecular_function:GO:0051082:unfolded protein binding	K09500:CCT8: T-complex protein 1 subunit theta	-	-	-	-	-	0	-	-	-	-			236.479	305.127	87.8491	44.6313	117.523	135.636	224.362	239.063	26.8445	33.5726	187.965	192.123	229.174
OVOC1890	WBGene00238699	OVP12065	Adenylate kinase isoenzyme 1 homolog	K00939:adk, AK: adenylate kinase [EC:2.7.4.3]	Adenylate kinase isoenzyme 1 homolog	-	Conserved with all nems and hosts	57.0609	1	-0.965008	-	207	No predicted secretion	-	Y	207	2541	OVOC_OM1b;OVOC_OM1b;OVOC_OM1b;OVOC_OM1b;OVOC_OM1b;OVOC_OM1b;OVOC_OM1b	13805091;13805991;13806237;13806691;13807048;13807655;13807900	13805477;13806099;13806319;13806810;13807211;13807727;13809504	-;-;-;-;-;-;-	IPR000850:Adenylate kinase/UMP-CMP kinase;IPR006267:Adenylate kinase, isozyme 1/5;IPR027417:P-loop containing nucleoside triphosphate hydrolase;IPR028582:Adenylate kinase isoenzyme 1;IPR033690:Adenylate kinase, conserved site	molecular_function:GO:0000166:nucleotide binding|molecular_function:GO:0004017:adenylate kinase activity|molecular_function:GO:0004550:nucleoside diphosphate kinase activity|molecular_function:GO:0005524:ATP binding|cellular_component:GO:0005737:cytoplasm|biological_process:GO:0006139:nucleobase-containing compound metabolic process|biological_process:GO:0006165:nucleoside diphosphate phosphoryla…	K00939:adk, AK: adenylate kinase [EC:2.7.4.3]	-	-	-	-	-	0	-	-	-	-			368.933	84.1525	313.292	377.785	67.3902	55.03	41.7693	87.3924	12.9782	63.5126	84.7327	34.1611	96.0126
OVOC6391	WBGene00243200	OVP03825	T-complex protein 1 subunit eta homolog	K09499:CCT7: T-complex protein 1 subunit eta	T-complex protein 1 subunit eta homolog	-	Conserved with all nems and hosts	144.724	1	-0.265768	-	533	No predicted secretion	-	-	533	1602	OVOC_OM2;OVOC_OM2;OVOC_OM2;OVOC_OM2;OVOC_OM2;OVOC_OM2;OVOC_OM2;OVOC_OM2;OVOC_OM2;OVOC_OM2;OVOC_OM2;OVOC_OM2	17493631;17494063;17494546;17494980;17495345;17495786;17496058;17496316;17496958;17497394;17497582;17498362	17493735;17494233;17494652;17495131;17495497;17495907;17496234;17496432;17497059;17497497;17497710;17498524	-;-;-;-;-;-;-;-;-;-;-;-	IPR002194:Chaperonin TCP-1, conserved site;IPR002423:Chaperonin Cpn60/TCP-1 family;IPR012720:T-complex protein 1, eta subunit;IPR017998:Chaperone tailless complex polypeptide 1 (TCP-1);IPR027409:GroEL-like apical domain superfamily;IPR027410:TCP-1-like chaperonin intermediate domain superfamily;IPR027413:GroEL-like equatorial domain superfamily	molecular_function:GO:0000166:nucleotide binding|molecular_function:GO:0005524:ATP binding|cellular_component:GO:0005737:cytoplasm|biological_process:GO:0006457:protein folding|molecular_function:GO:0051082:unfolded protein binding	K09499:CCT7: T-complex protein 1 subunit eta	-	-	-	-	-	0	-	-	-	-			226.824	373.353	67.3602	36.2483	107.714	131.388	133.11	138.9	18.7953	23.8791	117.396	159.904	82.9701
OVOC9244	WBGene00246053	OVP02969	-	IPR002486:Nematode cuticle collagen, N-terminal	IPR002486:Nematode cuticle collagen, N-terminal	-	Nem-specific, not conserved in all species	1188.32	1	12.0813	Y	317	No predicted secretion	-	Y	317	1095	OVOC_OM3;OVOC_OM3;OVOC_OM3;OVOC_OM3	13150817;13151371;13151651;13152405	13150966;13151500;13152171;13152698	+;+;+;+	IPR002486:Nematode cuticle collagen, N-terminal	cellular_component:GO:0016020:membrane|cellular_component:GO:0016021:integral to membrane|molecular_function:GO:0042302:structural constituent of cuticle	-	-	-	-	-	-	1	-	-	-	-			0.26535	1.12739	252.426	362.356	85.0803	3406.06	490.067	248.003	402.428	1920.36	2441.04	3238.77	1650.57
OVOC5387	WBGene00242196	OVP12370	-	K01725:cynS: cyanate lyase [EC:4.2.1.104]	K01725:cynS: cyanate lyase [EC:4.2.1.104]	-	Nem-specific, not conserved in all species	11.8519	1	-2.88208	-	165	No predicted secretion	-	Y	165	1373	OVOC_OM2;OVOC_OM2;OVOC_OM2	10514128;10515247;10515843	10514820;10515535;10516233	+;+;+	IPR003712:Cyanate lyase, C-terminal;IPR008076:Cyanate hydratase;IPR010982:Lambda repressor-like, DNA-binding domain superfamily;IPR036581:Cyanate lyase, C-terminal domain superfamily	molecular_function:GO:0003677:DNA binding|molecular_function:GO:0008824:cyanate hydratase activity|biological_process:GO:0009439:cyanate metabolic process|molecular_function:GO:0016829:lyase activity	K01725:cynS: cyanate lyase [EC:4.2.1.104]	-	-	-	-	-	0	-	-	-	-			275.322	74.6911	111.365	69.8105	86.5629	100.709	23.9416	45.3126	1.74049	23.5085	15.6003	16.3887	15.0563
OVOC9878	WBGene00246687	OVP05399	DNA topoisomerase 2 homolog	K03164:TOP2: DNA topoisomerase II [EC:5.6.2.2]	DNA topoisomerase 2 homolog	-	Conserved with all nems and hosts	15.0846	1	-1.49324	-	1505	No predicted secretion	-	-	1505	4518	OVOC_OM4;OVOC_OM4;OVOC_OM4;OVOC_OM4;OVOC_OM4;OVOC_OM4;OVOC_OM4;OVOC_OM4;OVOC_OM4;OVOC_OM4;OVOC_OM4;OVOC_OM4;OVOC_OM4;OVOC_OM4;OVOC_OM4;OVOC_OM4;OVOC_OM4;OVOC_OM4;OVOC_OM4;OVOC_OM4;OVOC_OM4;OVOC_OM4;OVOC_OM4;OVOC_OM4;OVOC_OM4;OVOC_OM4;OVOC_OM4;OVOC_OM4;OVOC_OM4;OVOC_OM4;OVOC_OM4;OVOC_OM4	1612545;1612827;1613034;1613437;1613567;1613893;1614085;1614258;1614697;1615012;1615459;1615682;1616172;1616394;1616612;1616853;1617190;1617572;1617809;1618196;1618415;1618817;1619102;1619535;1619895;1620186;1620484;1620889;1621458;1621967;1622274;1622700	1612724;1612952;1613200;1613482;1613719;1614000;1614159;1614413;1614894;1615164;1615594;1615881;1616316;1616480;1616760;1616951;1617363;1617738;1617914;1618306;1618540;1619008;1619344;1619639;1620068;1620398;1620581;1621034;1621615;1622139;1622416;1622710	-;-;-;-;-;-;-;-;-;-;-;-;-;-;-;-;-;-;-;-;-;-;-;-;-;-;-;-;-;-;-;-	IPR001154:DNA topoisomerase II, eukaryotic-type;IPR001241:DNA topoisomerase, type IIA;IPR002205:DNA topoisomerase, type IIA, subunit A/C-terminal;IPR003594:Histidine kinase/HSP90-like ATPase;IPR006171:TOPRIM domain;IPR013506:DNA topoisomerase, type IIA, subunit B, domain 2;IPR013757:Type IIA DNA topoisomerase subunit A, alpha-helical domain superfamily;IPR013758:DNA topoisomerase, type IIA, subun…	molecular_function:GO:0000166:nucleotide binding|molecular_function:GO:0003677:DNA binding|molecular_function:GO:0003916:DNA topoisomerase activity|molecular_function:GO:0003918:DNA topoisomerase type II (ATP-hydrolyzing) activity|molecular_function:GO:0005524:ATP binding|biological_process:GO:0006259:DNA metabolic process|biological_process:GO:0006265:DNA topological change|molecular_function:GO…	K03164:TOP2: DNA topoisomerase II [EC:5.6.2.2]	-	-	-	-	-	0	-	-	-	-			94.5505	77.912	5.66548	1.86719	36.9278	49.3184	137.675	34.476	2.75042	2.11678	7.56343	5.38809	7.8276
OVOC4497	WBGene00241306	OVP01022	-	K12382:PSAP, SGP1: saposin	K12382:PSAP, SGP1: saposin	-	Nem-specific, not conserved in all species	1186.78	1	1.79643	Y	378	Nonclassical secretion	-	-	378	1471	OVOC_OM2;OVOC_OM2;OVOC_OM2;OVOC_OM2;OVOC_OM2;OVOC_OM2;OVOC_OM2;OVOC_OM2;OVOC_OM2;OVOC_OM2	5057127;5057632;5058009;5058412;5058987;5059435;5059640;5060005;5060553;5060837	5057490;5057712;5058151;5058493;5059067;5059509;5059777;5060118;5060717;5061064	-;-;-;-;-;-;-;-;-;-	IPR008139:Saposin B type domain;IPR011001:Saposin-like	cellular_component:GO:0016020:membrane|cellular_component:GO:0016021:integral to membrane	K12382:PSAP, SGP1: saposin	-	-	-	-	-	1	Y	0.674	-	Y			886.016	441.789	1057.45	895.203	1205.06	901.44	663.553	1595.74	276.171	199.106	2057.3	546.059	1728.9
OVOC4906	WBGene00241715	OVP08966	Peroxidasin homolog	K19511:PXDN, VPO1: peroxidase [EC:1.11.1.7]	Peroxidasin homolog	-	Conserved with all nems and hosts	26.7704	1	2.04542	Y	961	Signal peptide	-	-	961	4988	OVOC_OM2;OVOC_OM2;OVOC_OM2;OVOC_OM2;OVOC_OM2;OVOC_OM2;OVOC_OM2;OVOC_OM2;OVOC_OM2;OVOC_OM2;OVOC_OM2;OVOC_OM2;OVOC_OM2;OVOC_OM2;OVOC_OM2;OVOC_OM2;OVOC_OM2;OVOC_OM2;OVOC_OM2;OVOC_OM2;OVOC_OM2;OVOC_OM2;OVOC_OM2;OVOC_OM2;OVOC_OM2;OVOC_OM2;OVOC_OM2;OVOC_OM2;OVOC_OM2;OVOC_OM2;OVOC_OM2;OVOC_OM2;OVOC_OM2;OVOC_OM2;OVOC_OM2;OVOC_OM2;OVOC_OM2;OVOC_OM2;OVOC_OM2	7612185;7612185;7614286;7614555;7614555;7615404;7615404;7616245;7616245;7616599;7616599;7616953;7616953;7617209;7617209;7617500;7617500;7617838;7617838;7618165;7618165;7618487;7618487;7619133;7619133;7619393;7619393;7619633;7619633;7619986;7619986;7620350;7620350;7620709;7620709;7620935;7620935;7621363;7621363	7614333;7612807;7614333;7614664;7614664;7615530;7615530;7616467;7616467;7616807;7616807;7617113;7617113;7617362;7617362;7617750;7617750;7617976;7617976;7618276;7618276;7618717;7618717;7619312;7619312;7619552;7619552;7619799;7619799;7620044;7620044;7620468;7620468;7620832;7620832;7621040;7621040;7621569;7621569	+;+;+;+;+;+;+;+;+;+;+;+;+;+;+;+;+;+;+;+;+;+;+;+;+;+;+;+;+;+;+;+;+;+;+;+;+;+;+	IPR003598:Immunoglobulin subtype 2;IPR003599:Immunoglobulin subtype;IPR007110:Immunoglobulin-like domain;IPR010255:Haem peroxidase superfamily;IPR013098:Immunoglobulin I-set;IPR013783:Immunoglobulin-like fold;IPR019791:Haem peroxidase, animal-type;IPR034824:Peroxidasin, peroxidase domain;IPR036179:Immunoglobulin-like domain superfamily;IPR037120:Haem peroxidase domain superfamily, animal type	molecular_function:GO:0004601:peroxidase activity|biological_process:GO:0006979:response to oxidative stress|molecular_function:GO:0020037:heme binding|biological_process:GO:0055114:oxidation-reduction process|na:GO:0098869:	K19511:PXDN, VPO1: peroxidase [EC:1.11.1.7]	-	-	-	Y	0.8	0	-	-	Y	-			11.2542	11.367	29.8546	6.62648	46.0057	64.9473	16.439	23.3979	5.65323	4.55363	20.6268	22.5879	19.626
OVOC4300	WBGene00241109	OVP13014	cGMP-dependent protein kinase egl-4 homolog	K07376:PRKG1: cGMP-dependent protein kinase 1 [EC:2.7.11.12]	cGMP-dependent protein kinase egl-4 homolog	-	Conserved with all nems and hosts	0.001	0	-	-	762	No predicted secretion	-	-	762	2289	OVOC_OM2;OVOC_OM2;OVOC_OM2;OVOC_OM2;OVOC_OM2;OVOC_OM2;OVOC_OM2;OVOC_OM2;OVOC_OM2;OVOC_OM2;OVOC_OM2;OVOC_OM2;OVOC_OM2;OVOC_OM2;OVOC_OM2;OVOC_OM2	3563813;3564171;3564518;3564827;3565210;3565710;3565930;3566140;3566410;3566714;3567139;3567401;3567874;3568137;3568413;3575006	3563975;3564346;3564694;3565058;3565349;3565833;3566066;3566274;3566517;3566837;3567235;3567567;3568034;3568211;3568580;3575110	-;-;-;-;-;-;-;-;-;-;-;-;-;-;-;-	IPR000595:Cyclic nucleotide-binding domain;IPR000719:Protein kinase domain;IPR000961:AGC-kinase, C-terminal;IPR002374:cGMP-dependent kinase;IPR008271:Serine/threonine-protein kinase, active site;IPR011009:Protein kinase-like domain superfamily;IPR014710:RmlC-like jelly roll fold;IPR017441:Protein kinase, ATP binding site;IPR018488:Cyclic nucleotide-binding, conserved site;IPR018490:Cyclic nucleot…	molecular_function:GO:0000166:nucleotide binding|molecular_function:GO:0004672:protein kinase activity|molecular_function:GO:0004674:protein serine/threonine kinase activity|molecular_function:GO:0004692:cGMP-dependent protein kinase activity|molecular_function:GO:0005524:ATP binding|biological_process:GO:0006468:protein phosphorylation|molecular_function:GO:0016301:kinase activity|biological_pro…	K07376:PRKG1: cGMP-dependent protein kinase 1 [EC:2.7.11.12]	-	-	-	-	-	0	-	-	-	-			0	0	0	0	0	0	0	0	0	0	0	0	0
OVOC8413	WBGene00245222	OVP00598	Calnexin homolog	K08054:CANX: calnexin	Calnexin homolog	-	Conserved with some hosts	84.7949	1	0.447007	-	597	Signal peptide	-	-	597	4608	OVOC_OM3;OVOC_OM3;OVOC_OM3;OVOC_OM3;OVOC_OM3;OVOC_OM3;OVOC_OM3;OVOC_OM3;OVOC_OM3;OVOC_OM3;OVOC_OM3;OVOC_OM3;OVOC_OM3;OVOC_OM3;OVOC_OM3;OVOC_OM3;OVOC_OM3;OVOC_OM3;OVOC_OM3;OVOC_OM3;OVOC_OM3;OVOC_OM3;OVOC_OM3;OVOC_OM3;OVOC_OM3;OVOC_OM3;OVOC_OM3;OVOC_OM3;OVOC_OM3;OVOC_OM3;OVOC_OM3	7066881;7066881;7067449;7067449;7067904;7067904;7068581;7068581;7069281;7069281;7069605;7069605;7070043;7070043;7070616;7070616;7070984;7070984;7071294;7071294;7071714;7071714;7073869;7073869;7074445;7074445;7074879;7074879;7075099;7075099;7075472	7067031;7067031;7067599;7067599;7068045;7068045;7068776;7068776;7069427;7069427;7069723;7069723;7070271;7070271;7070858;7070858;7071175;7071175;7071443;7071443;7073702;7073702;7074038;7074038;7074605;7074605;7074943;7074943;7075229;7075530;7075601	+;+;+;+;+;+;+;+;+;+;+;+;+;+;+;+;+;+;+;+;+;+;+;+;+;+;+;+;+;+;+	IPR001580:Calreticulin/calnexin;IPR009033:Calreticulin/calnexin, P domain superfamily;IPR013320:Concanavalin A-like lectin/glucanase domain superfamily;IPR018124:Calreticulin/calnexin, conserved site	molecular_function:GO:0005509:calcium ion binding|molecular_function:GO:0005515:protein binding|cellular_component:GO:0005783:endoplasmic reticulum|biological_process:GO:0006457:protein folding|biological_process:GO:0009408:response to heat|cellular_component:GO:0016020:membrane|cellular_component:GO:0016021:integral to membrane|biological_process:GO:0030968:endoplasmic reticulum unfolded protein…	K08054:CANX: calnexin	-	-	-	Y	0.96	1	-	-	Y	-			115.442	105.592	38.1378	18.1336	80.0687	84.8043	124.115	75.6865	12.3426	8.30173	76.9783	116.762	79.0088
OVOC654	WBGene00237463	OVP13569	Moesin\/ezrin\/radixin homolog	K05762:RDX: radixin	Moesin\/ezrin\/radixin homolog	-	Conserved with all nems and hosts	6.20408	1	-0.0441968	-	566	Nonclassical secretion	-	-	566	5665	OVOC_OM1b;OVOC_OM1b;OVOC_OM1b;OVOC_OM1b;OVOC_OM1b;OVOC_OM1b;OVOC_OM1b;OVOC_OM1b;OVOC_OM1b;OVOC_OM1b;OVOC_OM1b	4602612;4606179;4606496;4606722;4607283;4607989;4608497;4609062;4609312;4609811;4610212	4605499;4606358;4606600;4606915;4607403;4608171;4608676;4609214;4609621;4609905;4611467	+;+;+;+;+;+;+;+;+;+;+	IPR000299:FERM domain;IPR000798:Ezrin/radixin/moesin-like;IPR008954:Moesin tail domain superfamily;IPR011174:Ezrin/radixin/moesin;IPR011259:Ezrin/radixin/moesin, C-terminal;IPR011993:PH-like domain superfamily;IPR014352:FERM/acyl-CoA-binding protein superfamily;IPR018979:FERM, N-terminal;IPR018980:FERM, C-terminal PH-like domain;IPR019747:FERM conserved site;IPR019748:FERM central domain;IPR01974…	molecular_function:GO:0003779:actin binding|cellular_component:GO:0005856:cytoskeleton|molecular_function:GO:0008092:cytoskeletal protein binding	K05762:RDX: radixin	-	-	-	-	-	0	Y	0.728	-	Y			9.81693	13.0282	26.0809	24.2177	12.1748	15.3853	15.7377	18.9984	6.49624	15.6158	5.8135	4.87671	5.66973
OVOC2524	WBGene00239333	OVP02801	Putative serine\/threonine-protein phosphatase PP2A regulatory subunit	K03456:PPP2R1: serine/threonine-protein phosphatase 2A regulatory subunit A	Putative serine\/threonine-protein phosphatase PP2A regulatory subunit	-	Conserved with all nems and hosts	397.004	1	1.30428	Y	594	No predicted secretion	-	-	594	1920	OVOC_OM1b;OVOC_OM1b;OVOC_OM1b;OVOC_OM1b;OVOC_OM1b;OVOC_OM1b;OVOC_OM1b;OVOC_OM1b;OVOC_OM1b;OVOC_OM1b;OVOC_OM1b;OVOC_OM1b;OVOC_OM1b;OVOC_OM1b	18922339;18922757;18923039;18923238;18923598;18923847;18924099;18924410;18924745;18925181;18925414;18925640;18926079;18926533	18922493;18922848;18923118;18923363;18923689;18923907;18924230;18924657;18924859;18925336;18925561;18925730;18926321;18926713	-;-;-;-;-;-;-;-;-;-;-;-;-;-	IPR000357:HEAT repeat;IPR011989:Armadillo-like helical;IPR016024:Armadillo-type fold;IPR021133:HEAT, type 2;IPR032878:Vacuole morphology and inheritance protein 14, Fab1-binding region	cellular_component:GO:0000159:protein phosphatase type 2A complex|molecular_function:GO:0005515:protein binding|cellular_component:GO:0005635:nuclear envelope|cellular_component:GO:0005813:centrosome|biological_process:GO:0009792:embryo development ending in birth or egg hatching|molecular_function:GO:0017151:DEAD/H-box RNA helicase binding|cellular_component:GO:0043186:P granule|cellular_compone…	K03456:PPP2R1: serine/threonine-protein phosphatase 2A regulatory subunit A	-	-	-	-	-	0	-	-	-	-			194.553	347.338	125.004	113.574	179.152	142.653	160.72	265.612	62.4804	85.9229	354.471	360.388	330.213
OVOC11556	WBGene00248365	OVP03993	Tubulin beta-1 chain homolog	K07375:TUBB: tubulin beta	Tubulin beta-1 chain homolog	-	Conserved with all nems and hosts	18.1191	1	-0.306887	-	452	No predicted secretion	-	-	452	3072	OVOC_OM4;OVOC_OM4;OVOC_OM4;OVOC_OM4;OVOC_OM4;OVOC_OM4;OVOC_OM4;OVOC_OM4;OVOC_OM4;OVOC_OM4;OVOC_OM4;OVOC_OM4;OVOC_OM4;OVOC_OM4;OVOC_OM4;OVOC_OM4;OVOC_OM4;OVOC_OM4;OVOC_OM4;OVOC_OM4;OVOC_OM4	15407109;15407109;15407436;15407436;15407912;15407912;15408229;15408229;15408445;15408445;15408743;15408743;15409128;15409128;15409363;15409363;15409725;15409725;15410128;15410128;15410634	15407119;15407119;15407775;15407775;15408098;15408098;15408324;15408324;15408635;15408635;15408905;15408905;15409256;15409256;15409589;15409589;15409833;15409833;15411746;15410214;15411746	-;-;-;-;-;-;-;-;-;-;-;-;-;-;-;-;-;-;-;-;-	IPR000217:Tubulin;IPR002453:Beta tubulin;IPR003008:Tubulin/FtsZ, GTPase domain;IPR008280:Tubulin/FtsZ, C-terminal;IPR013838:Beta tubulin, autoregulation binding site;IPR017975:Tubulin, conserved site;IPR018316:Tubulin/FtsZ, 2-layer sandwich domain;IPR023123:Tubulin, C-terminal;IPR036525:Tubulin/FtsZ, GTPase domain superfamily;IPR037103:Tubulin/FtsZ, C-terminal domain superfamily	molecular_function:GO:0000166:nucleotide binding|molecular_function:GO:0003924:GTPase activity|molecular_function:GO:0005200:structural constituent of cytoskeleton|molecular_function:GO:0005525:GTP binding|cellular_component:GO:0005737:cytoplasm|cellular_component:GO:0005856:cytoskeleton|cellular_component:GO:0005874:microtubule|biological_process:GO:0007010:cytoskeleton organization|biological_p…	K07375:TUBB: tubulin beta	-	-	-	-	-	0	-	-	-	-			39.3465	44.4334	12.2886	11.9904	38.5023	51.7817	239.28	222.772	8.09009	21.4029	13.5417	13.4504	14.5152
OVOC1438	WBGene00238247	OVP02737	Mitochondrial prohibitin complex protein 1 homolog	K17080:PHB1: prohibitin 1	Mitochondrial prohibitin complex protein 1 homolog	-	Conserved with all nems and hosts	307.54	1	1.57869	Y	277	No predicted secretion	-	Y	277	1046	OVOC_OM1b;OVOC_OM1b;OVOC_OM1b;OVOC_OM1b;OVOC_OM1b;OVOC_OM1b	9993882;9994456;9995212;9995678;9996003;9996617	9994225;9994623;9995328;9995820;9996164;9996728	-;-;-;-;-;-	IPR000163:Prohibitin;IPR001107:Band 7 domain;IPR036013:Band 7/SPFH domain superfamily	biological_process:GO:0002082:regulation of oxidative phosphorylation|cellular_component:GO:0005739:mitochondrion|cellular_component:GO:0005743:mitochondrial inner membrane|biological_process:GO:0006979:response to oxidative stress|biological_process:GO:0007283:spermatogenesis|biological_process:GO:0008406:gonad development|biological_process:GO:0009792:embryo development ending in birth or egg h…	K17080:PHB1: prohibitin 1	-	-	-	-	-	0	-	-	-	-			186.446	185.207	63.1433	41.4372	76.7026	65.5327	70.506	115.918	34.2689	26.2862	306.448	218.03	491.468
OVOC11866	WBGene00248675	OVP09822	60S ribosomal protein L4 homolog	K02930:RP-L4e, RPL4: large subunit ribosomal protein L4e	60S ribosomal protein L4 homolog	-	Conserved with all nems and hosts	308.388	1	-1.20976	-	379	No predicted secretion	-	-	379	1869	OVOC_OM1a;OVOC_OM1a;OVOC_OM1a;OVOC_OM1a;OVOC_OM1a	2054850;2056039;2056378;2056766;2057554	2055691;2056181;2056605;2057302;2057672	+;+;+;+;+	IPR002136:Ribosomal protein L4/L1e;IPR023574:Ribosomal protein L4 domain superfamily;IPR025755:60S ribosomal protein L4, C-terminal domain	molecular_function:GO:0003735:structural constituent of ribosome|cellular_component:GO:0005840:ribosome|biological_process:GO:0006412:translation|biological_process:GO:0008340:determination of adult lifespan	K02930:RP-L4e, RPL4: large subunit ribosomal protein L4e	-	-	-	-	-	0	-	-	-	-			967.471	1530.02	268.357	142.49	215.177	244.656	269.335	330.931	113.283	102.979	214.498	325.578	207.501
OVOC1926	WBGene00238735	OVP08993	40S ribosomal protein S8 homolog	K02995:RP-S8e, RPS8: small subunit ribosomal protein S8e	40S ribosomal protein S8 homolog	-	Conserved with all nems and hosts	1105.44	1	0.640724	-	210	No predicted secretion	-	-	210	795	OVOC_OM1b;OVOC_OM1b;OVOC_OM1b;OVOC_OM1b	14216264;14216807;14217136;14218048	14216393;14216906;14217441;14218306	+;+;+;+	IPR001047:Ribosomal protein S8e;IPR018283:Ribosomal protein S8e, conserved site;IPR022309:Ribosomal protein S8e/ribosomal biogenesis NSA2;IPR042563:Ribosomal protein S8e subdomain, eukaryotes	molecular_function:GO:0003735:structural constituent of ribosome|cellular_component:GO:0005840:ribosome|biological_process:GO:0006412:translation	K02995:RP-S8e, RPS8: small subunit ribosomal protein S8e	-	-	-	-	-	0	-	-	-	-			904.057	1624.14	364.977	140.325	311.998	315.18	367.251	647.191	157.509	222.549	1021.78	1593.38	993.055
OVOC4076	WBGene00240885	OVP00292	-	IPR011032:GroES-like superfamily;IPR013149:Alcohol dehydrogenase, C-terminal;IPR013154:Alcohol dehydrogenase, N-terminal;IPR020843:Polyketide synthase, enoylreductase domain;IPR036291:NAD(P)-binding domain superfamily	IPR011032:GroES-like superfamily;IPR013149:Alcohol dehydrogenase, C-terminal;IPR013154:Alcohol dehydrogenase, N-terminal;IPR020843:Polyketide synthase, enoylreductase domain;IPR036291:NAD(P)-binding domain superfamily	-	Conserved with some hosts	569.978	1	1.5396	Y	366	Nonclassical secretion	-	-	366	2194	OVOC_OM2;OVOC_OM2;OVOC_OM2;OVOC_OM2;OVOC_OM2;OVOC_OM2;OVOC_OM2;OVOC_OM2;OVOC_OM2	2069575;2070342;2070581;2070846;2071588;2071946;2072159;2072386;2072830	2069703;2070438;2070660;2071007;2071725;2072030;2072277;2072583;2074015	+;+;+;+;+;+;+;+;+	IPR011032:GroES-like superfamily;IPR013149:Alcohol dehydrogenase, C-terminal;IPR013154:Alcohol dehydrogenase, N-terminal;IPR020843:Polyketide synthase, enoylreductase domain;IPR036291:NAD(P)-binding domain superfamily	molecular_function:GO:0016491:oxidoreductase activity|biological_process:GO:0055114:oxidation-reduction process	-	-	-	-	-	-	0	Y	0.603	-	Y			477.21	248.819	981.65	1496.57	609.432	517.314	208.374	279.84	35.2898	65.9295	522.045	804.347	497.587
OVOC1524	WBGene00238333	OVP09684	-	K13161:HNRNPR: heterogeneous nuclear ribonucleoprotein R	K13161:HNRNPR: heterogeneous nuclear ribonucleoprotein R	-	Conserved with all nems and hosts	28.3573	1	-2.37975	-	713	No predicted secretion	-	-	713	2142	OVOC_OM1b;OVOC_OM1b;OVOC_OM1b;OVOC_OM1b;OVOC_OM1b;OVOC_OM1b;OVOC_OM1b;OVOC_OM1b;OVOC_OM1b;OVOC_OM1b;OVOC_OM1b;OVOC_OM1b	10708770;10709684;10709954;10710293;10710723;10711185;10712798;10713135;10713603;10713977;10714325;10715319	10708952;10709829;10710197;10710520;10710856;10711320;10712974;10713401;10713830;10714162;10714387;10715468	-;-;-;-;-;-;-;-;-;-;-;-	IPR000504:RNA recognition motif domain;IPR006535:HnRNP R/Q splicing factor;IPR012677:Nucleotide-binding alpha-beta plait domain superfamily;IPR035979:RNA-binding domain superfamily;IPR041337:Heterogeneous nuclear ribonucleoprotein Q acidic domain	molecular_function:GO:0003676:nucleic acid binding|molecular_function:GO:0003723:RNA binding	K13161:HNRNPR: heterogeneous nuclear ribonucleoprotein R	-	-	-	-	-	0	-	-	-	-			207.27	322.496	62.4431	34.4436	136.661	145.147	103.573	58.0899	9.37133	12.2782	16.1843	19.2155	23.1304
OVOC2861	WBGene00239670	OVP12373	Protein disulfide-isomerase A6 homolog	K09584:PDIA6, TXNDC7: protein disulfide-isomerase A6 [EC:5.3.4.1]	Protein disulfide-isomerase A6 homolog	-	Conserved with all nems and hosts	526.352	1	2.7354	Y	425	No predicted secretion	-	-	425	1393	OVOC_OM1b;OVOC_OM1b;OVOC_OM1b;OVOC_OM1b;OVOC_OM1b;OVOC_OM1b;OVOC_OM1b	21021731;21022205;21022464;21022796;21023160;21023657;21023915	21022058;21022369;21022613;21022960;21023434;21023841;21024039	-;-;-;-;-;-;-	IPR005788:Disulphide isomerase;IPR013766:Thioredoxin domain;IPR017937:Thioredoxin, conserved site;IPR036249:Thioredoxin-like superfamily	molecular_function:GO:0003756:protein disulfide isomerase activity|biological_process:GO:0045454:cell redox homeostasis	K09584:PDIA6, TXNDC7: protein disulfide-isomerase A6 [EC:5.3.4.1]	-	-	-	-	-	0	-	-	-	-			151.558	129.64	141.449	67.0331	303.167	150.315	273.77	257.866	16.8119	34.3273	501.551	699.768	366.344
OVOC7892	WBGene00244701	OVP03652	-	K11251:H2A: histone H2A	K11251:H2A: histone H2A	-	Conserved with all nems and hosts	6.79645	0.875	-4.64708	-	126	No predicted secretion	-	-	126	381	OVOC_OM3	3249487	3249867	-	IPR002119:Histone H2A;IPR007125:Histone H2A/H2B/H3;IPR009072:Histone-fold;IPR032454:Histone H2A, C-terminal domain;IPR032458:Histone H2A conserved site	cellular_component:GO:0000786:nucleosome|molecular_function:GO:0003677:DNA binding|cellular_component:GO:0005634:nucleus|cellular_component:GO:0005694:chromosome|molecular_function:GO:0046982:protein heterodimerization activity	K11251:H2A: histone H2A	-	-	-	-	-	0	-	-	-	-			946.717	1491.62	505.079	396.449	193.147	221.135	9176.32	14962.1	22.5797	916.197	11.0487	0	8.51987
OVOC5375	WBGene00242184	OVP06376	-	K11279:NAP1L1, NRP: nucleosome assembly protein 1-like 1	K11279:NAP1L1, NRP: nucleosome assembly protein 1-like 1	-	Conserved with all nems and hosts	0.322492	1	-0.764217	-	340	No predicted secretion	-	-	340	2211	OVOC_OM2;OVOC_OM2;OVOC_OM2;OVOC_OM2;OVOC_OM2;OVOC_OM2;OVOC_OM2;OVOC_OM2;OVOC_OM2	10460357;10462206;10462583;10462929;10463294;10463605;10464088;10464359;10464577	10461574;10462358;10462760;10463068;10463467;10463694;10464173;10464500;10464606	-;-;-;-;-;-;-;-;-	IPR002164:Nucleosome assembly protein (NAP);IPR037231:NAP-like superfamily	cellular_component:GO:0005634:nucleus|cellular_component:GO:0005737:cytoplasm|biological_process:GO:0006334:nucleosome assembly|molecular_function:GO:0008134:transcription factor binding|molecular_function:GO:0015485:cholesterol binding	K11279:NAP1L1, NRP: nucleosome assembly protein 1-like 1	-	-	-	-	-	0	-	-	-	-			1.13017	1.15656	0.49972	0.2138	0.21884	0.17139	1.15209	0.41078	0	0	0.16799	0.07244	0.30908
OVOC12128	WBGene00248937	OVP09492	FACT complex subunit SPT16 homolog	IPR000994:Peptidase M24;IPR011993:PH-like domain superfamily;IPR013719:Domain of unknown function DUF1747;IPR013953:FACT complex subunit Spt16 domain;IPR029148:FACT complex subunit Spt16, N-terminal lobe domain;IPR029149:Creatinase/Aminopeptidase P/Spt16, N-terminal;IPR036005:Creatinase/aminopeptidase-like;IPR040258:FACT complex subunit Spt16	FACT complex subunit SPT16 homolog	-	Conserved with all nems and hosts	0.00354754	0.375	2.36737	-	1031	No predicted secretion	-	-	1031	3096	OVOC_OM5;OVOC_OM5;OVOC_OM5;OVOC_OM5;OVOC_OM5;OVOC_OM5;OVOC_OM5;OVOC_OM5;OVOC_OM5;OVOC_OM5;OVOC_OM5;OVOC_OM5;OVOC_OM5;OVOC_OM5;OVOC_OM5;OVOC_OM5;OVOC_OM5;OVOC_OM5;OVOC_OM5;OVOC_OM5;OVOC_OM5;OVOC_OM5;OVOC_OM5;OVOC_OM5	1402026;1402325;1402470;1402612;1402755;1403158;1403647;1404064;1404644;1404875;1405083;1405360;1405934;1406301;1406592;1406815;1407329;1407899;1408034;1408282;1408560;1408954;1409208;1409710	1402132;1402399;1402526;1402675;1402884;1403327;1403778;1404246;1404762;1405001;1405194;1405555;1406132;1406366;1406696;1407001;1407534;1407956;1408188;1408443;1408706;1409115;1409309;1409784	-;-;-;-;-;-;-;-;-;-;-;-;-;-;-;-;-;-;-;-;-;-;-;-	IPR000994:Peptidase M24;IPR011993:PH-like domain superfamily;IPR013719:Domain of unknown function DUF1747;IPR013953:FACT complex subunit Spt16 domain;IPR029148:FACT complex subunit Spt16, N-terminal lobe domain;IPR029149:Creatinase/Aminopeptidase P/Spt16, N-terminal;IPR036005:Creatinase/aminopeptidase-like;IPR040258:FACT complex subunit Spt16	cellular_component:GO:0005634:nucleus|cellular_component:GO:0035101:FACT complex|biological_process:GO:0045995:regulation of embryonic development|biological_process:GO:0051984:positive regulation of chromosome segregation|biological_process:GO:0060465:pharynx development	-	MER0026495:FACT complex subunit SPT16 (Homo sapiens) [M24.974]#M24X#{peptidase unit: 169-430}~source Q9Y5B9~	M24X	-	-	-	0	-	-	-	-			0	0	0	0	0	0.0136	0	0	0	0	0	0	0
OVOC7159	WBGene00243968	OVP07766	Ubiquitin-like modifier-activating enzyme 6 homolog	K03178:UBE1, UBA1: ubiquitin-activating enzyme E1 [EC:6.2.1.45]	Ubiquitin-like modifier-activating enzyme 6 homolog	-	Conserved with all nems and hosts	61.1881	1	-0.142917	-	1024	No predicted secretion	-	-	1024	5033	OVOC_OM2;OVOC_OM2;OVOC_OM2;OVOC_OM2;OVOC_OM2;OVOC_OM2;OVOC_OM2;OVOC_OM2;OVOC_OM2;OVOC_OM2;OVOC_OM2;OVOC_OM2;OVOC_OM2;OVOC_OM2;OVOC_OM2;OVOC_OM2;OVOC_OM2;OVOC_OM2;OVOC_OM2;OVOC_OM2;OVOC_OM2;OVOC_OM2;OVOC_OM2;OVOC_OM2	22547487;22548560;22548892;22549080;22549491;22549802;22549969;22550253;22550474;22550707;22551166;22551494;22551785;22552026;22552430;22552884;22553229;22553683;22553911;22554283;22554692;22555146;22558402;22559408	22548360;22548660;22548975;22549286;22549678;22549892;22550073;22550381;22550566;22550905;22551280;22551659;22551930;22552116;22552615;22552994;22553446;22553836;22554084;22554417;22554860;22555255;22558502;22560493	-;-;-;-;-;-;-;-;-;-;-;-;-;-;-;-;-;-;-;-;-;-;-;-	IPR000011:Ubiquitin/SUMO-activating enzyme E1;IPR000594:THIF-type NAD/FAD binding fold;IPR018075:Ubiquitin-activating enzyme E1;IPR018965:Ubiquitin-activating enzyme E1, C-terminal;IPR019572:Ubiquitin-activating enzyme, catalytic cysteine domain;IPR032418:Ubiquitin-activating enzyme E1, FCCH domain;IPR032420:Ubiquitin-activating enzyme E1, four-helix bundle;IPR033127:Ubiquitin-activating enzyme E…	molecular_function:GO:0000166:nucleotide binding|molecular_function:GO:0005524:ATP binding|biological_process:GO:0006464:cellular protein modification process|molecular_function:GO:0008641:small protein activating enzyme activity|molecular_function:GO:0016874:ligase activity	K03178:UBE1, UBA1: ubiquitin-activating enzyme E1 [EC:6.2.1.45]	-	-	-	-	-	0	-	-	-	-			96.3525	155.384	69.9689	80.4902	181.302	174.712	95.9685	73.0849	16.2383	16.1515	64.8447	111.309	41.0736
OVOC9194	WBGene00246003	OVP00655	Putative replication factor A 73 kDa subunit	IPR004365:OB-fold nucleic acid binding domain, AA-tRNA synthetase-type;IPR004591:Replication factor A protein 1;IPR007199:Replication factor-A protein 1, N-terminal;IPR012340:Nucleic acid-binding, OB-fold;IPR013955:Replication factor A, C-terminal;IPR031657:Replication protein A, OB domain	Putative replication factor A 73 kDa subunit	-	Conserved with all nems and hosts	12.4033	1	-0.732135	-	604	No predicted secretion	-	-	604	1815	OVOC_OM3;OVOC_OM3;OVOC_OM3;OVOC_OM3;OVOC_OM3;OVOC_OM3;OVOC_OM3;OVOC_OM3;OVOC_OM3;OVOC_OM3;OVOC_OM3;OVOC_OM3;OVOC_OM3;OVOC_OM3;OVOC_OM3	12677542;12677846;12678246;12678442;12678729;12678959;12679222;12679574;12679839;12680065;12680399;12681358;12681716;12681976;12682234	12677646;12677929;12678359;12678552;12678853;12679111;12679393;12679714;12679934;12680239;12680489;12681533;12681803;12682069;12682323	-;-;-;-;-;-;-;-;-;-;-;-;-;-;-	IPR004365:OB-fold nucleic acid binding domain, AA-tRNA synthetase-type;IPR004591:Replication factor A protein 1;IPR007199:Replication factor-A protein 1, N-terminal;IPR012340:Nucleic acid-binding, OB-fold;IPR013955:Replication factor A, C-terminal;IPR031657:Replication protein A, OB domain	molecular_function:GO:0003676:nucleic acid binding|molecular_function:GO:0003677:DNA binding|cellular_component:GO:0005634:nucleus|cellular_component:GO:0005654:nucleoplasm|biological_process:GO:0006260:DNA replication|biological_process:GO:0006281:DNA repair|biological_process:GO:0006310:DNA recombination|molecular_function:GO:0019899:enzyme binding|molecular_function:GO:0046872:metal ion bindin…	-	-	-	-	-	-	0	-	-	-	-			30.2565	40.3238	12.8853	7.61294	24.3076	23.9176	30.0739	18.515	7.37314	0.65865	8.39044	6.22086	16.661
OVOC8784	WBGene00245593	OVP11640	Pre-mRNA-splicing factor 8 homolog	K12856:PRPF8, PRP8: pre-mRNA-processing factor 8	Pre-mRNA-splicing factor 8 homolog	-	Conserved with all nems and hosts	40.2647	1	-0.817285	-	2340	No predicted secretion	-	-	2340	7023	OVOC_OM3;OVOC_OM3;OVOC_OM3;OVOC_OM3;OVOC_OM3;OVOC_OM3;OVOC_OM3;OVOC_OM3;OVOC_OM3;OVOC_OM3;OVOC_OM3;OVOC_OM3;OVOC_OM3;OVOC_OM3;OVOC_OM3;OVOC_OM3;OVOC_OM3;OVOC_OM3;OVOC_OM3;OVOC_OM3;OVOC_OM3;OVOC_OM3;OVOC_OM3;OVOC_OM3;OVOC_OM3;OVOC_OM3;OVOC_OM3;OVOC_OM3;OVOC_OM3;OVOC_OM3;OVOC_OM3;OVOC_OM3;OVOC_OM3;OVOC_OM3;OVOC_OM3;OVOC_OM3;OVOC_OM3;OVOC_OM3;OVOC_OM3;OVOC_OM3;OVOC_OM3;OVOC_OM3;OVOC_OM3;OVOC_OM3;OVO…	9358607;9359172;9359710;9360226;9360548;9360895;9361239;9361546;9362222;9362501;9362711;9362968;9363275;9363546;9363821;9364015;9364438;9364724;9364981;9365256;9365519;9365814;9365994;9366865;9367130;9367340;9367970;9368302;9368622;9368854;9369114;9369336;9369739;9370049;9370448;9370670;9371044;9371427;9371675;9372045;9372331;9372653;9373049;9373327;9373637	9358691;9359405;9359870;9360360;9360711;9361107;9361370;9361651;9362435;9362597;9362876;9363111;9363419;9363738;9363944;9364188;9364623;9364858;9365084;9365384;9365723;9365872;9366168;9367047;9367246;9367458;9368198;9368520;9368756;9369018;9369260;9369496;9369930;9370286;9370576;9370858;9371124;9371585;9371854;9372119;9372510;9372813;9373168;9373532;9373794	+;+;+;+;+;+;+;+;+;+;+;+;+;+;+;+;+;+;+;+;+;+;+;+;+;+;+;+;+;+;+;+;+;+;+;+;+;+;+;+;+;+;+;+;+	IPR000555:JAB1/MPN/MOV34 metalloenzyme domain;IPR012337:Ribonuclease H-like superfamily;IPR012591:PRO8NT domain;IPR012592:PROCN domain;IPR012984:PROCT domain;IPR019580:Pre-mRNA-processing-splicing factor 8, U6-snRNA-binding;IPR019581:Pre-mRNA-processing-splicing factor 8, U5-snRNA-binding;IPR019582:RNA recognition motif, spliceosomal PrP8;IPR021983:PRP8 domain IV core;IPR027652:Pre-mRNA-processin…	biological_process:GO:0000398:mRNA splicing, via spliceosome|molecular_function:GO:0003723:RNA binding|molecular_function:GO:0005515:protein binding|cellular_component:GO:0005681:spliceosomal complex|molecular_function:GO:0017070:U6 snRNA binding|molecular_function:GO:0030623:U5 snRNA binding	K12856:PRPF8, PRP8: pre-mRNA-processing factor 8	-	-	-	-	-	0	-	-	-	-			123.513	133.328	16.8425	11.9032	96.9289	114.769	74.5268	40.6722	11.501	3.40438	24.7867	42.0852	25.4213
OVOC9277	WBGene00246086	OVP03976	Heat shock protein 75 kDa, mitochondrial homolog	K09488:TRAP1, HSP75: TNF receptor-associated protein 1	Heat shock protein 75 kDa, mitochondrial homolog	-	Conserved with all nems and hosts	0.104485	1	-0.602772	-	675	Nonclassical secretion	-	Y	675	7561	OVOC_OM3;OVOC_OM3;OVOC_OM3;OVOC_OM3;OVOC_OM3;OVOC_OM3;OVOC_OM3;OVOC_OM3;OVOC_OM3;OVOC_OM3;OVOC_OM3;OVOC_OM3;OVOC_OM3;OVOC_OM3;OVOC_OM3;OVOC_OM3;OVOC_OM3;OVOC_OM3;OVOC_OM3;OVOC_OM3;OVOC_OM3;OVOC_OM3;OVOC_OM3;OVOC_OM3;OVOC_OM3;OVOC_OM3;OVOC_OM3;OVOC_OM3;OVOC_OM3;OVOC_OM3;OVOC_OM3;OVOC_OM3;OVOC_OM3;OVOC_OM3;OVOC_OM3;OVOC_OM3;OVOC_OM3;OVOC_OM3;OVOC_OM3;OVOC_OM3;OVOC_OM3	13406596;13406596;13408292;13408292;13408572;13408572;13409003;13409003;13409409;13409409;13409887;13409887;13410295;13410295;13411028;13411028;13411459;13411459;13414194;13414577;13414577;13415259;13415259;13415604;13415604;13416579;13416579;13416955;13416955;13417280;13417280;13417849;13417849;13418232;13418232;13418688;13418688;13418984;13418984;13419755;13419755	13408010;13408010;13408415;13408415;13408657;13408657;13409190;13409190;13409533;13409533;13410112;13410112;13410417;13410417;13411294;13411294;13414410;13414121;13414410;13414784;13414784;13415427;13415427;13415916;13415916;13416704;13416704;13417070;13417070;13417427;13417427;13417976;13417976;13418416;13418416;13418773;13418773;13419199;13419199;13420114;13420114	+;+;+;+;+;+;+;+;+;+;+;+;+;+;+;+;+;+;+;+;+;+;+;+;+;+;+;+;+;+;+;+;+;+;+;+;+;+;+;+;+	IPR001404:Heat shock protein Hsp90 family;IPR003594:Histidine kinase/HSP90-like ATPase;IPR020568:Ribosomal protein S5 domain 2-type fold;IPR020575:Heat shock protein Hsp90, N-terminal;IPR036890:Histidine kinase/HSP90-like ATPase superfamily;IPR037196:HSP90, C-terminal domain	molecular_function:GO:0005524:ATP binding|biological_process:GO:0006457:protein folding|molecular_function:GO:0051082:unfolded protein binding	K09488:TRAP1, HSP75: TNF receptor-associated protein 1	-	-	-	-	-	0	Y	0.661	-	Y			0.29206	0.37319	0.0893	0.1058	0.41304	0.43436	0.19251	0	0	0	0.08187	0.13768	0.04519
OVOC6639	WBGene00243448	OVP12780	-	K06826:NID: nidogen (entactin)	K06826:NID: nidogen (entactin)	-	Conserved with all nems and hosts	38.476	1	4.2607	Y	1658	Signal peptide	-	-	1658	5041	OVOC_OM2;OVOC_OM2;OVOC_OM2;OVOC_OM2;OVOC_OM2;OVOC_OM2;OVOC_OM2;OVOC_OM2;OVOC_OM2;OVOC_OM2;OVOC_OM2;OVOC_OM2;OVOC_OM2;OVOC_OM2;OVOC_OM2;OVOC_OM2;OVOC_OM2;OVOC_OM2;OVOC_OM2;OVOC_OM2;OVOC_OM2;OVOC_OM2;OVOC_OM2;OVOC_OM2;OVOC_OM2;OVOC_OM2;OVOC_OM2;OVOC_OM2;OVOC_OM2;OVOC_OM2;OVOC_OM2;OVOC_OM2;OVOC_OM2;OVOC_OM2;OVOC_OM2;OVOC_OM2;OVOC_OM2	19186452;19186917;19187332;19187740;19188262;19188780;19189704;19189945;19190130;19190480;19190818;19191525;19191775;19192741;19192947;19193426;19193832;19194176;19195034;19195343;19195801;19196165;19196664;19197229;19197797;19198430;19198600;19199252;19199934;19200279;19200450;19200813;19201147;19201502;19201704;19202048;19202384	19186611;19187131;19187494;19187906;19188413;19188884;19189811;19190013;19190224;19190585;19191014;19191564;19191881;19192831;19193062;19193695;19193973;19194328;19195213;19195455;19195909;19196305;19196846;19197396;19197940;19198525;19198773;19199377;19200053;19200370;19200531;19201044;19201256;19201596;19201900;19202163;19202490	+;+;+;+;+;+;+;+;+;+;+;+;+;+;+;+;+;+;+;+;+;+;+;+;+;+;+;+;+;+;+;+;+;+;+;+;+	IPR000033:LDLR class B repeat;IPR000152:EGF-type aspartate/asparagine hydroxylation site;IPR000742:EGF-like domain;IPR001881:EGF-like calcium-binding domain;IPR003886:NIDO domain;IPR006605:G2 nidogen/fibulin G2F;IPR009017:Green fluorescent protein;IPR011042:Six-bladed beta-propeller, TolB-like;IPR013032:EGF-like, conserved site;IPR018097:EGF-like calcium-binding, conserved site	biological_process:GO:0001764:neuron migration|molecular_function:GO:0005201:extracellular matrix structural constituent|molecular_function:GO:0005509:calcium ion binding|cellular_component:GO:0005604:basement membrane|biological_process:GO:0007160:cell-matrix adhesion|biological_process:GO:0007271:synaptic transmission, cholinergic|biological_process:GO:0007419:ventral cord development|biologica…	K06826:NID: nidogen (entactin)	-	-	-	Y	0.842	0	-	-	Y	-			2.05195	6.13974	14.746	14.6068	13.01	21.0735	82.1247	12.9723	12.0409	9.24866	70.7837	76.3281	33.349
OVOC9592	WBGene00246401	OVP14496	-	IPR001534:Transthyretin-like;IPR038479:Transthyretin-like superfamily	IPR001534:Transthyretin-like;IPR038479:Transthyretin-like superfamily	-	Nem-specific, conserved with nem species	27.313	1	-0.0218343	-	279	No predicted secretion	-	Y	279	919	OVOC_OM3;OVOC_OM3;OVOC_OM3;OVOC_OM3;OVOC_OM3;OVOC_OM3	15994339;15994844;15995234;15997723;15998684;15999532	15994555;15994980;15995386;15997834;15998820;15999694	-;-;-;-;-;-	IPR001534:Transthyretin-like;IPR038479:Transthyretin-like superfamily	cellular_component:GO:0005615:extracellular space	-	-	-	-	Y	0.958	2	Y	0.801	-	-			74.173	33.7743	84.4265	90.8452	132.246	83.2482	36.693	96.8523	4.1605	28.6179	40.1474	30.7586	14.5005
OVOC2744	WBGene00239553	OVP11100	Actin, aortic smooth muscle homolog	K05692:ACTB_G1: actin beta/gamma 1	Actin, aortic smooth muscle homolog	-	Conserved with all nems and hosts	703.96	1	-0.413975	-	376	No predicted secretion	-	-	376	1563	OVOC_OM1b;OVOC_OM1b;OVOC_OM1b;OVOC_OM1b;OVOC_OM1b;OVOC_OM1b	20245025;20245666;20245975;20246250;20246744;20247264	20245493;20245785;20246127;20246536;20247122;20247418	-;-;-;-;-;-	IPR004000:Actin family;IPR004001:Actin, conserved site;IPR020902:Actin/actin-like conserved site;IPR043129:ATPase, nucleotide binding domain	molecular_function:GO:0000166:nucleotide binding|molecular_function:GO:0005524:ATP binding|cellular_component:GO:0005737:cytoplasm|cellular_component:GO:0005856:cytoskeleton	K05692:ACTB_G1: actin beta/gamma 1	-	-	-	-	-	0	-	-	-	-			3561.77	420.862	11545.1	9260.38	1212.62	991.506	579.406	914.048	28.132	234.042	713.79	1380.98	413.725
OVOC5227	WBGene00242036	OVP06455	Disorganized muscle protein 1 homolog	IPR003598:Immunoglobulin subtype 2;IPR003599:Immunoglobulin subtype;IPR007110:Immunoglobulin-like domain;IPR013098:Immunoglobulin I-set;IPR013783:Immunoglobulin-like fold;IPR036179:Immunoglobulin-like domain superfamily	Disorganized muscle protein 1 homolog	-	Nem-specific, conserved with nem species	70.6607	1	-1.8484	-	321	No predicted secretion	-	-	321	3189	OVOC_OM2;OVOC_OM2;OVOC_OM2;OVOC_OM2;OVOC_OM2;OVOC_OM2;OVOC_OM2;OVOC_OM2;OVOC_OM2;OVOC_OM2	9617197;9619464;9619698;9619905;9620148;9620317;9620591;9620954;9621132;9621422	9618387;9619554;9619808;9620020;9620241;9620406;9620709;9621044;9621215;9622623	-;-;-;-;-;-;-;-;-;-	IPR003598:Immunoglobulin subtype 2;IPR003599:Immunoglobulin subtype;IPR007110:Immunoglobulin-like domain;IPR013098:Immunoglobulin I-set;IPR013783:Immunoglobulin-like fold;IPR036179:Immunoglobulin-like domain superfamily	-	-	-	-	-	-	-	0	-	-	-	-			810.029	150.42	749.702	271.67	162.773	214.421	108.48	117.054	13.1886	40.8604	73.2999	104.66	57.5379
OVOC5465	WBGene00242274	OVP06217	Filamin-B homolog	K04437:FLNA: filamin	Filamin-B homolog	-	Conserved with all nems and hosts	93.4433	1	0.732524	-	2222	No predicted secretion	-	-	2222	6669	OVOC_OM2;OVOC_OM2;OVOC_OM2;OVOC_OM2;OVOC_OM2;OVOC_OM2;OVOC_OM2;OVOC_OM2;OVOC_OM2;OVOC_OM2;OVOC_OM2;OVOC_OM2;OVOC_OM2;OVOC_OM2;OVOC_OM2;OVOC_OM2;OVOC_OM2;OVOC_OM2;OVOC_OM2;OVOC_OM2;OVOC_OM2;OVOC_OM2;OVOC_OM2;OVOC_OM2;OVOC_OM2;OVOC_OM2;OVOC_OM2;OVOC_OM2;OVOC_OM2;OVOC_OM2;OVOC_OM2;OVOC_OM2;OVOC_OM2;OVOC_OM2;OVOC_OM2;OVOC_OM2;OVOC_OM2;OVOC_OM2;OVOC_OM2;OVOC_OM2	10962153;10962358;10962934;10963203;10963519;10963747;10964218;10964584;10964984;10965553;10966041;10966388;10966578;10967250;10967566;10967891;10968099;10968334;10968638;10968878;10969317;10969599;10969949;10972263;10972666;10973056;10973444;10973715;10973888;10974072;10974296;10974489;10974807;10975282;10975498;10975813;10976318;10976584;10976875;10977253	10962191;10962471;10963105;10963441;10963635;10964043;10964379;10964764;10965109;10965706;10966252;10966485;10966776;10967422;10967808;10967987;10968251;10968515;10968803;10969163;10969476;10969791;10970187;10972460;10972950;10973214;10973555;10973821;10973984;10974224;10974372;10974705;10975006;10975380;10975719;10976055;10976390;10976672;10977025;10977437	+;+;+;+;+;+;+;+;+;+;+;+;+;+;+;+;+;+;+;+;+;+;+;+;+;+;+;+;+;+;+;+;+;+;+;+;+;+;+;+	IPR001298:Filamin/ABP280 repeat;IPR001589:Actinin-type actin-binding domain, conserved site;IPR001715:Calponin homology domain;IPR013783:Immunoglobulin-like fold;IPR014756:Immunoglobulin E-set;IPR017868:Filamin/ABP280 repeat-like;IPR036872:CH domain superfamily	molecular_function:GO:0003779:actin binding|molecular_function:GO:0005515:protein binding	K04437:FLNA: filamin	-	-	-	-	-	0	-	-	-	-			114.681	82.1487	44.6956	55.0144	110.048	109.843	190.905	111.197	7.88321	17.2084	87.4041	108.078	80.8245
OVOC5121	WBGene00241930	OVP14552	RING finger protein 112 homolog	K17339:ATL: atlastin [EC:3.6.5.-]	RING finger protein 112 homolog	-	Conserved with all nems and hosts	1.34073	1	1.88902	Y	577	No predicted secretion	-	-	577	1997	OVOC_OM2;OVOC_OM2;OVOC_OM2;OVOC_OM2;OVOC_OM2;OVOC_OM2;OVOC_OM2;OVOC_OM2;OVOC_OM2;OVOC_OM2;OVOC_OM2;OVOC_OM2;OVOC_OM2;OVOC_OM2	8926073;8926468;8926775;8927052;8927394;8927601;8927767;8928164;8928383;8928562;8928793;8929045;8929459;8929801	8926332;8926634;8926946;8927210;8927465;8927657;8927894;8928302;8928475;8928669;8928971;8929198;8929596;8929971	-;-;-;-;-;-;-;-;-;-;-;-;-;-	IPR003191:Guanylate-binding protein/Atlastin, C-terminal;IPR015894:Guanylate-binding protein, N-terminal;IPR027417:P-loop containing nucleoside triphosphate hydrolase;IPR030386:GB1/RHD3-type guanine nucleotide-binding (G) domain;IPR036543:Guanylate-binding protein, C-terminal domain superfamily	molecular_function:GO:0000166:nucleotide binding|molecular_function:GO:0003924:GTPase activity|molecular_function:GO:0005525:GTP binding|cellular_component:GO:0016020:membrane|cellular_component:GO:0016021:integral to membrane	K17339:ATL: atlastin [EC:3.6.5.-]	-	-	-	-	-	1	-	-	-	-			0.61109	0.8831	0.79918	2.96794	0.70484	0.37952	0.3037	0.6822	0.23933	0.59862	1.48795	0.24059	0.94106
OVOC5823	WBGene00242632	OVP06826	-	K23338:GID8: glucose-induced degradation protein 8	K23338:GID8: glucose-induced degradation protein 8	-	Conserved with all nems and hosts	127.869	1	0.0824469	-	593	No predicted secretion	-	Y	593	1782	OVOC_OM2;OVOC_OM2;OVOC_OM2;OVOC_OM2;OVOC_OM2;OVOC_OM2;OVOC_OM2;OVOC_OM2;OVOC_OM2;OVOC_OM2;OVOC_OM2;OVOC_OM2;OVOC_OM2;OVOC_OM2;OVOC_OM2	13488475;13489311;13489813;13492079;13492332;13493026;13494135;13495001;13500308;13500952;13501725;13502120;13502783;13504314;13504706	13488643;13489435;13489974;13492178;13492558;13493121;13494154;13495094;13500460;13501110;13501841;13502282;13502894;13504334;13504769	-;-;-;-;-;-;-;-;-;-;-;-;-;-;-	IPR002108:Actin-depolymerising factor homology domain;IPR006594:LIS1 homology motif;IPR006595:CTLH, C-terminal LisH motif;IPR013144:CRA domain;IPR017904:ADF/Cofilin;IPR024964:CTLH/CRA C-terminal to LisH motif domain;IPR029006:ADF-H/Gelsolin-like domain superfamily	molecular_function:GO:0003779:actin binding|molecular_function:GO:0005515:protein binding|cellular_component:GO:0015629:actin cytoskeleton|biological_process:GO:0030042:actin filament depolymerization	K23338:GID8: glucose-induced degradation protein 8	-	-	-	-	-	0	-	-	-	-			278.232	183.333	782.201	905.74	241.579	274.605	107.548	221.963	92.53	104.652	91.2249	43.8132	302.767
OVOC4479	WBGene00241288	OVP02018	Fructose-1,6-bisphosphatase homolog	K03841:FBP, fbp: fructose-1,6-bisphosphatase I [EC:3.1.3.11]	Fructose-1,6-bisphosphatase homolog	-	Conserved with all nems and hosts	99.69	1	0.085135	-	388	No predicted secretion	-	-	388	1455	OVOC_OM2;OVOC_OM2;OVOC_OM2;OVOC_OM2;OVOC_OM2;OVOC_OM2;OVOC_OM2;OVOC_OM2	4949900;4950661;4950938;4951292;4951704;4952193;4952754;4953097	4950215;4950729;4951065;4951468;4951964;4952450;4952900;4953195	+;+;+;+;+;+;+;+	IPR000146:Fructose-1,6-bisphosphatase class 1;IPR020548:Fructose-1,6-bisphosphatase, active site;IPR028343:Fructose-1,6-bisphosphatase;IPR033391:Fructose-1-6-bisphosphatase class I, N-terminal	biological_process:GO:0005975:carbohydrate metabolic process|biological_process:GO:0016311:dephosphorylation|molecular_function:GO:0016787:hydrolase activity|molecular_function:GO:0016791:phosphatase activity|molecular_function:GO:0042132:fructose 1,6-bisphosphate 1-phosphatase activity|molecular_function:GO:0042578:phosphoric ester hydrolase activity	K03841:FBP, fbp: fructose-1,6-bisphosphatase I [EC:3.1.3.11]	-	-	-	-	-	0	-	-	-	-			247.544	117.631	229.838	118.657	190.516	226.616	45.4347	59.6128	26.2784	36.151	121.428	139.13	98.9849
OVOC278	WBGene00237087	OVP13434	Microtubule-associated protein futsch homolog	K10429:MAP1: microtubule-associated protein 1	Microtubule-associated protein futsch homolog	-	Conserved with some hosts	1.3014	1	-0.732719	-	921	No predicted secretion	-	-	921	2890	OVOC_OM1b;OVOC_OM1b;OVOC_OM1b;OVOC_OM1b;OVOC_OM1b;OVOC_OM1b;OVOC_OM1b;OVOC_OM1b;OVOC_OM1b;OVOC_OM1b;OVOC_OM1b;OVOC_OM1b;OVOC_OM1b;OVOC_OM1b;OVOC_OM1b;OVOC_OM1b;OVOC_OM1b;OVOC_OM1b	2151735;2152535;2152978;2153461;2154069;2154605;2154903;2155446;2155680;2156023;2156618;2157018;2157447;2157847;2158376;2159059;2159515;2160117	2151851;2152599;2153063;2153684;2154323;2154682;2155058;2155528;2155908;2156352;2156870;2157108;2157590;2158039;2158549;2159141;2159709;2160250	-;-;-;-;-;-;-;-;-;-;-;-;-;-;-;-;-;-	IPR026074:Microtubule associated protein 1	biological_process:GO:0000226:microtubule cytoskeleton organization|cellular_component:GO:0005874:microtubule|molecular_function:GO:0008017:microtubule binding	K10429:MAP1: microtubule-associated protein 1	-	-	-	-	-	0	-	-	-	-			5.06718	3.96648	1.99654	0.51586	19.8471	21.4605	8.52025	0.15713	0	0	1.54227	3.3527	1.12321
OVOC12744	WBGene00249553	OVP07451	S-methyl-5 prime-thioadenosine phosphorylase homolog	K00772:mtaP, MTAP: 5'-methylthioadenosine phosphorylase [EC:2.4.2.28]	S-methyl-5 prime-thioadenosine phosphorylase homolog	-	Conserved with some hosts	51.9622	1	1.73632	Y	351	No predicted secretion	-	-	351	1340	OVOC_OO_000135;OVOC_OO_000135;OVOC_OO_000135;OVOC_OO_000135;OVOC_OO_000135;OVOC_OO_000135;OVOC_OO_000135;OVOC_OO_000135;OVOC_OO_000135;OVOC_OO_000135	8;500;862;1023;1258;1762;1975;2245;2458;2779	303;719;952;1125;1410;1845;2097;2328;2580;2841	+;+;+;+;+;+;+;+;+;+	IPR000845:Nucleoside phosphorylase domain;IPR010044:Methylthioadenosine phosphorylase (MTAP);IPR035994:Nucleoside phosphorylase superfamily	molecular_function:GO:0003824:catalytic activity|molecular_function:GO:0004731:purine-nucleoside phosphorylase activity|cellular_component:GO:0005634:nucleus|cellular_component:GO:0005737:cytoplasm|biological_process:GO:0006166:purine ribonucleoside salvage|biological_process:GO:0009116:nucleoside metabolic process|molecular_function:GO:0016740:transferase activity|molecular_function:GO:0016757:t…	K00772:mtaP, MTAP: 5'-methylthioadenosine phosphorylase [EC:2.4.2.28]	-	-	-	-	-	0	-	-	-	-			29.2293	28.8881	18.7813	13.3779	23.7001	19.8271	19.281	17.9614	17.8335	9.81338	30.6754	27.9672	51.7638
OVOC4230	WBGene00241039	OVP04721	-	IPR016859:Uncharacterised conserved protein UCP207779	IPR016859:Uncharacterised conserved protein UCP207779	-	Nem-specific, not conserved in all species	5112.89	1	2.05704	Y	158	Signal peptide	-	Y	158	710	OVOC_OM2;OVOC_OM2;OVOC_OM2	3120919;3122262;3122700	3121334;3122414;3122840	-;-;-	IPR016859:Uncharacterised conserved protein UCP207779	-	-	-	-	-	Y	0.822	0	-	-	Y	-			3211.94	1932.59	3836.43	4854.76	435.774	450.525	22.722	77.3921	478.611	668.441	4682.81	6916.62	6660.82
OVOC12871	WBGene00249680	OVP14253	Phosphatidylethanolamine-binding protein homolog	K06910:PEBP, TFS1: phosphatidylethanolamine-binding protein	Phosphatidylethanolamine-binding protein homolog	-	Conserved with all nems and hosts	693.7	1	9.93554	Y	196	Signal peptide	-	-	196	787	OVOC_OO_000265;OVOC_OO_000265;OVOC_OO_000265;OVOC_OO_000265;OVOC_OO_000265;OVOC_OO_000265;OVOC_OO_000265;OVOC_OO_000265;OVOC_OO_000265;OVOC_OO_000265;OVOC_OO_000265;OVOC_OO_000265;OVOC_OO_000265;OVOC_OO_000265;OVOC_OO_000265	390;434;1131;1131;1601;1601;1779;1779;1939;1939;2184;2184;2457;2457;2503	498;498;1251;1251;1703;1703;1830;1830;2024;2024;2329;2329;2486;2626;2624	+;+;+;+;+;+;+;+;+;+;+;+;+;+;+	IPR001858:Phosphatidylethanolamine-binding, conserved site;IPR008914:Phosphatidylethanolamine-binding protein;IPR035810:Phosphatidylethanolamine-binding protein, eukaryotic;IPR036610:PEBP-like superfamily	-	K06910:PEBP, TFS1: phosphatidylethanolamine-binding protein	MER0029866:phosphatidylethanolamine-binding protein (Homo sapiens) [I51.002]#I51#{inhibitor unit: 2-173}~source PEBP1_HUMAN~	I51	-	Y	0.671	0	-	-	Y	-			1.62447	1.5686	3.50982	5.45196	6.48336	23.8079	6.7816	0	9.71665	77.4687	2690.47	602.867	201.455
OVOC4792	WBGene00241601	OVP14116	Tubulin alpha-4A chain homolog	K07374:TUBA: tubulin alpha	Tubulin alpha-4A chain homolog	-	Conserved with all nems and hosts	35.015	1	2.41993	Y	450	No predicted secretion	-	-	450	5316	OVOC_OM2;OVOC_OM2;OVOC_OM2;OVOC_OM2;OVOC_OM2;OVOC_OM2;OVOC_OM2;OVOC_OM2	6956643;6956861;6957216;6957483;6958083;6958783;6959018;6959412	6956690;6957080;6957389;6957781;6958295;6958926;6959263;6963383	+;+;+;+;+;+;+;+	IPR000217:Tubulin;IPR002452:Alpha tubulin;IPR003008:Tubulin/FtsZ, GTPase domain;IPR008280:Tubulin/FtsZ, C-terminal;IPR017975:Tubulin, conserved site;IPR018316:Tubulin/FtsZ, 2-layer sandwich domain;IPR023123:Tubulin, C-terminal;IPR036525:Tubulin/FtsZ, GTPase domain superfamily;IPR037103:Tubulin/FtsZ, C-terminal domain superfamily	molecular_function:GO:0000166:nucleotide binding|molecular_function:GO:0003924:GTPase activity|molecular_function:GO:0005200:structural constituent of cytoskeleton|molecular_function:GO:0005525:GTP binding|cellular_component:GO:0005737:cytoplasm|cellular_component:GO:0005856:cytoskeleton|cellular_component:GO:0005874:microtubule|biological_process:GO:0007010:cytoskeleton organization|biological_p…	K07374:TUBA: tubulin alpha	-	-	-	-	-	0	-	-	-	-			7.37874	15.6086	13.3366	21.8335	10.5663	11.2154	3.92462	1.11052	2.60726	4.72243	25.1067	17.112	30.1455
OVOC3014	WBGene00239823	OVP13215	26S proteasome non-ATPase regulatory subunit 1 homolog	K03032:PSMD1, RPN2: 26S proteasome regulatory subunit N2	26S proteasome non-ATPase regulatory subunit 1 homolog	-	Conserved with all nems and hosts	0.00282145	0.25	-0.765811	-	1094	No predicted secretion	-	-	1094	3285	OVOC_OM1b;OVOC_OM1b;OVOC_OM1b;OVOC_OM1b;OVOC_OM1b;OVOC_OM1b;OVOC_OM1b;OVOC_OM1b;OVOC_OM1b;OVOC_OM1b;OVOC_OM1b;OVOC_OM1b;OVOC_OM1b;OVOC_OM1b;OVOC_OM1b;OVOC_OM1b;OVOC_OM1b;OVOC_OM1b;OVOC_OM1b;OVOC_OM1b;OVOC_OM1b	22004052;22004950;22005566;22006113;22006477;22006982;22008081;22017464;22018012;22018378;22018683;22018853;22019228;22019691;22020044;22020279;22020816;22021397;22021841;22022036;22022682	22004162;22005115;22005795;22006205;22006719;22007128;22008195;22017677;22018207;22018517;22018782;22018931;22019436;22019865;22020157;22020451;22021031;22021591;22021957;22022229;22022739	-;-;-;-;-;-;-;-;-;-;-;-;-;-;-;-;-;-;-;-;-	IPR002015:Proteasome/cyclosome repeat;IPR011989:Armadillo-like helical;IPR016024:Armadillo-type fold;IPR016642:26S proteasome regulatory complex, non-ATPase subcomplex, Rpn2/Psmd1 subunit;IPR035266:26S Proteasome non-ATPase regulatory subunit 1;IPR040623:26S proteasome regulatory subunit RPN2, C-terminal	cellular_component:GO:0000502:proteasome complex|cellular_component:GO:0008540:proteasome regulatory particle, base subcomplex|cellular_component:GO:0022624:proteasome accessory complex|molecular_function:GO:0030234:enzyme regulator activity|biological_process:GO:0042176:regulation of protein catabolic process|biological_process:GO:0050790:regulation of catalytic activity	K03032:PSMD1, RPN2: 26S proteasome regulatory subunit N2	-	-	-	-	-	0	-	-	-	-			0.03538	0.05369	0.01869	0	0.04017	0.06409	0	0	0.14549	0	0	0	0
OVOC7116	WBGene00243925	OVP02631	40S ribosomal protein S6 homolog	K02991:RP-S6e, RPS6: small subunit ribosomal protein S6e	40S ribosomal protein S6 homolog	-	Conserved with all nems and hosts	0.001	0	-	-	248	No predicted secretion	-	-	248	767	OVOC_OM2;OVOC_OM2;OVOC_OM2;OVOC_OM2;OVOC_OM2	22306206;22306675;22307007;22307413;22307760	22306363;22306885;22307156;22307570;22307849	+;+;+;+;+	IPR001377:Ribosomal protein S6e;IPR014401:Ribosomal protein S6, eukaryotic;IPR018282:Ribosomal protein S6e, conserved site	molecular_function:GO:0003735:structural constituent of ribosome|cellular_component:GO:0005840:ribosome|biological_process:GO:0006412:translation|biological_process:GO:0008340:determination of adult lifespan	K02991:RP-S6e, RPS6: small subunit ribosomal protein S6e	-	-	-	-	-	0	-	-	-	-			0	0	0	0	0	0	0	0	0	0	0	0	0
OVOC3585	WBGene00240394	OVP09214	ATP-citrate synthase homolog	K01648:ACLY: ATP citrate (pro-S)-lyase [EC:2.3.3.8]	ATP-citrate synthase homolog	-	Conserved with some hosts	20.0193	1	0.627137	-	1113	No predicted secretion	-	-	1113	6072	OVOC_OM1b;OVOC_OM1b;OVOC_OM1b;OVOC_OM1b;OVOC_OM1b;OVOC_OM1b;OVOC_OM1b;OVOC_OM1b;OVOC_OM1b;OVOC_OM1b;OVOC_OM1b;OVOC_OM1b;OVOC_OM1b;OVOC_OM1b;OVOC_OM1b;OVOC_OM1b;OVOC_OM1b;OVOC_OM1b;OVOC_OM1b;OVOC_OM1b;OVOC_OM1b;OVOC_OM1b;OVOC_OM1b;OVOC_OM1b;OVOC_OM1b;OVOC_OM1b;OVOC_OM1b;OVOC_OM1b;OVOC_OM1b;OVOC_OM1b;OVOC_OM1b;OVOC_OM1b;OVOC_OM1b;OVOC_OM1b;OVOC_OM1b;OVOC_OM1b;OVOC_OM1b;OVOC_OM1b;OVOC_OM1b;OVOC_OM1b…	26790366;26790366;26793044;26793354;26793354;26793586;26793586;26793797;26793797;26794172;26794172;26794530;26794530;26794749;26794749;26794933;26794933;26795334;26795334;26795563;26795563;26795790;26795790;26796018;26796018;26796345;26796345;26796530;26796530;26796799;26796799;26797052;26797052;26797236;26797236;26797531;26797531;26798081;26798081;26798346;26798346;26798806;26798806;26798977;267…	26793174;26792949;26793174;26793513;26793513;26793708;26793708;26793940;26793940;26794327;26794327;26794679;26794679;26794838;26794838;26795064;26795064;26795472;26795472;26795721;26795721;26795923;26795923;26796212;26796212;26796452;26796452;26796715;26796715;26796944;26796944;26797169;26797169;26797437;26797437;26797649;26797649;26798226;26798226;26798425;26798425;26798909;26798909;26799138;267…	-;-;-;-;-;-;-;-;-;-;-;-;-;-;-;-;-;-;-;-;-;-;-;-;-;-;-;-;-;-;-;-;-;-;-;-;-;-;-;-;-;-;-;-;-;-;-;-;-	IPR002020:Citrate synthase;IPR003781:CoA-binding;IPR005811:ATP-citrate lyase/succinyl-CoA ligase;IPR013650:ATP-grasp fold, succinyl-CoA synthetase-type;IPR013815:ATP-grasp fold, subdomain 1;IPR014608:ATP-citrate synthase;IPR016102:Succinyl-CoA synthetase-like;IPR016143:Citrate synthase-like, small alpha subdomain;IPR017440:ATP-citrate lyase/succinyl-CoA ligase, active site;IPR017866:Succinyl-CoA …	molecular_function:GO:0000166:nucleotide binding|molecular_function:GO:0003824:catalytic activity|molecular_function:GO:0003878:ATP citrate synthase activity|molecular_function:GO:0005524:ATP binding|cellular_component:GO:0005737:cytoplasm|biological_process:GO:0006085:acetyl-CoA biosynthetic process|biological_process:GO:0006101:citrate metabolic process|biological_process:GO:0006629:lipid metab…	K01648:ACLY: ATP citrate (pro-S)-lyase [EC:2.3.3.8]	-	-	-	-	-	0	-	-	-	-			21.8684	24.1647	9.14879	6.36571	46.1016	29.9771	52.3987	26.8493	5.58853	2.7563	12.5401	12.5549	21.2432
OVOC11161	WBGene00247970	OVP10173	T-complex protein 1 subunit gamma homolog	K09495:CCT3, TRIC5: T-complex protein 1 subunit gamma	T-complex protein 1 subunit gamma homolog	-	Conserved with all nems and hosts	115.141	1	-0.456063	-	560	Nonclassical secretion	-	-	560	1683	OVOC_OM4;OVOC_OM4;OVOC_OM4;OVOC_OM4;OVOC_OM4;OVOC_OM4;OVOC_OM4;OVOC_OM4;OVOC_OM4;OVOC_OM4;OVOC_OM4	12438165;12438599;12439024;12439504;12439881;12440372;12440896;12441347;12441477;12441887;12442301	12438335;12438802;12439140;12439669;12440061;12440594;12441082;12441399;12441682;12441959;12442402	-;-;-;-;-;-;-;-;-;-;-	IPR002194:Chaperonin TCP-1, conserved site;IPR002423:Chaperonin Cpn60/TCP-1 family;IPR012719:T-complex protein 1, gamma subunit;IPR017998:Chaperone tailless complex polypeptide 1 (TCP-1);IPR027409:GroEL-like apical domain superfamily;IPR027410:TCP-1-like chaperonin intermediate domain superfamily;IPR027413:GroEL-like equatorial domain superfamily	molecular_function:GO:0000166:nucleotide binding|molecular_function:GO:0005524:ATP binding|cellular_component:GO:0005737:cytoplasm|biological_process:GO:0006457:protein folding|molecular_function:GO:0051082:unfolded protein binding	K09495:CCT3, TRIC5: T-complex protein 1 subunit gamma	-	-	-	-	-	0	Y	0.622	-	Y			230.686	305.872	71.4127	46.7108	129.476	138.274	174.344	158.388	12.7791	19.8886	102.035	110.718	91.9705
OVOC8269	WBGene00245078	OVP13938	Kinesin heavy chain homolog	K10396:KIF5: kinesin family member 5	Kinesin heavy chain homolog	-	Conserved with all nems and hosts	2.4897	1	2.26204	Y	959	No predicted secretion	-	-	959	2880	OVOC_OM3;OVOC_OM3;OVOC_OM3;OVOC_OM3;OVOC_OM3;OVOC_OM3;OVOC_OM3;OVOC_OM3;OVOC_OM3;OVOC_OM3;OVOC_OM3;OVOC_OM3;OVOC_OM3;OVOC_OM3;OVOC_OM3;OVOC_OM3;OVOC_OM3;OVOC_OM3;OVOC_OM3;OVOC_OM3;OVOC_OM3	6089965;6090096;6090464;6090989;6091342;6091777;6091973;6092197;6092764;6093121;6093574;6093765;6094029;6094277;6094536;6094925;6095217;6095457;6095807;6096013;6096178	6090006;6090197;6090625;6091142;6091485;6091901;6092077;6092433;6092905;6093272;6093648;6093956;6094190;6094381;6094706;6095068;6095352;6095659;6095943;6096095;6096284	+;+;+;+;+;+;+;+;+;+;+;+;+;+;+;+;+;+;+;+;+	IPR001752:Kinesin motor domain;IPR019821:Kinesin motor domain, conserved site;IPR027417:P-loop containing nucleoside triphosphate hydrolase;IPR027640:Kinesin-like protein;IPR036961:Kinesin motor domain superfamily	molecular_function:GO:0000166:nucleotide binding|molecular_function:GO:0003774:motor activity|molecular_function:GO:0003777:microtubule motor activity|molecular_function:GO:0005524:ATP binding|cellular_component:GO:0005874:microtubule|biological_process:GO:0007018:microtubule-based movement|molecular_function:GO:0008017:microtubule binding	K10396:KIF5: kinesin family member 5	-	-	-	-	-	0	-	-	-	-			0.92817	1.07161	0.25576	0.07575	0.48874	0.87719	0.50541	0	0	0	1.80556	4.64335	2.13557
OVOC7491	WBGene00244300	OVP09610	-	K00002:AKR1A1, adh: alcohol dehydrogenase (NADP+) [EC:1.1.1.2]	K00002:AKR1A1, adh: alcohol dehydrogenase (NADP+) [EC:1.1.1.2]	-	Conserved with some hosts	344.656	1	1.29217	Y	321	No predicted secretion	-	-	321	1049	OVOC_OM2;OVOC_OM2;OVOC_OM2;OVOC_OM2;OVOC_OM2;OVOC_OM2;OVOC_OM2	25391437;25391830;25392195;25392396;25392801;25393232;25393996	25391690;25392030;25392275;25392524;25392917;25393448;25394045	-;-;-;-;-;-;-	IPR018170:Aldo/keto reductase, conserved site;IPR020471:Aldo/keto reductase;IPR023210:NADP-dependent oxidoreductase domain;IPR036812:NADP-dependent oxidoreductase domain superfamily	molecular_function:GO:0016491:oxidoreductase activity|biological_process:GO:0055114:oxidation-reduction process	K00002:AKR1A1, adh: alcohol dehydrogenase (NADP+) [EC:1.1.1.2]	-	-	-	-	-	0	-	-	-	-			329.835	181.315	401.124	290.895	425.648	305.614	271.389	491.782	33.7153	28.4902	282.32	216.948	369.542
OVOC10971	WBGene00247780	OVP11081	Mitochondrial prohibitin complex protein 2 homolog	K17081:PHB2: prohibitin 2	Mitochondrial prohibitin complex protein 2 homolog	-	Conserved with all nems and hosts	275.686	1	1.71027	Y	568	No predicted secretion	-	-	568	1831	OVOC_OM4;OVOC_OM4;OVOC_OM4;OVOC_OM4;OVOC_OM4;OVOC_OM4;OVOC_OM4;OVOC_OM4;OVOC_OM4;OVOC_OM4;OVOC_OM4;OVOC_OM4;OVOC_OM4;OVOC_OM4	10945657;10945897;10946290;10946634;10946908;10947210;10947637;10948326;10948682;10949039;10949556;10949814;10950322;10950611	10945716;10945956;10946454;10946795;10947057;10947326;10947753;10948431;10948851;10949155;10949646;10950016;10950423;10950821	+;+;+;+;+;+;+;+;+;+;+;+;+;+	IPR000163:Prohibitin;IPR001107:Band 7 domain;IPR036013:Band 7/SPFH domain superfamily	cellular_component:GO:0016020:membrane|cellular_component:GO:0016021:integral to membrane	K17081:PHB2: prohibitin 2	-	-	-	-	-	1	-	-	-	-		0.313872	143.772	161.523	89.1074	58.7231	85.354	88.0966	71.083	102.679	42.2861	53.5373	251.542	223.525	422.029
OVOC7706	WBGene00244515	OVP01257	Putative adp,ATP carrier protein	K05863:SLC25A4S, ANT: solute carrier family 25 (mitochondrial adenine nucleotide translocator), member 4/5/6/31	Putative adp,ATP carrier protein	-	Conserved with all nems and hosts	25.2395	1	-3.08759	-	312	Transmembrane	-	-	312	3386	OVOC_OM3;OVOC_OM3;OVOC_OM3;OVOC_OM3	1530340;1531229;1531723;1532602	1531052;1531561;1531932;1534731	-;-;-;-	IPR002067:Mitochondrial carrier protein;IPR002113:Adenine nucleotide translocator 1;IPR018108:Mitochondrial substrate/solute carrier;IPR023395:Mitochondrial carrier domain superfamily	molecular_function:GO:0005347:ATP transmembrane transporter activity|cellular_component:GO:0005743:mitochondrial inner membrane|biological_process:GO:0015867:ATP transport|cellular_component:GO:0016020:membrane|cellular_component:GO:0016021:integral to membrane|molecular_function:GO:0022857:transmembrane transporter activity|biological_process:GO:0055085:transmembrane transport	K05863:SLC25A4S, ANT: solute carrier family 25 (mitochondrial adenine nucleotide translocator), member 4/5/6/31	-	-	-	-	-	3	Y	0.74	-	-			899.547	504.953	181.429	232.035	82.1657	62.8345	36.1817	37.955	23.8545	22.2426	12.4322	0.49664	43.7458
OVOC82	WBGene00236891	OVP09574	Protein disulfide-isomerase A3 homolog	K08056:PDIA3, GRP58: protein disulfide-isomerase A3 [EC:5.3.4.1]	Protein disulfide-isomerase A3 homolog	-	Conserved with all nems and hosts	107.766	1	-0.774919	-	494	Signal peptide	-	-	494	2392	OVOC_OM1b;OVOC_OM1b;OVOC_OM1b;OVOC_OM1b;OVOC_OM1b;OVOC_OM1b;OVOC_OM1b;OVOC_OM1b;OVOC_OM1b;OVOC_OM1b;OVOC_OM1b	637149;637546;638336;638837;639055;639508;639739;640102;640494;641338;643235	637309;637633;638561;638960;639168;639611;639833;640199;640593;641546;644307	+;+;+;+;+;+;+;+;+;+;+	IPR005788:Disulphide isomerase;IPR005792:Protein disulphide isomerase;IPR013766:Thioredoxin domain;IPR017937:Thioredoxin, conserved site;IPR036249:Thioredoxin-like superfamily	molecular_function:GO:0003756:protein disulfide isomerase activity|molecular_function:GO:0003810:protein-glutamine gamma-glutamyltransferase activity|biological_process:GO:0008360:regulation of cell shape|biological_process:GO:0010171:body morphogenesis|molecular_function:GO:0016853:isomerase activity|biological_process:GO:0018149:peptide cross-linking|biological_process:GO:0018991:oviposition|bi…	K08056:PDIA3, GRP58: protein disulfide-isomerase A3 [EC:5.3.4.1]	-	-	-	Y	0.932	0	Y	0.613	Y	-			279.31	354.776	241.297	173.175	595.322	439.218	199.848	144.855	30.1708	23.9889	118.841	106.859	80.6376
OVOC11648	WBGene00248457	OVP03033	Adenylosuccinate lyase homolog	K01756:purB, ADSL: adenylosuccinate lyase [EC:4.3.2.2]	Adenylosuccinate lyase homolog	-	Conserved with all nems and hosts	9.14012	1	-2.80596	-	483	No predicted secretion	-	-	483	3169	OVOC_OM1a;OVOC_OM1a;OVOC_OM1a;OVOC_OM1a;OVOC_OM1a;OVOC_OM1a;OVOC_OM1a;OVOC_OM1a;OVOC_OM1a;OVOC_OM1a;OVOC_OM1a;OVOC_OM1a;OVOC_OM1a;OVOC_OM1a;OVOC_OM1a;OVOC_OM1a;OVOC_OM1a;OVOC_OM1a;OVOC_OM1a;OVOC_OM1a;OVOC_OM1a;OVOC_OM1a;OVOC_OM1a;OVOC_OM1a;OVOC_OM1a	151847;151847;153477;154087;154087;154550;154550;155067;155067;155337;155337;155721;155721;156083;156083;156682;156682;157078;157078;157620;157620;158098;158098;158458;158458	153681;153241;153681;154314;154314;154669;154669;155195;155195;155414;155414;155807;155807;156181;156181;156835;156835;157187;157187;157742;157742;158163;158163;158597;158597	-;-;-;-;-;-;-;-;-;-;-;-;-;-;-;-;-;-;-;-;-;-;-;-;-	IPR000362:Fumarate lyase family;IPR004769:Adenylosuccinate lyase;IPR008948:L-Aspartase-like;IPR020557:Fumarate lyase, conserved site;IPR022761:Fumarate lyase, N-terminal;IPR024083:Fumarase/histidase, N-terminal	molecular_function:GO:0003824:catalytic activity|molecular_function:GO:0004018:N6-(1,2-dicarboxyethyl)AMP AMP-lyase (fumarate-forming) activity|biological_process:GO:0009152:purine ribonucleotide biosynthetic process	K01756:purB, ADSL: adenylosuccinate lyase [EC:4.3.2.2]	-	-	-	-	-	0	-	-	-	-			105.276	121.902	29.8682	31.4394	35.2556	39.1423	33.7981	21.495	3.6196	6.03571	8.8687	3.94194	16.9282
OVOC2767	WBGene00239576	OVP06930	Polyadenylate-binding protein homolog	K13126:PABPC: polyadenylate-binding protein	Polyadenylate-binding protein homolog	-	Conserved with all nems and hosts	253.81	1	-0.906944	-	655	No predicted secretion	-	-	655	4201	OVOC_OM1b;OVOC_OM1b;OVOC_OM1b;OVOC_OM1b;OVOC_OM1b;OVOC_OM1b;OVOC_OM1b;OVOC_OM1b;OVOC_OM1b;OVOC_OM1b	20385712;20388591;20389478;20389844;20390120;20390420;20390880;20391503;20391800;20392171	20387441;20388888;20389671;20389962;20390354;20390734;20391180;20391720;20391967;20392793	+;+;+;+;+;+;+;+;+;+	IPR000504:RNA recognition motif domain;IPR002004:Polyadenylate-binding protein/Hyperplastic disc protein;IPR003954:RNA recognition motif domain, eukaryote;IPR006515:Polyadenylate binding protein, human types 1, 2, 3, 4;IPR012677:Nucleotide-binding alpha-beta plait domain superfamily;IPR035979:RNA-binding domain superfamily;IPR036053:PABC (PABP) domain	molecular_function:GO:0003676:nucleic acid binding|molecular_function:GO:0003723:RNA binding|cellular_component:GO:0005737:cytoplasm|cellular_component:GO:0005844:polysome	K13126:PABPC: polyadenylate-binding protein	-	-	-	-	-	0	-	-	-	-			591.575	1081.01	63.1362	47.8477	169.286	203.66	319.573	157.498	37.8846	99.3124	182.37	298.864	156.653
OVOC4186	WBGene00240995	OVP05492	Nuclear pore complex protein Nup155 homolog	K14312:NUP155, NUP170, NUP157: nuclear pore complex protein Nup155	Nuclear pore complex protein Nup155 homolog	-	Conserved with all nems and hosts	7.65964	1	-0.28398	-	1311	No predicted secretion	-	-	1311	3936	OVOC_OM2;OVOC_OM2;OVOC_OM2;OVOC_OM2;OVOC_OM2;OVOC_OM2;OVOC_OM2;OVOC_OM2;OVOC_OM2;OVOC_OM2;OVOC_OM2;OVOC_OM2;OVOC_OM2;OVOC_OM2;OVOC_OM2;OVOC_OM2;OVOC_OM2;OVOC_OM2;OVOC_OM2;OVOC_OM2;OVOC_OM2;OVOC_OM2;OVOC_OM2;OVOC_OM2;OVOC_OM2;OVOC_OM2;OVOC_OM2;OVOC_OM2;OVOC_OM2;OVOC_OM2	2853913;2854302;2854534;2855090;2855491;2856045;2856275;2856584;2856881;2857513;2857975;2858401;2858720;2858980;2859205;2859595;2859892;2860305;2860837;2861258;2861550;2861907;2862268;2862710;2863032;2863424;2864237;2864716;2864966;2865242	2854054;2854412;2854663;2855200;2855696;2856203;2856426;2856779;2857016;2857651;2858106;2858591;2858870;2859081;2859329;2859739;2860068;2860379;2860937;2861372;2861654;2862008;2862410;2862809;2863130;2863582;2864318;2864812;2865088;2865371	-;-;-;-;-;-;-;-;-;-;-;-;-;-;-;-;-;-;-;-;-;-;-;-;-;-;-;-;-;-	IPR004870:Nucleoporin, Nup155-like;IPR007187:Nucleoporin, Nup133/Nup155-like, C-terminal;IPR014908:Nucleoporin, Nup133/Nup155-like, N-terminal;IPR042533:Nucleoporin, Nup155-like, C-terminal, subdomain 1;IPR042537:Nucleoporin, Nup155-like, C-terminal, subdomain 2	cellular_component:GO:0005643:nuclear pore|biological_process:GO:0006913:nucleocytoplasmic transport|molecular_function:GO:0017056:structural constituent of nuclear pore	K14312:NUP155, NUP170, NUP157: nuclear pore complex protein Nup155	-	-	-	-	-	0	-	-	-	-			13.3173	20.2747	5.06845	5.80163	20.5068	24.8823	17.8434	9.69156	1.82141	5.46699	4.81274	7.54791	5.90321
OVOC11940	WBGene00248749	OVP07471	-	K03231:EEF1A: elongation factor 1-alpha	K03231:EEF1A: elongation factor 1-alpha	-	Conserved with all nems and hosts	221.422	1	-4.16348	-	466	No predicted secretion	-	-	466	1731	OVOC_OM1a;OVOC_OM1a;OVOC_OM1a;OVOC_OM1a;OVOC_OM1a;OVOC_OM1a	2586238;2586802;2587110;2587542;2587902;2588156	2586601;2586995;2587374;2587798;2588048;2588659	+;+;+;+;+;+	IPR000795:Transcription factor, GTP-binding domain;IPR004160:Translation elongation factor EFTu/EF1A, C-terminal;IPR004161:Translation elongation factor EFTu-like, domain 2;IPR004539:Translation elongation factor EF1A, eukaryotic/archaeal;IPR009000:Translation protein, beta-barrel domain superfamily;IPR009001:Translation elongation factor EF1A/initiation factor IF2gamma, C-terminal;IPR027417:P-lo…	molecular_function:GO:0000166:nucleotide binding|molecular_function:GO:0003746:translation elongation factor activity|molecular_function:GO:0003924:GTPase activity|molecular_function:GO:0005525:GTP binding|biological_process:GO:0006414:translational elongation	K03231:EEF1A: elongation factor 1-alpha	-	-	-	-	-	0	-	-	-	-			5680.34	10880.6	1934.5	2392.76	1764.48	1749.44	1329.72	2126.04	508.309	540.058	102.138	166.63	117.944
OVOC1903	WBGene00238712	OVP05495	-	IPR012816:NADAR;IPR037238:YbiA-like superfamily	IPR012816:NADAR;IPR037238:YbiA-like superfamily	-	Nem-specific, not conserved in all species	138.295	1	-1.9882	-	365	No predicted secretion	-	-	365	2843	OVOC_OM1b;OVOC_OM1b;OVOC_OM1b;OVOC_OM1b;OVOC_OM1b;OVOC_OM1b;OVOC_OM1b;OVOC_OM1b;OVOC_OM1b	13969801;13970171;13970465;13970895;13971184;13971386;13971646;13971874;13972178	13969841;13970328;13970566;13971051;13971271;13971512;13971762;13972020;13974083	+;+;+;+;+;+;+;+;+	IPR012816:NADAR;IPR037238:YbiA-like superfamily	-	-	-	-	-	-	-	0	-	-	-	-			887.598	1007.05	306.266	305.386	538.047	564.562	760.94	799.14	173.154	279.204	95.1113	131.34	96.3299
OVOC2933	WBGene00239742	OVP02418	Gelsolin-like protein 1 homolog	K05768:GSN: gelsolin	Gelsolin-like protein 1 homolog	-	Conserved with all nems and hosts	103.723	1	0.54344	-	486	No predicted secretion	-	Y	486	3036	OVOC_OM1b;OVOC_OM1b;OVOC_OM1b;OVOC_OM1b;OVOC_OM1b;OVOC_OM1b;OVOC_OM1b;OVOC_OM1b;OVOC_OM1b;OVOC_OM1b;OVOC_OM1b;OVOC_OM1b;OVOC_OM1b;OVOC_OM1b;OVOC_OM1b	21488083;21488377;21489138;21489697;21490037;21490330;21490735;21491193;21491372;21491766;21492781;21493096;21493475;21493730;21494138	21488177;21488500;21489248;21489879;21490153;21490408;21490864;21491259;21491482;21491877;21492833;21493173;21493531;21493804;21495781	-;-;-;-;-;-;-;-;-;-;-;-;-;-;-	IPR007122:Villin/Gelsolin;IPR007123:Gelsolin-like domain;IPR029006:ADF-H/Gelsolin-like domain superfamily	molecular_function:GO:0003785:actin monomer binding|molecular_function:GO:0005546:phosphatidylinositol-4,5-bisphosphate binding|biological_process:GO:0030042:actin filament depolymerization|biological_process:GO:0051014:actin filament severing|molecular_function:GO:0051015:actin filament binding|biological_process:GO:0051016:barbed-end actin filament capping|na:GO:1905808:	K05768:GSN: gelsolin	-	-	-	-	-	0	-	-	-	-			181.781	106.098	68.3177	23.4388	196.967	163.373	76.111	126.842	2.36135	8.26891	114.594	191.673	79.1203
OVOC7677	WBGene00244486	OVP01672	T-complex protein 1 subunit epsilon homolog	K09497:CCT5: T-complex protein 1 subunit epsilon	T-complex protein 1 subunit epsilon homolog	-	Conserved with all nems and hosts	269.044	1	0.549561	-	510	No predicted secretion	-	-	510	2335	OVOC_OM3;OVOC_OM3;OVOC_OM3;OVOC_OM3;OVOC_OM3;OVOC_OM3;OVOC_OM3;OVOC_OM3;OVOC_OM3;OVOC_OM3;OVOC_OM3;OVOC_OM3;OVOC_OM3;OVOC_OM3;OVOC_OM3;OVOC_OM3;OVOC_OM3;OVOC_OM3;OVOC_OM3	1330146;1330146;1330638;1331242;1331242;1331796;1331796;1332227;1332227;1332501;1332501;1332942;1332942;1333435;1333435;1333859;1333859;1478852;1478852	1331130;1330579;1331130;1331454;1331454;1332026;1332026;1332376;1332376;1332693;1332693;1333134;1333134;1333660;1333660;1333980;1333980;1478873;1478873	-;-;-;-;-;-;-;-;-;-;-;-;-;-;-;-;-;-;-	IPR002194:Chaperonin TCP-1, conserved site;IPR002423:Chaperonin Cpn60/TCP-1 family;IPR017998:Chaperone tailless complex polypeptide 1 (TCP-1);IPR027409:GroEL-like apical domain superfamily;IPR027410:TCP-1-like chaperonin intermediate domain superfamily;IPR027413:GroEL-like equatorial domain superfamily	molecular_function:GO:0000166:nucleotide binding|molecular_function:GO:0005524:ATP binding|cellular_component:GO:0005737:cytoplasm|cellular_component:GO:0005832:chaperonin-containing T-complex|biological_process:GO:0006457:protein folding|molecular_function:GO:0051082:unfolded protein binding	K09497:CCT5: T-complex protein 1 subunit epsilon	-	-	-	-	-	0	-	-	-	-			269.728	383.489	72.161	39.0714	99.181	142.31	149.662	238.048	31.5214	69.1159	224.979	385.673	207.503
OVOC9756	WBGene00246565	OVP00146	Pyruvate dehydrogenase E1 component subunit beta, mitochondrial homolog	K00162:PDHB, pdhB: pyruvate dehydrogenase E1 component beta subunit [EC:1.2.4.1]	Pyruvate dehydrogenase E1 component subunit beta, mitochondrial homolog	-	Conserved with all nems and hosts	271.066	1	1.67894	Y	356	Nonclassical secretion	-	-	356	1071	OVOC_OM4;OVOC_OM4;OVOC_OM4;OVOC_OM4;OVOC_OM4;OVOC_OM4;OVOC_OM4	530902;531546;531985;532393;533669;534091;534320	531096;531752;532092;532462;533871;534222;534475	+;+;+;+;+;+;+	IPR005475:Transketolase-like, pyrimidine-binding domain;IPR009014:Transketolase C-terminal/Pyruvate-ferredoxin oxidoreductase domain II;IPR027110:Pyruvate dehydrogenase E1 component subunit beta;IPR029061:Thiamin diphosphate-binding fold;IPR033248:Transketolase, C-terminal domain	molecular_function:GO:0003824:catalytic activity|molecular_function:GO:0004739:pyruvate dehydrogenase (acetyl-transferring) activity|biological_process:GO:0006086:acetyl-CoA biosynthetic process from pyruvate|molecular_function:GO:0016491:oxidoreductase activity|biological_process:GO:0055114:oxidation-reduction process	K00162:PDHB, pdhB: pyruvate dehydrogenase E1 component beta subunit [EC:1.2.4.1]	-	-	-	-	-	0	Y	0.643	-	Y			174.823	127.286	667.015	407.449	240.138	225.74	1093.27	1279.25	45.9641	109.387	181.496	200.978	299.579
OVOC11554a	WBGene00248363	OVP02584	Protein DJ-1 homolog	K05687:PARK7: protein DJ-1 [EC:3.5.1.124]	Protein DJ-1 homolog	-	Conserved with some hosts	51.7987	1	-0.366477	-	187	No predicted secretion	-	Y	187	1248	OVOC_OM4;OVOC_OM4;OVOC_OM4;OVOC_OM4;OVOC_OM4;OVOC_OM4;OVOC_OM4	15398647;15399057;15399117;15399534;15399534;15399951;15399951	15398787;15399209;15399209;15399690;15399690;15400747;15400108	+;+;+;+;+;+;+	IPR002818:DJ-1/PfpI;IPR006287:Protein/nucleic acid deglycase DJ-1;IPR029062:Class I glutamine amidotransferase-like	-	K05687:PARK7: protein DJ-1 [EC:3.5.1.124]	MER0010992:DJ-1 putative peptidase (Rattus norvegicus) [C56.002]#C56#{peptidase unit: 30-147}~source O88767~	C56	-	-	-	0	-	-	-	-			165.302	71.7859	144.014	137.872	78.8792	59.6153	80.0879	90.2416	17.2333	23.9473	59.1273	44.3375	39.9736
OVOC8702	WBGene00245511	OVP11389	40S ribosomal protein SA homolog	K02998:RP-SAe, RPSA: small subunit ribosomal protein SAe	40S ribosomal protein SA homolog	-	Conserved with all nems and hosts	1451.57	1	0.311685	-	294	No predicted secretion	-	-	294	1178	OVOC_OM3;OVOC_OM3;OVOC_OM3;OVOC_OM3;OVOC_OM3	8801666;8802330;8802688;8802979;8803504	8802113;8802560;8802834;8803196;8803637	-;-;-;-;-	IPR001865:Ribosomal protein S2;IPR005707:Ribosomal protein S2, eukaryotic/archaeal;IPR018130:Ribosomal protein S2, conserved site;IPR023591:Ribosomal protein S2, flavodoxin-like domain superfamily;IPR027498:Ribosomal protein S2, eukaryotic	biological_process:GO:0000028:ribosomal small subunit assembly|molecular_function:GO:0003735:structural constituent of ribosome|cellular_component:GO:0005737:cytoplasm|cellular_component:GO:0005840:ribosome|biological_process:GO:0006412:translation|cellular_component:GO:0015935:small ribosomal subunit|cellular_component:GO:0022627:cytosolic small ribosomal subunit	K02998:RP-SAe, RPSA: small subunit ribosomal protein SAe	-	-	-	-	-	0	-	-	-	-			1482.39	2522.58	517.846	289.135	496.88	565.918	674.554	1013.09	206.511	445.503	1075.93	1564.83	977.94
OVOC1220	WBGene00238029	OVP07485	Macrophage migration inhibitory factor homolog	K07253:MIF: phenylpyruvate tautomerase [EC:5.3.2.1]	Macrophage migration inhibitory factor homolog	-	Conserved with some hosts	1175.42	1	3.10805	Y	115	No predicted secretion	-	-	115	1821	OVOC_OM1b;OVOC_OM1b;OVOC_OM1b;OVOC_OM1b	8257140;8257546;8258233;8260159	8257381;8257718;8259003;8260793	-;-;-;-	IPR001398:Macrophage migration inhibitory factor;IPR014347:Tautomerase/MIF superfamily;IPR019829:Macrophage migration inhibitory factor, conserved site	-	K07253:MIF: phenylpyruvate tautomerase [EC:5.3.2.1]	-	-	-	-	-	0	-	-	-	-			288.133	213.787	393.275	639.277	333.001	272.377	193.771	365.34	166.399	439.841	1760.4	945.401	1549.81
OVOC4100	WBGene00240909	OVP12005	-	IPR001534:Transthyretin-like;IPR038479:Transthyretin-like superfamily	IPR001534:Transthyretin-like;IPR038479:Transthyretin-like superfamily	-	Nem-specific, not conserved in all species	103.695	1	4.45558	Y	134	Signal peptide	-	Y	134	880	OVOC_OM2;OVOC_OM2;OVOC_OM2	2262956;2263901;2264474	2263460;2264040;2264708	+;+;+	IPR001534:Transthyretin-like;IPR038479:Transthyretin-like superfamily	cellular_component:GO:0005615:extracellular space	-	-	-	-	Y	0.912	0	-	-	Y	-			11.2261	8.61739	342.558	663.851	400.425	240.287	154.242	278.148	19.0089	380.37	202.317	52.96	112.409
OVOC9923	WBGene00246732	OVP07177	DNA replication licensing factor MCM2 homolog	K02540:MCM2: DNA replication licensing factor MCM2 [EC:3.6.4.12]	DNA replication licensing factor MCM2 homolog	-	Conserved with all nems and hosts	4.59722	1	2.82146	Y	899	No predicted secretion	-	-	899	5205	OVOC_OM4;OVOC_OM4;OVOC_OM4;OVOC_OM4;OVOC_OM4;OVOC_OM4;OVOC_OM4;OVOC_OM4;OVOC_OM4;OVOC_OM4;OVOC_OM4;OVOC_OM4;OVOC_OM4;OVOC_OM4;OVOC_OM4;OVOC_OM4;OVOC_OM4;OVOC_OM4	1958852;1959584;1959855;1960427;1960826;1961202;1961380;1961630;1962073;1962305;1962527;1962751;1963052;1963334;1963686;1964249;1964563;1965320	1959305;1959749;1960014;1960605;1961003;1961285;1961482;1961916;1962219;1962420;1962672;1962887;1963264;1963456;1963844;1964431;1964721;1967530	+;+;+;+;+;+;+;+;+;+;+;+;+;+;+;+;+;+	IPR001208:MCM domain;IPR003593:AAA+ ATPase domain;IPR008045:DNA replication licensing factor Mcm2;IPR012340:Nucleic acid-binding, OB-fold;IPR018525:Mini-chromosome maintenance, conserved site;IPR027417:P-loop containing nucleoside triphosphate hydrolase;IPR027925:MCM N-terminal domain;IPR031327:Mini-chromosome maintenance protein;IPR033762:MCM OB domain;IPR041562:MCM, AAA-lid domain	molecular_function:GO:0000166:nucleotide binding|cellular_component:GO:0000793:condensed chromosome|molecular_function:GO:0003677:DNA binding|molecular_function:GO:0003678:DNA helicase activity|molecular_function:GO:0004386:helicase activity|molecular_function:GO:0005524:ATP binding|cellular_component:GO:0005634:nucleus|biological_process:GO:0006260:DNA replication|biological_process:GO:0006270:D…	K02540:MCM2: DNA replication licensing factor MCM2 [EC:3.6.4.12]	-	-	-	-	-	0	-	-	-	-			0.80385	2.03292	2.45295	1.51595	2.68735	2.10324	50.57	21.8989	2.0201	1.14837	2.18838	0.96923	6.20363
OVOC3860	WBGene00240669	OVP12577	6-phosphofructokinase homolog	K00850:pfkA, PFK: 6-phosphofructokinase 1 [EC:2.7.1.11]	6-phosphofructokinase homolog	-	Conserved with all nems and hosts	14.9128	1	-2.57578	-	858	No predicted secretion	-	-	858	3665	OVOC_OM2;OVOC_OM2;OVOC_OM2;OVOC_OM2;OVOC_OM2;OVOC_OM2;OVOC_OM2;OVOC_OM2;OVOC_OM2;OVOC_OM2;OVOC_OM2;OVOC_OM2;OVOC_OM2;OVOC_OM2	440865;441930;442193;442490;442898;443283;443625;444030;444486;444679;445046;445691;446128;446404	441748;442085;442303;442608;443044;443498;443861;444207;444592;444831;445375;445824;446311;447112	+;+;+;+;+;+;+;+;+;+;+;+;+;+	IPR000023:Phosphofructokinase domain;IPR009161:ATP-dependent 6-phosphofructokinase, eukaryotic-type;IPR015912:Phosphofructokinase, conserved site;IPR022953:ATP-dependent 6-phosphofructokinase;IPR035966:Phosphofructokinase superfamily	molecular_function:GO:0000166:nucleotide binding|molecular_function:GO:0003824:catalytic activity|molecular_function:GO:0003872:6-phosphofructokinase activity|molecular_function:GO:0005524:ATP binding|cellular_component:GO:0005737:cytoplasm|biological_process:GO:0006002:fructose 6-phosphate metabolic process|biological_process:GO:0006096:glycolysis|biological_process:GO:0008152:metabolic process|…	K00850:pfkA, PFK: 6-phosphofructokinase 1 [EC:2.7.1.11]	-	-	-	-	-	0	-	-	-	-			269.946	88.7313	539.08	1033.29	160.979	117.952	34.0892	50.1823	1.30406	7.82831	17.7692	29.0593	11.514
OVOC9403	WBGene00246212	OVP01052	-	K01183:E3.2.1.14: chitinase [EC:3.2.1.14]	K01183:E3.2.1.14: chitinase [EC:3.2.1.14]	-	Conserved with some hosts	58.0116	1	4.52887	Y	385	Signal peptide	-	-	385	5697	OVOC_OM3;OVOC_OM3;OVOC_OM3;OVOC_OM3;OVOC_OM3;OVOC_OM3;OVOC_OM3;OVOC_OM3;OVOC_OM3;OVOC_OM3;OVOC_OM3;OVOC_OM3;OVOC_OM3;OVOC_OM3;OVOC_OM3;OVOC_OM3;OVOC_OM3;OVOC_OM3	14244546;14245142;14245733;14246224;14246461;14246461;14247106;14247106;14247367;14247367;14247779;14247779;14247990;14247990;14248618;14248618;14248908;14248908	14244641;14246306;14245887;14246306;14246668;14246668;14247261;14247261;14247476;14247476;14247908;14247908;14248157;14248157;14248812;14248812;14252376;14252376	+;+;+;+;+;+;+;+;+;+;+;+;+;+;+;+;+;+	IPR001223:Glycoside hydrolase family 18, catalytic domain;IPR001579:Glycosyl hydrolases family 18 (GH18) active site;IPR011583:Chitinase II;IPR017853:Glycoside hydrolase superfamily;IPR029070:Chitinase insertion domain superfamily	molecular_function:GO:0004553:hydrolase activity, hydrolyzing O-glycosyl compounds|biological_process:GO:0005975:carbohydrate metabolic process|molecular_function:GO:0008061:chitin binding|biological_process:GO:0008152:metabolic process|molecular_function:GO:0016787:hydrolase activity|molecular_function:GO:0016798:hydrolase activity, acting on glycosyl bonds	K01183:E3.2.1.14: chitinase [EC:3.2.1.14]	-	-	-	Y	0.718	0	Y	0.612	Y	-			3.63134	6.00545	6.40011	3.95085	15.2798	16.5553	36.366	39.6168	12.6678	7.97385	97.1661	69.6053	65.1356
OVOC11667	WBGene00248476	OVP09125	Coatomer subunit alpha homolog	K05236:COPA, RET1: coatomer subunit alpha	Coatomer subunit alpha homolog	-	Conserved with all nems and hosts	77.8957	1	1.17077	-	1217	No predicted secretion	-	-	1217	3731	OVOC_OM1a;OVOC_OM1a;OVOC_OM1a;OVOC_OM1a;OVOC_OM1a;OVOC_OM1a;OVOC_OM1a;OVOC_OM1a;OVOC_OM1a;OVOC_OM1a;OVOC_OM1a;OVOC_OM1a;OVOC_OM1a;OVOC_OM1a;OVOC_OM1a;OVOC_OM1a;OVOC_OM1a;OVOC_OM1a;OVOC_OM1a;OVOC_OM1a;OVOC_OM1a;OVOC_OM1a;OVOC_OM1a;OVOC_OM1a;OVOC_OM1a;OVOC_OM1a;OVOC_OM1a;OVOC_OM1a;OVOC_OM1a	361764;361899;362390;362876;363244;363704;363910;364224;364744;364958;365365;365630;366117;366375;366715;367041;367504;367664;368025;368404;368799;369234;369648;370093;370366;370696;370909;371352;371764	361830;361954;362577;363044;363480;363807;364049;364410;364860;365128;365451;365820;366198;366521;366801;367157;367564;367830;368162;368523;368923;369353;369891;370277;370426;370774;370985;371426;371895	+;+;+;+;+;+;+;+;+;+;+;+;+;+;+;+;+;+;+;+;+;+;+;+;+;+;+;+;+	IPR001680:WD40 repeat;IPR006692:Coatomer, WD associated region;IPR010714:Coatomer, alpha subunit, C-terminal;IPR011044:Quinoprotein amine dehydrogenase, beta chain-like;IPR015943:WD40/YVTN repeat-like-containing domain superfamily;IPR016391:Coatomer alpha subunit;IPR017986:WD40-repeat-containing domain;IPR019775:WD40 repeat, conserved site;IPR020472:G-protein beta WD-40 repeat;IPR024977:Anaphase-…	cellular_component:GO:0000139:Golgi membrane|molecular_function:GO:0005198:structural molecule activity|molecular_function:GO:0005515:protein binding|cellular_component:GO:0005737:cytoplasm|cellular_component:GO:0005794:Golgi apparatus|biological_process:GO:0006886:intracellular protein transport|biological_process:GO:0015031:protein transport|cellular_component:GO:0016020:membrane|biological_pro…	K05236:COPA, RET1: coatomer subunit alpha	-	-	-	-	-	0	-	-	-	-			63.1893	68.6091	27.4092	21.207	98.1704	110.381	83.5205	61.4661	8.45454	10.8939	55.7494	156.956	59.6198
OVOC5700	WBGene00242509	OVP13600	-	IPR001436:Alpha crystallin/Small heat shock protein, animal type;IPR002068:Alpha crystallin/Hsp20 domain;IPR008978:HSP20-like chaperone	IPR001436:Alpha crystallin/Small heat shock protein, animal type;IPR002068:Alpha crystallin/Hsp20 domain;IPR008978:HSP20-like chaperone	-	Conserved with some hosts	91.6841	1	2.16097	Y	209	Nonclassical secretion	-	Y	209	2143	OVOC_OM2;OVOC_OM2;OVOC_OM2;OVOC_OM2;OVOC_OM2;OVOC_OM2;OVOC_OM2	12782697;12787237;12787466;12787898;12788146;12789330;12789781	12782847;12787331;12787623;12788021;12789133;12789470;12790266	+;+;+;+;+;+;+	IPR001436:Alpha crystallin/Small heat shock protein, animal type;IPR002068:Alpha crystallin/Hsp20 domain;IPR008978:HSP20-like chaperone	cellular_component:GO:0031430:M band|cellular_component:GO:0055120:striated muscle dense body	-	-	-	-	-	-	0	Y	0.617	-	Y			50.2478	28.9675	82.493	42.4363	46.2236	94.2504	27.3954	28.8195	14.0504	29.5655	124.792	108.663	109.699
OVOC8721	WBGene00245530	OVP14371	UTP--glucose-1-phosphate uridylyltransferase homolog	K00963:UGP2, galU, galF: UTP--glucose-1-phosphate uridylyltransferase [EC:2.7.7.9]	UTP--glucose-1-phosphate uridylyltransferase homolog	-	Conserved with all nems and hosts	0.001	0	-	-	515	No predicted secretion	-	-	515	1548	OVOC_OM3;OVOC_OM3;OVOC_OM3;OVOC_OM3;OVOC_OM3;OVOC_OM3;OVOC_OM3;OVOC_OM3;OVOC_OM3;OVOC_OM3;OVOC_OM3;OVOC_OM3	8883250;8883624;8883921;8884192;8884455;8884674;8885141;8885363;8886016;8886376;8886812;8892438	8883357;8883728;8884084;8884367;8884555;8884811;8885225;8885565;8886186;8886498;8886913;8892509	-;-;-;-;-;-;-;-;-;-;-;-	IPR002618:UDPGP family;IPR016267:UTP--glucose-1-phosphate uridylyltransferase;IPR029044:Nucleotide-diphospho-sugar transferases	molecular_function:GO:0003983:UTP:glucose-1-phosphate uridylyltransferase activity|biological_process:GO:0006011:UDP-glucose metabolic process|molecular_function:GO:0016740:transferase activity|molecular_function:GO:0016779:nucleotidyltransferase activity|molecular_function:GO:0070569:uridylyltransferase activity	K00963:UGP2, galU, galF: UTP--glucose-1-phosphate uridylyltransferase [EC:2.7.7.9]	-	-	-	-	-	0	-	-	-	-			0	0	0	0	0	0	0	0	0	0	0	0	0
OVOC4663	WBGene00241472	OVP05098	Ubiquitin carboxyl-terminal hydrolase 7 homolog	K11838:USP7, UBP15: ubiquitin carboxyl-terminal hydrolase 7 [EC:3.4.19.12]	Ubiquitin carboxyl-terminal hydrolase 7 homolog	-	Conserved with all nems and hosts	45.4239	1	-0.775115	-	1083	No predicted secretion	-	-	1083	4699	OVOC_OM2;OVOC_OM2;OVOC_OM2;OVOC_OM2;OVOC_OM2;OVOC_OM2;OVOC_OM2;OVOC_OM2;OVOC_OM2;OVOC_OM2;OVOC_OM2;OVOC_OM2;OVOC_OM2;OVOC_OM2;OVOC_OM2;OVOC_OM2;OVOC_OM2;OVOC_OM2;OVOC_OM2;OVOC_OM2;OVOC_OM2;OVOC_OM2;OVOC_OM2;OVOC_OM2;OVOC_OM2	6083153;6083550;6083908;6084406;6084690;6085072;6085315;6085503;6085956;6086203;6086499;6086850;6087124;6087332;6087589;6087936;6088554;6088933;6089447;6089762;6089970;6090444;6090608;6090822;6091107	6083316;6083652;6083946;6084560;6084902;6085160;6085423;6085727;6086088;6086395;6086661;6086994;6087254;6087469;6087829;6088096;6088805;6089010;6089671;6089862;6090099;6090524;6090727;6090918;6092319	+;+;+;+;+;+;+;+;+;+;+;+;+;+;+;+;+;+;+;+;+;+;+;+;+	IPR001394:Peptidase C19, ubiquitin carboxyl-terminal hydrolase;IPR002083:MATH/TRAF domain;IPR008974:TRAF-like;IPR018200:Ubiquitin specific protease, conserved site;IPR024729:Ubiquitin carboxyl-terminal hydrolase 7, ICP0-binding domain;IPR028889:Ubiquitin specific protease domain;IPR029346:Ubiquitin carboxyl-terminal hydrolase, C-terminal;IPR038765:Papain-like cysteine peptidase superfamily	molecular_function:GO:0005515:protein binding|biological_process:GO:0006511:ubiquitin-dependent protein catabolic process|biological_process:GO:0016579:protein deubiquitination|na:GO:0036459:	K11838:USP7, UBP15: ubiquitin carboxyl-terminal hydrolase 7 [EC:3.4.19.12]	MER0002896:ubiquitin-specific peptidase 7 (Homo sapiens) [C19.016]#C19#{peptidase unit: 176-532}~source UBP7_HUMAN~	C19	-	-	-	0	-	-	-	-			150.962	137.606	36.8245	37.3446	115.69	136.217	97.3173	58.0816	21.1558	17.5539	32.1184	37.0137	30.3952
OVOC12357	WBGene00249166	OVP11201	-	IPR001436:Alpha crystallin/Small heat shock protein, animal type;IPR002068:Alpha crystallin/Hsp20 domain;IPR008978:HSP20-like chaperone	IPR001436:Alpha crystallin/Small heat shock protein, animal type;IPR002068:Alpha crystallin/Hsp20 domain;IPR008978:HSP20-like chaperone	-	Conserved with all nems and hosts	83.8845	1	-0.826848	-	185	Nonclassical secretion	-	Y	185	558	OVOC_OO_000012;OVOC_OO_000012;OVOC_OO_000012;OVOC_OO_000012	50900;52986;53995;54804	51268;53091;54049;54831	-;-;-;-	IPR001436:Alpha crystallin/Small heat shock protein, animal type;IPR002068:Alpha crystallin/Hsp20 domain;IPR008978:HSP20-like chaperone	-	-	-	-	-	-	-	0	Y	0.618	-	Y			464.581	77.9063	645.51	611.7	1008.14	267.723	391.937	718.615	143.895	342.781	82.3182	27.9839	101.956
OVOC11232	WBGene00248041	OVP07731	-	-	-	Y	Filarial-specific, conserved with filarial species	237.536	1	-2.0697	-	174	No predicted secretion	Y	-	174	532	OVOC_OM4;OVOC_OM4;OVOC_OM4;OVOC_OM4	12978489;12978957;12979462;12979807	12978519;12979215;12979519;12979990	-;-;-;-	-	-	-	-	-	-	-	-	0	-	-	-	-			1906.11	1597.81	621.674	464.775	650.12	830.549	508.905	413.999	123.976	96.6246	192.464	245.65	122.996
OVOC12024	WBGene00248833	OVP13626	Eukaryotic initiation factor 4A-III homolog	K13025:EIF4A3, FAL1: ATP-dependent RNA helicase [EC:3.6.4.13]	Eukaryotic initiation factor 4A-III homolog	-	Conserved with all nems and hosts	1.38303	1	-2.27805	-	404	Nonclassical secretion	-	-	404	3135	OVOC_OM5;OVOC_OM5;OVOC_OM5;OVOC_OM5;OVOC_OM5;OVOC_OM5;OVOC_OM5;OVOC_OM5;OVOC_OM5;OVOC_OM5	514741;515655;515875;516152;516550;516981;517414;517633;517917;518236	515215;515782;515982;516267;516688;517203;517546;517762;517989;519845	-;-;-;-;-;-;-;-;-;-	IPR000629:ATP-dependent RNA helicase DEAD-box, conserved site;IPR001650:Helicase, C-terminal;IPR011545:DEAD/DEAH box helicase domain;IPR014001:Helicase superfamily 1/2, ATP-binding domain;IPR014014:RNA helicase, DEAD-box type, Q motif;IPR027417:P-loop containing nucleoside triphosphate hydrolase	molecular_function:GO:0000166:nucleotide binding|molecular_function:GO:0003676:nucleic acid binding|molecular_function:GO:0004386:helicase activity|molecular_function:GO:0005524:ATP binding|molecular_function:GO:0016787:hydrolase activity	K13025:EIF4A3, FAL1: ATP-dependent RNA helicase [EC:3.6.4.13]	-	-	-	-	-	0	Y	0.728	-	Y			8.21164	16.848	6.08933	5.98491	5.37376	4.10979	5.5329	4.92505	1.21962	3.81323	0.94783	0.30651	1.36241
OVOC9286	WBGene00246095	OVP11360	-	IPR000909:Phosphatidylinositol-specific phospholipase C, X domain;IPR017946:PLC-like phosphodiesterase, TIM beta/alpha-barrel domain superfamily;IPR042158:PI-PLC X domain-containing protein 1/2/3	IPR000909:Phosphatidylinositol-specific phospholipase C, X domain;IPR017946:PLC-like phosphodiesterase, TIM beta/alpha-barrel domain superfamily;IPR042158:PI-PLC X domain-containing protein 1/2/3	-	Conserved with all nems and hosts	81.9147	1	3.74633	Y	317	No predicted secretion	-	-	317	4924	OVOC_OM3;OVOC_OM3;OVOC_OM3;OVOC_OM3;OVOC_OM3;OVOC_OM3;OVOC_OM3;OVOC_OM3;OVOC_OM3;OVOC_OM3;OVOC_OM3;OVOC_OM3;OVOC_OM3;OVOC_OM3;OVOC_OM3;OVOC_OM3;OVOC_OM3;OVOC_OM3;OVOC_OM3	13502961;13502961;13503560;13503560;13503818;13503818;13504268;13504268;13504798;13504798;13505228;13505228;13505681;13505681;13508077;13509394;13509394;13509729;13509729	13503287;13503287;13503711;13503711;13503911;13503911;13504482;13504482;13505007;13505007;13505344;13505344;13509024;13507665;13509024;13509523;13509523;13510063;13509992	+;+;+;+;+;+;+;+;+;+;+;+;+;+;+;+;+;+;+	IPR000909:Phosphatidylinositol-specific phospholipase C, X domain;IPR017946:PLC-like phosphodiesterase, TIM beta/alpha-barrel domain superfamily;IPR042158:PI-PLC X domain-containing protein 1/2/3	biological_process:GO:0006629:lipid metabolic process|molecular_function:GO:0008081:phosphoric diester hydrolase activity	-	-	-	-	-	-	0	-	-	-	-			13.4186	9.6702	18.911	13.7797	29.1396	29.7233	15.7165	18.9062	4.36783	11.6534	145.409	65.9123	76.7835
OVOC11981	WBGene00248790	OVP02556	-	IPR001436:Alpha crystallin/Small heat shock protein, animal type;IPR002068:Alpha crystallin/Hsp20 domain;IPR008978:HSP20-like chaperone	IPR001436:Alpha crystallin/Small heat shock protein, animal type;IPR002068:Alpha crystallin/Hsp20 domain;IPR008978:HSP20-like chaperone	-	Nem-specific, not conserved in all species	35.4837	1	-1.79896	-	188	No predicted secretion	-	Y	188	3285	OVOC_OM5;OVOC_OM5;OVOC_OM5;OVOC_OM5;OVOC_OM5	119930;120078;121574;121905;122180	120044;120969;121731;122025;124178	+;+;+;+;+	IPR001436:Alpha crystallin/Small heat shock protein, animal type;IPR002068:Alpha crystallin/Hsp20 domain;IPR008978:HSP20-like chaperone	-	-	-	-	-	-	-	0	-	-	-	-			311.397	143.42	114.338	32.5873	42.3125	65.5867	60.2983	99.1182	6.69258	31.2964	42.9284	16.9661	36.4575
OVOC5002	WBGene00241811	OVP03128	Coatomer subunit beta homolog	K17302:COPB2, SEC27: coatomer subunit beta'	Coatomer subunit beta homolog	-	Conserved with all nems and hosts	167.214	1	1.03926	-	1055	No predicted secretion	-	-	1055	3168	OVOC_OM2;OVOC_OM2;OVOC_OM2;OVOC_OM2;OVOC_OM2;OVOC_OM2;OVOC_OM2;OVOC_OM2;OVOC_OM2;OVOC_OM2;OVOC_OM2;OVOC_OM2;OVOC_OM2;OVOC_OM2;OVOC_OM2;OVOC_OM2;OVOC_OM2	8205557;8205933;8206302;8206752;8207314;8207709;8207916;8208211;8208624;8208965;8209236;8209892;8210150;8210312;8210564;8211089;8211400	8205718;8206188;8206668;8206984;8207462;8207807;8208086;8208322;8208760;8209099;8209544;8210059;8210212;8210495;8210937;8211208;8211528	+;+;+;+;+;+;+;+;+;+;+;+;+;+;+;+;+	IPR001680:WD40 repeat;IPR006692:Coatomer, WD associated region;IPR011044:Quinoprotein amine dehydrogenase, beta chain-like;IPR015943:WD40/YVTN repeat-like-containing domain superfamily;IPR016453:Coatomer beta' subunit (COPB2);IPR017986:WD40-repeat-containing domain;IPR020472:G-protein beta WD-40 repeat;IPR036322:WD40-repeat-containing domain superfamily	molecular_function:GO:0005198:structural molecule activity|molecular_function:GO:0005515:protein binding|biological_process:GO:0006886:intracellular protein transport|biological_process:GO:0016192:vesicle-mediated transport|cellular_component:GO:0030117:membrane coat	K17302:COPB2, SEC27: coatomer subunit beta'	-	-	-	-	-	0	-	-	-	-			140.272	150.86	59.9297	50.755	143.844	153.309	115.363	91.3111	19.1597	33.2069	164.807	240.357	143.127
OVOC4626	WBGene00241435	OVP00621	Guanine nucleotide-binding protein subunit beta-2-like 1 homolog	K14753:RACK1: guanine nucleotide-binding protein subunit beta-2-like 1 protein	Guanine nucleotide-binding protein subunit beta-2-like 1 homolog	-	Conserved with all nems and hosts	838.067	1	-0.147816	-	325	No predicted secretion	-	-	325	1730	OVOC_OM2;OVOC_OM2;OVOC_OM2;OVOC_OM2;OVOC_OM2	5837608;5838269;5838714;5839065;5839419	5837762;5838461;5838861;5839271;5840445	+;+;+;+;+	IPR001680:WD40 repeat;IPR015943:WD40/YVTN repeat-like-containing domain superfamily;IPR017986:WD40-repeat-containing domain;IPR019775:WD40 repeat, conserved site;IPR020472:G-protein beta WD-40 repeat;IPR036322:WD40-repeat-containing domain superfamily	biological_process:GO:0000281:mitotic cytokinesis|cellular_component:GO:0000776:kinetochore|molecular_function:GO:0005515:protein binding|cellular_component:GO:0005635:nuclear envelope|cellular_component:GO:0005737:cytoplasm|cellular_component:GO:0005813:centrosome|biological_process:GO:0008045:motor neuron axon guidance|biological_process:GO:0009792:embryo development ending in birth or egg hatc…	K14753:RACK1: guanine nucleotide-binding protein subunit beta-2-like 1 protein	-	-	-	-	-	0	-	-	-	-			1044.16	2186.4	135.787	108.581	309.023	398.855	218.196	355.42	111.611	192.792	595.434	1111.54	724.959
OVOC4212	WBGene00241021	OVP10133	2-oxoglutarate dehydrogenase, mitochondrial homolog	K00164:OGDH, sucA: 2-oxoglutarate dehydrogenase E1 component [EC:1.2.4.2]	2-oxoglutarate dehydrogenase, mitochondrial homolog	-	Conserved with all nems and hosts	0.001	0	-	-	1029	No predicted secretion	-	-	1029	3090	OVOC_OM2;OVOC_OM2;OVOC_OM2;OVOC_OM2;OVOC_OM2;OVOC_OM2;OVOC_OM2;OVOC_OM2;OVOC_OM2;OVOC_OM2;OVOC_OM2;OVOC_OM2;OVOC_OM2;OVOC_OM2;OVOC_OM2;OVOC_OM2;OVOC_OM2;OVOC_OM2;OVOC_OM2	3012962;3013268;3013616;3013853;3014075;3014314;3014767;3014993;3015434;3015873;3016129;3016471;3016963;3017327;3017814;3018075;3018355;3018607;3019092	3013112;3013487;3013779;3013977;3014214;3014479;3014891;3015112;3015635;3016043;3016293;3016670;3017159;3017448;3017993;3018278;3018512;3018727;3019250	-;-;-;-;-;-;-;-;-;-;-;-;-;-;-;-;-;-;-	IPR001017:Dehydrogenase, E1 component;IPR005475:Transketolase-like, pyrimidine-binding domain;IPR011603:2-oxoglutarate dehydrogenase E1 component;IPR029061:Thiamin diphosphate-binding fold;IPR031717:Multifunctional 2-oxoglutarate metabolism enzyme, C-terminal;IPR032106:2-oxoglutarate dehydrogenase E1 component, N-terminal domain;IPR042179:Multifunctional 2-oxoglutarate metabolism enzyme, C-termin…	molecular_function:GO:0004591:oxoglutarate dehydrogenase (succinyl-transferring) activity|biological_process:GO:0006099:tricarboxylic acid cycle|molecular_function:GO:0016624:oxidoreductase activity, acting on the aldehyde or oxo group of donors, disulfide as acceptor|molecular_function:GO:0030976:thiamine pyrophosphate binding|biological_process:GO:0055114:oxidation-reduction process	K00164:OGDH, sucA: 2-oxoglutarate dehydrogenase E1 component [EC:1.2.4.2]	-	-	-	-	-	0	-	-	-	-			0	0	0	0	0	0	0	0	0	0	0	0	0
OVOC11469	WBGene00248278	OVP09412	Proliferating cell nuclear antigen homolog	K04802:PCNA: proliferating cell nuclear antigen	Proliferating cell nuclear antigen homolog	-	Conserved with all nems and hosts	90.6512	1	1.61841	-	263	No predicted secretion	-	-	263	792	OVOC_OM4;OVOC_OM4;OVOC_OM4;OVOC_OM4;OVOC_OM4;OVOC_OM4	14810446;14810641;14810926;14811125;14811383;14811570	14810559;14810850;14811036;14811268;14811475;14811689	+;+;+;+;+;+	IPR000730:Proliferating cell nuclear antigen, PCNA;IPR022648:Proliferating cell nuclear antigen, PCNA, N-terminal;IPR022649:Proliferating cell nuclear antigen, PCNA, C-terminal;IPR022659:Proliferating cell nuclear antigen, PCNA, conserved site	molecular_function:GO:0003677:DNA binding|cellular_component:GO:0005634:nucleus|biological_process:GO:0006259:DNA metabolic process|biological_process:GO:0006260:DNA replication|biological_process:GO:0006275:regulation of DNA replication|molecular_function:GO:0030337:DNA polymerase processivity factor activity|molecular_function:GO:0070182:DNA polymerase binding	K04802:PCNA: proliferating cell nuclear antigen	-	-	-	-	-	0	-	-	-	-			51.5815	76.3763	77.2711	49.3548	40.2652	30.5156	131.253	118.69	51.8973	61.8856	40.0194	14.6606	237.717
OVOC2868	WBGene00239677	OVP00957	-	K00560:thyA, TYMS: thymidylate synthase [EC:2.1.1.45]	K00560:thyA, TYMS: thymidylate synthase [EC:2.1.1.45]	-	Conserved with all nems and hosts	48.6174	1	1.96396	Y	306	No predicted secretion	-	-	306	2225	OVOC_OM1b;OVOC_OM1b;OVOC_OM1b;OVOC_OM1b;OVOC_OM1b;OVOC_OM1b;OVOC_OM1b;OVOC_OM1b;OVOC_OM1b;OVOC_OM1b;OVOC_OM1b;OVOC_OM1b;OVOC_OM1b;OVOC_OM1b;OVOC_OM1b;OVOC_OM1b;OVOC_OM1b;OVOC_OM1b;OVOC_OM1b	21048907;21048907;21050666;21050666;21051663;21051663;21053043;21053043;21053492;21053492;21053755;21053755;21053935;21053935;21054082;21054082;21054235;21054235;21054843	21049014;21049014;21050793;21050793;21052230;21052230;21053251;21053251;21053633;21053633;21053855;21053855;21054009;21054009;21054153;21054153;21054803;21054772;21055095	+;+;+;+;+;+;+;+;+;+;+;+;+;+;+;+;+;+;+	IPR000398:Thymidylate synthase;IPR020940:Thymidylate synthase, active site;IPR023451:Thymidylate synthase/dCMP hydroxymethylase domain;IPR036926:Thymidylate synthase/dCMP hydroxymethylase superfamily	molecular_function:GO:0004799:thymidylate synthase activity|biological_process:GO:0006231:dTMP biosynthetic process	K00560:thyA, TYMS: thymidylate synthase [EC:2.1.1.45]	-	-	-	-	-	0	-	-	-	-			19.1181	24.8087	25.767	20.2646	33.3505	12.6978	45.9025	59.5967	9.66616	10.2083	39.8418	47.9022	34.5531
OVOC2639	WBGene00239448	OVP06127	-	K20222:IPO5, KPNB3, RANBP5: importin-5	K20222:IPO5, KPNB3, RANBP5: importin-5	-	Conserved with some hosts	85.212	1	-0.195256	-	1103	No predicted secretion	-	-	1103	3312	OVOC_OM1b;OVOC_OM1b;OVOC_OM1b;OVOC_OM1b;OVOC_OM1b;OVOC_OM1b;OVOC_OM1b;OVOC_OM1b;OVOC_OM1b;OVOC_OM1b;OVOC_OM1b;OVOC_OM1b;OVOC_OM1b;OVOC_OM1b;OVOC_OM1b;OVOC_OM1b;OVOC_OM1b;OVOC_OM1b;OVOC_OM1b;OVOC_OM1b;OVOC_OM1b	19593435;19593855;19594233;19594825;19595445;19596304;19596593;19597031;19597220;19597502;19597752;19598057;19598227;19598458;19598659;19598909;19599565;19599833;19600437;19600893;19601489	19593521;19594005;19594324;19594964;19596128;19596450;19596797;19597114;19597337;19597602;19597925;19598146;19598354;19598564;19598749;19599032;19599693;19600034;19600542;19601085;19601647	-;-;-;-;-;-;-;-;-;-;-;-;-;-;-;-;-;-;-;-;-	IPR016024:Armadillo-type fold;IPR040122:Importin beta family;IPR041653:Importin repeat 4	biological_process:GO:0006606:protein import into nucleus	K20222:IPO5, KPNB3, RANBP5: importin-5	-	-	-	-	-	0	-	-	-	-			92.905	243.874	23.6858	20.6511	73.1378	99.0336	136.314	72.1215	20.9242	23.1005	61.2696	109.985	74.0229
OVOC2367	WBGene00239176	OVP10398	Proteasome subunit alpha type-1 homolog	K02725:PSMA1: 20S proteasome subunit alpha 6 [EC:3.4.25.1]	Proteasome subunit alpha type-1 homolog	-	Conserved with all nems and hosts	17.0348	1	-1.20289	-	259	No predicted secretion	-	Y	259	2905	OVOC_OM1b;OVOC_OM1b;OVOC_OM1b;OVOC_OM1b;OVOC_OM1b;OVOC_OM1b;OVOC_OM1b;OVOC_OM1b;OVOC_OM1b;OVOC_OM1b;OVOC_OM1b;OVOC_OM1b;OVOC_OM1b;OVOC_OM1b;OVOC_OM1b;OVOC_OM1b;OVOC_OM1b;OVOC_OM1b;OVOC_OM1b;OVOC_OM1b;OVOC_OM1b	17917593;17918124;17918535;17918828;17918841;17920397;17920397;17920738;17920738;17920955;17920955;17921719;17921719;17922149;17922149;17922555;17922555;17922913;17922913;17923260;17923260	17917615;17918609;17918609;17920129;17920129;17920519;17920519;17920817;17920817;17921084;17921084;17921789;17921789;17922237;17922237;17922658;17922658;17923014;17923014;17923654;17923654	-;-;-;-;-;-;-;-;-;-;-;-;-;-;-;-;-;-;-;-;-	IPR000426:Proteasome alpha-subunit, N-terminal domain;IPR001353:Proteasome, subunit alpha/beta;IPR023332:Proteasome alpha-type subunit;IPR029055:Nucleophile aminohydrolases, N-terminal;IPR035144:Proteasome subunit alpha 1	cellular_component:GO:0000502:proteasome complex|molecular_function:GO:0004175:endopeptidase activity|molecular_function:GO:0004298:threonine-type endopeptidase activity|cellular_component:GO:0005634:nucleus|cellular_component:GO:0005737:cytoplasm|cellular_component:GO:0005839:proteasome core complex|biological_process:GO:0006508:proteolysis|biological_process:GO:0006511:ubiquitin-dependent prote…	K02725:PSMA1: 20S proteasome subunit alpha 6 [EC:3.4.25.1]	MER0000549:proteasome subunit alpha 1 (Homo sapiens) [T01.976]#T01A#{peptidase unit: 34-195}~source PSA1_HUMAN~	T01A	-	-	-	0	-	-	-	-			55.1711	78.1004	29.1172	21.8922	31.9639	28.6837	48.0182	50.6487	7.73255	12.3454	18.7526	11.6325	14.4087
OVOC9960	WBGene00246769	OVP03384	-	IPR003702:Acetyl-CoA hydrolase/transferase;IPR026888:Acetyl-CoA hydrolase/transferase C-terminal domain;IPR037171:NagB/RpiA transferase-like;IPR038460:Acetyl-CoA hydrolase/transferase, C-terminal domain superfamily	IPR003702:Acetyl-CoA hydrolase/transferase;IPR026888:Acetyl-CoA hydrolase/transferase C-terminal domain;IPR037171:NagB/RpiA transferase-like;IPR038460:Acetyl-CoA hydrolase/transferase, C-terminal domain superfamily	-	Conserved with some hosts	39.2109	1	0.909281	-	1179	Nonclassical secretion	-	-	1179	3600	OVOC_OM4;OVOC_OM4;OVOC_OM4;OVOC_OM4;OVOC_OM4;OVOC_OM4;OVOC_OM4;OVOC_OM4;OVOC_OM4;OVOC_OM4;OVOC_OM4;OVOC_OM4;OVOC_OM4;OVOC_OM4;OVOC_OM4;OVOC_OM4;OVOC_OM4;OVOC_OM4;OVOC_OM4;OVOC_OM4;OVOC_OM4;OVOC_OM4;OVOC_OM4;OVOC_OM4;OVOC_OM4;OVOC_OM4	2223545;2223822;2224142;2224465;2225079;2225399;2225658;2225826;2226034;2228040;2228269;2228596;2229223;2229543;2229776;2229971;2232412;2232660;2232975;2233300;2233944;2234264;2234515;2234683;2234897;2235634	2223733;2223985;2224310;2224613;2225270;2225489;2225746;2225885;2226186;2228123;2228437;2228744;2229414;2229633;2229891;2230062;2232572;2232817;2233143;2233448;2234135;2234354;2234603;2234742;2235049;2235862	-;-;-;-;-;-;-;-;-;-;-;-;-;-;-;-;-;-;-;-;-;-;-;-;-;-	IPR003702:Acetyl-CoA hydrolase/transferase;IPR026888:Acetyl-CoA hydrolase/transferase C-terminal domain;IPR037171:NagB/RpiA transferase-like;IPR038460:Acetyl-CoA hydrolase/transferase, C-terminal domain superfamily	molecular_function:GO:0003986:acetyl-CoA hydrolase activity|biological_process:GO:0006083:acetate metabolic process|molecular_function:GO:0008775:acetate CoA-transferase activity|biological_process:GO:0019679:propionate metabolic process, methylcitrate cycle	-	-	-	-	-	-	0	Y	0.66	-	Y			34.9962	39.2637	56.0971	42.1898	46.9553	38.421	109.842	84.5165	10.4881	16.2714	32.9817	36.1681	38.4403
OVOC7070	WBGene00243879	OVP11733	-	-	-	Y	Nem-specific, not conserved in all species	17.1643	1	-2.39501	-	472	No predicted secretion	-	-	472	1419	OVOC_OM2;OVOC_OM2;OVOC_OM2;OVOC_OM2;OVOC_OM2;OVOC_OM2;OVOC_OM2;OVOC_OM2;OVOC_OM2	21978686;21978953;21979174;21979530;21980075;21980504;21980945;21981398;21981702	21978788;21979074;21979263;21979622;21980335;21980695;21981079;21981611;21981910	+;+;+;+;+;+;+;+;+	-	-	-	-	-	-	-	-	0	-	-	-	-			145.996	180.271	80.4595	127.715	256.447	265.509	71.2915	26.8823	6.06263	7.58213	12.3897	12.9794	9.51151
OVOC7690	WBGene00244499	OVP10098	-	K01897:ACSL, fadD: long-chain acyl-CoA synthetase [EC:6.2.1.3]	K01897:ACSL, fadD: long-chain acyl-CoA synthetase [EC:6.2.1.3]	-	Conserved with all nems and hosts	118.126	1	-0.60142	-	726	Nonclassical secretion	-	-	726	2181	OVOC_OM3;OVOC_OM3;OVOC_OM3;OVOC_OM3;OVOC_OM3;OVOC_OM3;OVOC_OM3;OVOC_OM3;OVOC_OM3;OVOC_OM3;OVOC_OM3;OVOC_OM3;OVOC_OM3;OVOC_OM3;OVOC_OM3	1409210;1409908;1410253;1410546;1410947;1411301;1411686;1412049;1412352;1412730;1413152;1413338;1413656;1414133;1414910	1409394;1410001;1410434;1410731;1411021;1411473;1411825;1412171;1412563;1412958;1413256;1413439;1413838;1414270;1414963	-;-;-;-;-;-;-;-;-;-;-;-;-;-;-	IPR000873:AMP-dependent synthetase/ligase;IPR020845:AMP-binding, conserved site	molecular_function:GO:0003824:catalytic activity|cellular_component:GO:0005811:lipid particle	K01897:ACSL, fadD: long-chain acyl-CoA synthetase [EC:6.2.1.3]	-	-	-	-	-	0	Y	0.647	-	Y			272.387	372.927	115.026	163.887	212.832	260.141	88.8741	58.0922	7.45066	15.8955	123.47	161.549	103.166
OVOC7804	WBGene00244613	OVP11403	Integrin beta pat-3 homolog	K05719:ITGB1, CD29: integrin beta 1	Integrin beta pat-3 homolog	-	Conserved with all nems and hosts	58.8449	1	1.58721	Y	821	No predicted secretion	-	Y	821	2770	OVOC_OM3;OVOC_OM3;OVOC_OM3;OVOC_OM3;OVOC_OM3;OVOC_OM3;OVOC_OM3;OVOC_OM3;OVOC_OM3;OVOC_OM3;OVOC_OM3;OVOC_OM3;OVOC_OM3;OVOC_OM3;OVOC_OM3;OVOC_OM3;OVOC_OM3;OVOC_OM3;OVOC_OM3;OVOC_OM3;OVOC_OM3	2538760;2539472;2539757;2540020;2540293;2540527;2540832;2541168;2541586;2541838;2542375;2542683;2543105;2543390;2543726;2544016;2544584;2544903;2545336;2545733;2546150	2538872;2539590;2539870;2540110;2540424;2540623;2540919;2541254;2541669;2542014;2542550;2542875;2543250;2543462;2543858;2544170;2544710;2545022;2545502;2546105;2546154	+;+;+;+;+;+;+;+;+;+;+;+;+;+;+;+;+;+;+;+;+	IPR002369:Integrin beta subunit, VWA domain;IPR012896:Integrin beta subunit, tail;IPR013111:EGF-like domain, extracellular;IPR014836:Integrin beta subunit, cytoplasmic domain;IPR015812:Integrin beta subunit;IPR032695:Integrin domain superfamily;IPR033760:Integrin beta N-terminal;IPR036349:Integrin beta tail domain superfamily;IPR036465:von Willebrand factor A-like domain superfamily;IPR040622:Int…	cellular_component:GO:0005604:basement membrane|cellular_component:GO:0005925:focal adhesion|biological_process:GO:0007005:mitochondrion organization|biological_process:GO:0007155:cell adhesion|biological_process:GO:0007229:integrin-mediated signaling pathway|cellular_component:GO:0008305:integrin complex|cellular_component:GO:0009986:cell surface|cellular_component:GO:0016020:membrane|cellular_c…	K05719:ITGB1, CD29: integrin beta 1	-	-	-	-	-	2	-	-	-	-			39.1048	32.6609	44.1868	32.7781	67.3768	73.5701	21.9388	19.5091	3.10573	3.02099	69.2353	57.3837	45.1477
OVOC7381	WBGene00244190	OVP13192	-	K20721:RTN1: reticulon-1	K20721:RTN1: reticulon-1	-	Conserved with all nems and hosts	2.83438	1	-1.05369	-	683	No predicted secretion	-	Y	683	2772	OVOC_OM2;OVOC_OM2;OVOC_OM2;OVOC_OM2;OVOC_OM2;OVOC_OM2;OVOC_OM2;OVOC_OM2;OVOC_OM2;OVOC_OM2;OVOC_OM2;OVOC_OM2;OVOC_OM2;OVOC_OM2;OVOC_OM2;OVOC_OM2	24265633;24266897;24267843;24270714;24271810;24272639;24273912;24274121;24274446;24274685;24275705;24279859;24280278;24280667;24280989;24281470	24266351;24267105;24267939;24270828;24272202;24272821;24274004;24274182;24274498;24274788;24275788;24280066;24280416;24280736;24281094;24281606	+;+;+;+;+;+;+;+;+;+;+;+;+;+;+;+	IPR003388:Reticulon	cellular_component:GO:0005783:endoplasmic reticulum|cellular_component:GO:0005789:endoplasmic reticulum membrane|cellular_component:GO:0016020:membrane|cellular_component:GO:0016021:integral to membrane	K20721:RTN1: reticulon-1	-	-	-	-	-	2	-	-	-	-			10.2513	11.3881	10.0533	16.9741	19.8351	22.7538	16.6719	16.71	2.06899	5.1751	4.42179	3.17766	1.97225
OVOC10382	WBGene00247191	OVP10894	Putative dolichyl-diphosphooligosaccharide--protein glycosyltransferase 48 kDa subunit	K12670:WBP1: oligosaccharyltransferase complex subunit beta	Putative dolichyl-diphosphooligosaccharide--protein glycosyltransferase 48 kDa subunit	-	Conserved with all nems and hosts	40.8471	1	0.143118	-	442	No predicted secretion	-	Y	442	2185	OVOC_OM4;OVOC_OM4;OVOC_OM4;OVOC_OM4;OVOC_OM4;OVOC_OM4;OVOC_OM4;OVOC_OM4;OVOC_OM4	6568471;6569889;6570333;6570691;6571040;6571610;6572221;6573182;6573675	6569470;6569995;6570501;6570790;6571185;6571813;6572402;6573292;6573840	-;-;-;-;-;-;-;-;-	IPR005013:Dolichyl-diphosphooligosaccharide--protein glycosyltransferase 48kDa subunit	cellular_component:GO:0005783:endoplasmic reticulum|cellular_component:GO:0005789:endoplasmic reticulum membrane|biological_process:GO:0006486:protein glycosylation|cellular_component:GO:0016020:membrane|cellular_component:GO:0016021:integral to membrane|biological_process:GO:0018279:protein N-linked glycosylation via asparagine	K12670:WBP1: oligosaccharyltransferase complex subunit beta	-	-	-	-	-	2	-	-	-	-			56.3564	72.9233	28.7951	26.094	126.242	63.3794	83.8262	70.456	6.78081	6.01828	46.9742	17.0782	55.046
OVOC9325	WBGene00246134	OVP01894	-	IPR001534:Transthyretin-like;IPR038479:Transthyretin-like superfamily	IPR001534:Transthyretin-like;IPR038479:Transthyretin-like superfamily	-	Nem-specific, not conserved in all species	2518.43	1	2.0043	Y	365	No predicted secretion	-	Y	365	1099	OVOC_OM3;OVOC_OM3;OVOC_OM3;OVOC_OM3;OVOC_OM3;OVOC_OM3;OVOC_OM3;OVOC_OM3;OVOC_OM3;OVOC_OM3	13753128;13753466;13753881;13755559;13756404;13756682;13757199;13758780;13759081;13759399	13753244;13753605;13753937;13755643;13756543;13756834;13757231;13758852;13759220;13759559	-;-;-;-;-;-;-;-;-;-	IPR001534:Transthyretin-like;IPR038479:Transthyretin-like superfamily	cellular_component:GO:0005615:extracellular space	-	-	-	-	Y	0.922	2	-	-	-	-			1699.94	751.077	5507.03	5477.27	2616.08	2547.15	557.376	1156.58	468.805	2196.19	5304.12	1043.48	3814.26
OVOC5441	WBGene00242250	OVP08875	Proline dehydrogenase 1, mitochondrial homolog	K00318:PRODH, fadM, putB: proline dehydrogenase [EC:1.5.5.2]	Proline dehydrogenase 1, mitochondrial homolog	-	Conserved with some hosts	34.9169	1	-1.83906	-	611	No predicted secretion	-	-	611	2035	OVOC_OM2;OVOC_OM2;OVOC_OM2;OVOC_OM2;OVOC_OM2;OVOC_OM2;OVOC_OM2;OVOC_OM2;OVOC_OM2;OVOC_OM2;OVOC_OM2;OVOC_OM2;OVOC_OM2;OVOC_OM2	10811541;10811819;10812107;10812788;10813183;10813696;10813983;10814282;10814758;10814922;10815335;10815657;10816111;10816357	10811635;10811933;10812292;10812925;10813286;10813824;10814115;10814419;10814826;10815055;10815539;10815857;10816242;10816612	+;+;+;+;+;+;+;+;+;+;+;+;+;+	IPR002872:Proline dehydrogenase domain;IPR011992:EF-hand domain pair;IPR015659:Proline oxidase family;IPR029041:FAD-linked oxidoreductase-like	molecular_function:GO:0004657:proline dehydrogenase activity|biological_process:GO:0006560:proline metabolic process|biological_process:GO:0006562:proline catabolic process|molecular_function:GO:0016491:oxidoreductase activity|biological_process:GO:0055114:oxidation-reduction process	K00318:PRODH, fadM, putB: proline dehydrogenase [EC:1.5.5.2]	-	-	-	-	-	0	-	-	-	-			231.533	263.624	59.1206	46.2966	61.3862	102.046	22.8887	28.5637	15.9704	7.04933	23.9103	22.1146	89.9984
OVOC9336	WBGene00246145	OVP01721	Elongation factor Tu homolog	K02358:tuf, TUFM: elongation factor Tu	Elongation factor Tu homolog	-	Conserved with all nems and hosts	61.3958	1	0.384508	-	501	No predicted secretion	-	-	501	2734	OVOC_OM3;OVOC_OM3;OVOC_OM3;OVOC_OM3;OVOC_OM3;OVOC_OM3;OVOC_OM3;OVOC_OM3;OVOC_OM3;OVOC_OM3;OVOC_OM3;OVOC_OM3;OVOC_OM3;OVOC_OM3;OVOC_OM3;OVOC_OM3;OVOC_OM3;OVOC_OM3;OVOC_OM3;OVOC_OM3;OVOC_OM3;OVOC_OM3;OVOC_OM3	13810571;13810571;13811696;13812087;13812087;13812359;13812359;13812784;13812784;13813037;13813037;13813367;13813367;13813761;13813761;13814078;13814078;13814621;13814621;13814904;13814904;13815398;13815398	13811908;13811370;13811908;13812246;13812246;13812504;13812504;13812938;13812938;13813144;13813144;13813532;13813532;13813925;13813925;13814244;13814244;13814695;13814695;13815092;13815092;13815462;13815462	-;-;-;-;-;-;-;-;-;-;-;-;-;-;-;-;-;-;-;-;-;-;-	IPR000795:Transcription factor, GTP-binding domain;IPR004160:Translation elongation factor EFTu/EF1A, C-terminal;IPR004161:Translation elongation factor EFTu-like, domain 2;IPR009000:Translation protein, beta-barrel domain superfamily;IPR009001:Translation elongation factor EF1A/initiation factor IF2gamma, C-terminal;IPR027417:P-loop containing nucleoside triphosphate hydrolase;IPR041709:Elongati…	molecular_function:GO:0003924:GTPase activity|molecular_function:GO:0005525:GTP binding	K02358:tuf, TUFM: elongation factor Tu	-	-	-	-	-	0	-	-	-	-			78.6017	92.661	16.8836	5.51944	35.7167	36.2992	61.4033	62.1216	10.3139	8.3078	46.1005	97.5627	52.1786
OVOC6405	WBGene00243214	OVP13886	Uridine 5 prime-monophosphate synthase homolog	K13421:UMPS: uridine monophosphate synthetase [EC:2.4.2.10 4.1.1.23]	Uridine 5 prime-monophosphate synthase homolog	-	Conserved with all nems and hosts	0.001	0	-	-	479	No predicted secretion	-	-	479	1440	OVOC_OM2;OVOC_OM2;OVOC_OM2;OVOC_OM2;OVOC_OM2;OVOC_OM2;OVOC_OM2;OVOC_OM2;OVOC_OM2;OVOC_OM2	17546403;17547031;17547266;17547553;17547961;17548530;17548864;17549362;17549797;17550126	17546558;17547129;17547401;17547682;17548168;17548720;17548993;17549458;17549895;17550319	+;+;+;+;+;+;+;+;+;+	IPR000836:Phosphoribosyltransferase domain;IPR001754:Orotidine 5'-phosphate decarboxylase domain;IPR004467:Orotate phosphoribosyl transferase domain;IPR011060:Ribulose-phosphate binding barrel;IPR013785:Aldolase-type TIM barrel;IPR014732:Orotidine 5'-phosphate decarboxylase;IPR023031:Orotate phosphoribosyltransferase;IPR029057:Phosphoribosyltransferase-like	biological_process:GO:0000003:reproduction|biological_process:GO:0002119:nematode larval development|molecular_function:GO:0003824:catalytic activity|molecular_function:GO:0004588:orotate phosphoribosyltransferase activity|molecular_function:GO:0004590:orotidine-5'-phosphate decarboxylase activity|cellular_component:GO:0005737:cytoplasm|biological_process:GO:0006207:'de novo' pyrimidine nucleobas…	K13421:UMPS: uridine monophosphate synthetase [EC:2.4.2.10 4.1.1.23]	-	-	-	-	-	0	-	-	-	-			0	0	0	0	0	0	0	0	0	0	0	0	0
OVOC4971	WBGene00241780	OVP04490	Hypoxia up-regulated protein 1 homolog	K09486:HYOU1: hypoxia up-regulated 1	Hypoxia up-regulated protein 1 homolog	-	Conserved with all nems and hosts	121.786	1	0.470942	-	930	No predicted secretion	-	-	930	2793	OVOC_OM2;OVOC_OM2;OVOC_OM2;OVOC_OM2;OVOC_OM2;OVOC_OM2;OVOC_OM2;OVOC_OM2;OVOC_OM2;OVOC_OM2;OVOC_OM2;OVOC_OM2;OVOC_OM2;OVOC_OM2;OVOC_OM2;OVOC_OM2;OVOC_OM2;OVOC_OM2;OVOC_OM2;OVOC_OM2	7979022;7979503;7979663;7979885;7980139;7980359;7981021;7981157;7981486;7981898;7982091;7982426;7982711;7982898;7983184;7983450;7983813;7984220;7984590;7985300	7979300;7979589;7979806;7980055;7980253;7980489;7981059;7981326;7981588;7981991;7982278;7982558;7982787;7983013;7983353;7983643;7983999;7984368;7984765;7985369	-;-;-;-;-;-;-;-;-;-;-;-;-;-;-;-;-;-;-;-	IPR013126:Heat shock protein 70 family;IPR018181:Heat shock protein 70, conserved site;IPR029047:Heat shock protein 70kD, peptide-binding domain superfamily;IPR029048:Heat shock protein 70kD, C-terminal domain superfamily;IPR043129:ATPase, nucleotide binding domain	-	K09486:HYOU1: hypoxia up-regulated 1	-	-	-	-	-	1	-	-	-	-			165.513	134.556	20.6148	7.9155	91.3585	81.1652	152.307	118.042	17.4542	12.8405	106.079	113.45	95.9135
OVOC310	WBGene00237119	OVP05456	ATP-dependent Clp protease ATP-binding subunit clpX-like, mitochondrial homolog	K03544:clpX, CLPX: ATP-dependent Clp protease ATP-binding subunit ClpX	ATP-dependent Clp protease ATP-binding subunit clpX-like, mitochondrial homolog	-	Conserved with all nems and hosts	118.493	1	1.98922	Y	570	No predicted secretion	-	-	570	2469	OVOC_OM1b;OVOC_OM1b;OVOC_OM1b;OVOC_OM1b;OVOC_OM1b;OVOC_OM1b;OVOC_OM1b;OVOC_OM1b;OVOC_OM1b;OVOC_OM1b;OVOC_OM1b;OVOC_OM1b;OVOC_OM1b;OVOC_OM1b;OVOC_OM1b;OVOC_OM1b;OVOC_OM1b	2382469;2382469;2383031;2383031;2383315;2383315;2384242;2384242;2384684;2384684;2384988;2384988;2385336;2385336;2385600;2385600;2386369	2382780;2382780;2383161;2383161;2383757;2383757;2384438;2384438;2384842;2384842;2385163;2385163;2385512;2385512;2386473;2386219;2386381	+;+;+;+;+;+;+;+;+;+;+;+;+;+;+;+;+	IPR003593:AAA+ ATPase domain;IPR003959:ATPase, AAA-type, core;IPR004487:Clp protease, ATP-binding subunit ClpX;IPR019489:Clp ATPase, C-terminal;IPR027417:P-loop containing nucleoside triphosphate hydrolase	molecular_function:GO:0005524:ATP binding|biological_process:GO:0006457:protein folding|molecular_function:GO:0051082:unfolded protein binding	K03544:clpX, CLPX: ATP-dependent Clp protease ATP-binding subunit ClpX	-	-	-	-	-	0	-	-	-	-			63.9723	50.1068	84.2056	61.6339	89.1483	82.9996	67.2569	63.0874	32.3271	16.9464	88.1063	52.4117	237.136
OVOC8719	WBGene00245528	OVP07789	Putative serine--tRNA ligase, cytoplasmic	K01875:SARS, serS: seryl-tRNA synthetase [EC:6.1.1.11]	Putative serine--tRNA ligase, cytoplasmic	-	Conserved with all nems and hosts	0.00336717	0.25	-2.83294	-	484	No predicted secretion	-	-	484	1455	OVOC_OM3;OVOC_OM3;OVOC_OM3;OVOC_OM3;OVOC_OM3;OVOC_OM3;OVOC_OM3;OVOC_OM3;OVOC_OM3;OVOC_OM3;OVOC_OM3	8874230;8874513;8874658;8874940;8875417;8875582;8875854;8876091;8876937;8877184;8877444	8874365;8874583;8874741;8875158;8875497;8875737;8876018;8876207;8877076;8877271;8877641	+;+;+;+;+;+;+;+;+;+;+	IPR002314:Aminoacyl-tRNA synthetase, class II (G/ P/ S/T);IPR002317:Serine-tRNA ligase, type1;IPR006195:Aminoacyl-tRNA synthetase, class II;IPR010978:Class I and II aminoacyl-tRNA synthetase, tRNA-binding arm;IPR015866:Serine-tRNA synthetase, type1, N-terminal;IPR033729:Serine-tRNA ligase catalytic core domain;IPR042103:Serine-tRNA synthetase, type1, N-terminal domain superfamily	molecular_function:GO:0000166:nucleotide binding|molecular_function:GO:0004812:aminoacyl-tRNA ligase activity|molecular_function:GO:0004828:serine-tRNA ligase activity|molecular_function:GO:0005524:ATP binding|biological_process:GO:0006418:tRNA aminoacylation for protein translation|biological_process:GO:0006434:seryl-tRNA aminoacylation	K01875:SARS, serS: seryl-tRNA synthetase [EC:6.1.1.11]	-	-	-	-	-	0	-	-	-	-			0.35945	0.42422	0.08438	0	0.15116	0.14469	0.41683	0	0	0.82161	0	0	0
OVOC942	WBGene00237751	OVP07264	Cell cycle and apoptosis regulator protein 2 homolog	IPR003034:SAP domain;IPR011992:EF-hand domain pair;IPR012340:Nucleic acid-binding, OB-fold;IPR025223:S1-like RNA binding domain;IPR025224:Cell cycle and apoptosis regulator protein;IPR025954:DBC1/CARP1 catalytically inactive NUDIX hydrolase domain;IPR036361:SAP domain superfamily	Cell cycle and apoptosis regulator protein 2 homolog	-	Conserved with some hosts	91.8539	1	-0.0958676	-	1190	No predicted secretion	-	-	1190	3573	OVOC_OM1b;OVOC_OM1b;OVOC_OM1b;OVOC_OM1b;OVOC_OM1b;OVOC_OM1b;OVOC_OM1b;OVOC_OM1b;OVOC_OM1b;OVOC_OM1b;OVOC_OM1b;OVOC_OM1b;OVOC_OM1b;OVOC_OM1b;OVOC_OM1b;OVOC_OM1b;OVOC_OM1b;OVOC_OM1b;OVOC_OM1b;OVOC_OM1b;OVOC_OM1b	6227235;6227966;6228920;6229204;6229699;6230182;6230575;6231013;6231477;6232360;6233297;6233784;6234043;6234457;6235050;6235322;6235693;6236059;6236369;6236578;6236971	6227283;6228147;6229014;6229490;6229852;6230412;6230797;6231139;6231630;6232687;6233371;6233912;6234123;6234636;6235197;6235496;6235904;6236250;6236475;6236769;6237222	+;+;+;+;+;+;+;+;+;+;+;+;+;+;+;+;+;+;+;+;+	IPR003034:SAP domain;IPR011992:EF-hand domain pair;IPR012340:Nucleic acid-binding, OB-fold;IPR025223:S1-like RNA binding domain;IPR025224:Cell cycle and apoptosis regulator protein;IPR025954:DBC1/CARP1 catalytically inactive NUDIX hydrolase domain;IPR036361:SAP domain superfamily	biological_process:GO:0006355:regulation of transcription, DNA-dependent	-	-	-	-	-	-	0	-	-	-	-			177.897	169.273	43.3099	13.3418	103.915	137.287	98.2131	79.5629	21.5359	21.0784	46.8836	57.486	76.9835
OVOC1357	WBGene00238166	OVP07831	-	-	-	Y	Nem-specific, not conserved in all species	27.3604	1	0.83738	-	627	No predicted secretion	-	-	627	1891	OVOC_OM1b;OVOC_OM1b;OVOC_OM1b;OVOC_OM1b;OVOC_OM1b;OVOC_OM1b;OVOC_OM1b;OVOC_OM1b;OVOC_OM1b;OVOC_OM1b;OVOC_OM1b;OVOC_OM1b;OVOC_OM1b;OVOC_OM1b;OVOC_OM1b	9386574;9387398;9387599;9387807;9388217;9388672;9389355;9389867;9390431;9390626;9391198;9391536;9392152;9392575;9393462	9386617;9387462;9387724;9387906;9388410;9388809;9389616;9390039;9390510;9390704;9391303;9391733;9392306;9392678;9393528	+;+;+;+;+;+;+;+;+;+;+;+;+;+;+	-	-	-	-	-	-	-	-	0	-	-	-	-			33.312	24.854	7.95283	7.13392	33.0304	36.7168	79.3473	29.0578	6.57133	9.48267	15.3862	15.9222	23.3095
OVOC10386	WBGene00247195	OVP05352	Malic enzyme homolog	K00029:E1.1.1.40, maeB: malate dehydrogenase (oxaloacetate-decarboxylating)(NADP+) [EC:1.1.1.40]	Malic enzyme homolog	-	Conserved with all nems and hosts	84.9524	1	2.05026	Y	622	No predicted secretion	-	-	622	1869	OVOC_OM4;OVOC_OM4;OVOC_OM4;OVOC_OM4;OVOC_OM4;OVOC_OM4;OVOC_OM4;OVOC_OM4;OVOC_OM4;OVOC_OM4;OVOC_OM4;OVOC_OM4;OVOC_OM4;OVOC_OM4	6607884;6608675;6609165;6610087;6610763;6611342;6611608;6612315;6612653;6612869;6613246;6613845;6614259;6614676	6607939;6608840;6609323;6610211;6610844;6611503;6611711;6612447;6612706;6613054;6613422;6614015;6614378;6614849	+;+;+;+;+;+;+;+;+;+;+;+;+;+	IPR001891:Malic oxidoreductase;IPR012301:Malic enzyme, N-terminal domain;IPR012302:Malic enzyme, NAD-binding;IPR036291:NAD(P)-binding domain superfamily;IPR037062:Malic enzyme, N-terminal domain superfamily	molecular_function:GO:0004470:malic enzyme activity|molecular_function:GO:0004471:malate dehydrogenase (decarboxylating) (NAD+) activity|molecular_function:GO:0046872:metal ion binding|molecular_function:GO:0051287:NAD binding|biological_process:GO:0055114:oxidation-reduction process	K00029:E1.1.1.40, maeB: malate dehydrogenase (oxaloacetate-decarboxylating)(NADP+) [EC:1.1.1.40]	-	-	-	-	-	0	-	-	-	-			37.684	41.5649	20.6908	11.9844	61.6137	47.0389	66.5225	53.6973	11.5073	9.59429	63.2631	30.6341	57.5885
OVOC7321a	WBGene00244130	OVP14797	Glutathione S-transferase class-mu 28 kDa isozyme homolog	K04097:HPGDS: prostaglandin-H2 D-isomerase / glutathione transferase [EC:5.3.99.2 2.5.1.18]	Glutathione S-transferase class-mu 28 kDa isozyme homolog	-	Conserved with some hosts	0.001	0	-	-	250	Signal peptide	-	-	250	753	OVOC_OM2;OVOC_OM2;OVOC_OM2;OVOC_OM2;OVOC_OM2;OVOC_OM2;OVOC_OM2;OVOC_OM2;OVOC_OM2;OVOC_OM2;OVOC_OM2;OVOC_OM2	23836613;23836765;23838461;23838473;23838748;23838748;23838927;23838927;23839227;23839227;23839472;23839472	23836669;23836842;23838605;23838605;23838840;23838840;23839042;23839042;23839331;23839331;23839630;23839630	+;+;+;+;+;+;+;+;+;+;+;+	IPR004045:Glutathione S-transferase, N-terminal;IPR004046:Glutathione S-transferase, C-terminal;IPR010987:Glutathione S-transferase, C-terminal-like;IPR036249:Thioredoxin-like superfamily;IPR036282:Glutathione S-transferase, C-terminal domain superfamily;IPR040079:Glutathione Transferase family	molecular_function:GO:0005515:protein binding|molecular_function:GO:0016740:transferase activity	K04097:HPGDS: prostaglandin-H2 D-isomerase / glutathione transferase [EC:5.3.99.2 2.5.1.18]	-	-	-	Y	0.828	0	-	-	Y	-			0	0	0	0	0	0	0	0	0	0	0	0	0
OVOC4296	WBGene00241105	OVP09582	Vinculin homolog	K05700:VCL: vinculin	Vinculin homolog	-	Conserved with all nems and hosts	0.001	0	-	-	992	No predicted secretion	-	-	992	2979	OVOC_OM2;OVOC_OM2;OVOC_OM2;OVOC_OM2;OVOC_OM2;OVOC_OM2;OVOC_OM2;OVOC_OM2;OVOC_OM2;OVOC_OM2	3542247;3542702;3543023;3543341;3544125;3544796;3545570;3546455;3546915;3550188	3542416;3542734;3543113;3543966;3544497;3545256;3546311;3546772;3547022;3550244	-;-;-;-;-;-;-;-;-;-	IPR000633:Vinculin, conserved site;IPR006077:Vinculin/alpha-catenin;IPR017997:Vinculin;IPR036723:Alpha-catenin/vinculin-like superfamily	molecular_function:GO:0003779:actin binding|molecular_function:GO:0005198:structural molecule activity|biological_process:GO:0007155:cell adhesion|cellular_component:GO:0015629:actin cytoskeleton|molecular_function:GO:0051015:actin filament binding	K05700:VCL: vinculin	-	-	-	-	-	0	-	-	-	-			0	0	0	0	0.01477	0	0	0	0	0	0	0	0
OVOC8489	WBGene00245298	OVP05936	Serine hydroxymethyltransferase homolog	K00600:glyA, SHMT: glycine hydroxymethyltransferase [EC:2.1.2.1]	Serine hydroxymethyltransferase homolog	-	Conserved with all nems and hosts	59.1616	1	2.0288	Y	484	Nonclassical secretion	-	-	484	2069	OVOC_OM3;OVOC_OM3;OVOC_OM3;OVOC_OM3;OVOC_OM3;OVOC_OM3;OVOC_OM3;OVOC_OM3;OVOC_OM3;OVOC_OM3;OVOC_OM3	7586872;7587734;7588041;7589527;7589825;7590035;7590507;7591008;7591493;7591824;7592334	7587593;7587844;7588157;7589649;7589938;7590247;7590652;7591156;7591556;7591948;7592518	-;-;-;-;-;-;-;-;-;-;-	IPR001085:Serine hydroxymethyltransferase;IPR015421:Pyridoxal phosphate-dependent transferase, major domain;IPR015422:Pyridoxal phosphate-dependent transferase domain 1;IPR015424:Pyridoxal phosphate-dependent transferase;IPR019798:Serine hydroxymethyltransferase, pyridoxal phosphate binding site;IPR039429:Serine hydroxymethyltransferase-like domain	molecular_function:GO:0003824:catalytic activity|molecular_function:GO:0004372:glycine hydroxymethyltransferase activity|biological_process:GO:0006730:one-carbon metabolic process|biological_process:GO:0009792:embryo development ending in birth or egg hatching|molecular_function:GO:0016740:transferase activity|biological_process:GO:0019264:glycine biosynthetic process from serine|molecular_functi…	K00600:glyA, SHMT: glycine hydroxymethyltransferase [EC:2.1.2.1]	-	-	-	-	-	0	Y	0.601	-	Y			23.9581	26.2105	31.7446	24.868	27.6376	23.342	47.1943	35.1179	11.319	7.51128	59.0626	24.383	70.5183
OVOC1174	WBGene00237983	OVP04266	Apoptosis-linked gene 2-interacting protein X 1 homolog	K12200:PDCD6IP, ALIX, RIM20: programmed cell death 6-interacting protein	Apoptosis-linked gene 2-interacting protein X 1 homolog	-	Conserved with all nems and hosts	134.84	1	1.67229	Y	872	No predicted secretion	-	-	872	2619	OVOC_OM1b;OVOC_OM1b;OVOC_OM1b;OVOC_OM1b;OVOC_OM1b;OVOC_OM1b;OVOC_OM1b;OVOC_OM1b;OVOC_OM1b;OVOC_OM1b;OVOC_OM1b;OVOC_OM1b;OVOC_OM1b;OVOC_OM1b;OVOC_OM1b;OVOC_OM1b;OVOC_OM1b;OVOC_OM1b;OVOC_OM1b	7841495;7841906;7842314;7842988;7843237;7843597;7843970;7844463;7844768;7845055;7845409;7845819;7846289;7846671;7846899;7847182;7847906;7848227;7848699	7841703;7842030;7842498;7843084;7843346;7843690;7844109;7844565;7844891;7845235;7845657;7845923;7846489;7846805;7847019;7847316;7848007;7848361;7848766	+;+;+;+;+;+;+;+;+;+;+;+;+;+;+;+;+;+;+	IPR004328:BRO1 domain;IPR025304:ALIX V-shaped domain;IPR038499:BRO1 domain superfamily	molecular_function:GO:0005112:Notch binding|molecular_function:GO:0005515:protein binding|cellular_component:GO:0005771:multivesicular body|biological_process:GO:0007032:endosome organization|molecular_function:GO:0008022:protein C-terminus binding|cellular_component:GO:0016323:basolateral plasma membrane|cellular_component:GO:0031410:cytoplasmic vesicle|biological_process:GO:0032456:endocytic re…	K12200:PDCD6IP, ALIX, RIM20: programmed cell death 6-interacting protein	-	-	-	-	-	0	-	-	-	-			79.6789	66.7647	19.0313	12.7593	99.7291	128.663	97.9556	47.51	14.4166	4.56452	125.512	121.109	172.803
OVOC10572	WBGene00247381	OVP01243	Aldo-keto reductase family 1 member C-like protein 1 homolog	K00011:AKR1B: aldehyde reductase [EC:1.1.1.21]	Aldo-keto reductase family 1 member C-like protein 1 homolog	-	Conserved with some hosts	16.7098	1	0.736151	-	315	No predicted secretion	-	-	315	4333	OVOC_OM4;OVOC_OM4;OVOC_OM4;OVOC_OM4;OVOC_OM4;OVOC_OM4;OVOC_OM4;OVOC_OM4;OVOC_OM4;OVOC_OM4;OVOC_OM4;OVOC_OM4;OVOC_OM4;OVOC_OM4;OVOC_OM4;OVOC_OM4	8105250;8105250;8105783;8105783;8106311;8106311;8106654;8106654;8107187;8107187;8109568;8109864;8110159;8110403;8110756;8111319	8105598;8105598;8105950;8105950;8106484;8106484;8106842;8106842;8109767;8109245;8109631;8110056;8110286;8110543;8110923;8111560	+;+;+;+;+;+;+;+;+;+;+;+;+;+;+;+	IPR018170:Aldo/keto reductase, conserved site;IPR020471:Aldo/keto reductase;IPR023210:NADP-dependent oxidoreductase domain;IPR036812:NADP-dependent oxidoreductase domain superfamily	molecular_function:GO:0016491:oxidoreductase activity|biological_process:GO:0055114:oxidation-reduction process	K00011:AKR1B: aldehyde reductase [EC:1.1.1.21]	-	-	-	-	-	0	-	-	-	-			14.3502	20.5538	10.4689	4.66586	24.7188	19.182	26.8743	24.3147	5.73569	5.51788	16.2871	16.3924	19.3596
OVOC4952	WBGene00241761	OVP14351	Protein disulfide-isomerase 2 homolog	K09580:PDIA1, P4HB: protein disulfide-isomerase A1 [EC:5.3.4.1]	Protein disulfide-isomerase 2 homolog	-	Conserved with all nems and hosts	18.8098	1	1.07958	-	501	Signal peptide	-	Y	501	1965	OVOC_OM2;OVOC_OM2;OVOC_OM2;OVOC_OM2;OVOC_OM2;OVOC_OM2;OVOC_OM2;OVOC_OM2	7879199;7880005;7880428;7880735;7881476;7881719;7882414;7883017	7879309;7880196;7880619;7880938;7881640;7882040;7882592;7883616	+;+;+;+;+;+;+;+	IPR005788:Disulphide isomerase;IPR005792:Protein disulphide isomerase;IPR013766:Thioredoxin domain;IPR017937:Thioredoxin, conserved site;IPR036249:Thioredoxin-like superfamily	molecular_function:GO:0003756:protein disulfide isomerase activity|molecular_function:GO:0016853:isomerase activity|biological_process:GO:0045454:cell redox homeostasis	K09580:PDIA1, P4HB: protein disulfide-isomerase A1 [EC:5.3.4.1]	-	-	-	Y	0.911	0	-	-	Y	-			12.5983	20.5524	19.4926	5.27385	21.1537	6.94253	10.0619	9.24415	13.3774	15.8176	28.0384	14.3853	16.3456
OVOC3942	WBGene00240751	OVP10820	-	K17255:GDI1_2: Rab GDP dissociation inhibitor	K17255:GDI1_2: Rab GDP dissociation inhibitor	-	Conserved with all nems and hosts	1111.41	1	2.40239	Y	451	No predicted secretion	-	-	451	1356	OVOC_OM2;OVOC_OM2;OVOC_OM2;OVOC_OM2;OVOC_OM2;OVOC_OM2;OVOC_OM2;OVOC_OM2;OVOC_OM2;OVOC_OM2;OVOC_OM2	1069340;1069653;1069895;1070146;1070375;1070587;1070970;1071215;1071414;1071612;1071879	1069535;1069818;1070048;1070263;1070506;1070663;1071091;1071335;1071511;1071738;1071923	-;-;-;-;-;-;-;-;-;-;-	IPR000806:Rab GDI protein;IPR018203:GDP dissociation inhibitor;IPR036188:FAD/NAD(P)-binding domain superfamily	molecular_function:GO:0005092:GDP-dissociation inhibitor activity|molecular_function:GO:0005093:Rab GDP-dissociation inhibitor activity|molecular_function:GO:0005096:GTPase activator activity|cellular_component:GO:0005737:cytoplasm|biological_process:GO:0007264:small GTPase mediated signal transduction|biological_process:GO:0015031:protein transport|biological_process:GO:0043547:positive regulati…	K17255:GDI1_2: Rab GDP dissociation inhibitor	-	-	-	-	-	0	-	-	-	-			372.969	427.104	404.375	363.779	361.038	377.829	249.305	301.741	83.5334	156.043	885.662	2151.33	971.151
OVOC3931	WBGene00240740	OVP07974	Neuroglian homolog	K06756:NRCAM: neuronal cell adhesion molecule	Neuroglian homolog	-	Nem-specific, conserved with nem species	16.8224	1	2.01052	Y	947	No predicted secretion	-	-	947	2844	OVOC_OM2;OVOC_OM2;OVOC_OM2;OVOC_OM2;OVOC_OM2;OVOC_OM2;OVOC_OM2;OVOC_OM2;OVOC_OM2;OVOC_OM2;OVOC_OM2;OVOC_OM2;OVOC_OM2;OVOC_OM2;OVOC_OM2;OVOC_OM2;OVOC_OM2;OVOC_OM2;OVOC_OM2	944721;944971;945464;945819;945995;946286;946545;946917;947235;947804;948376;948915;949230;949644;950054;950454;952786;954613;954801	944898;945157;945668;945908;946183;946393;946760;947064;947355;947963;948506;949004;949418;949817;950179;950638;952885;954757;954902	-;-;-;-;-;-;-;-;-;-;-;-;-;-;-;-;-;-;-	IPR003598:Immunoglobulin subtype 2;IPR003599:Immunoglobulin subtype;IPR003961:Fibronectin type III;IPR007110:Immunoglobulin-like domain;IPR013783:Immunoglobulin-like fold;IPR036116:Fibronectin type III superfamily;IPR036179:Immunoglobulin-like domain superfamily	molecular_function:GO:0005515:protein binding|cellular_component:GO:0016020:membrane|cellular_component:GO:0016021:integral to membrane	K06756:NRCAM: neuronal cell adhesion molecule	-	-	-	-	-	1	-	-	-	-			10.85	5.51887	7.89948	5.0119	48.4406	41.3797	22.1783	12.9338	3.69713	1.26102	13.5825	17.4007	12.7954
OVOC2641	WBGene00239450	OVP11019	Peroxiredoxin-6 homolog	K11188:PRDX6: peroxiredoxin 6 [EC:1.11.1.7 1.11.1.27 3.1.1.-]	Peroxiredoxin-6 homolog	-	Conserved with some hosts	1315.4	1	3.56049	Y	232	No predicted secretion	-	Y	232	2514	OVOC_OM1b;OVOC_OM1b;OVOC_OM1b;OVOC_OM1b;OVOC_OM1b;OVOC_OM1b	19606849;19608942;19609587;19609910;19610170;19610722	19608783;19609014;19609660;19610025;19610375;19610831	-;-;-;-;-;-	IPR000866:Alkyl hydroperoxide reductase subunit C/ Thiol specific antioxidant;IPR013766:Thioredoxin domain;IPR019479:Peroxiredoxin, C-terminal;IPR024706:Peroxiredoxin, AhpC-type;IPR036249:Thioredoxin-like superfamily	molecular_function:GO:0016209:antioxidant activity|molecular_function:GO:0016491:oxidoreductase activity|biological_process:GO:0045454:cell redox homeostasis|molecular_function:GO:0051920:peroxiredoxin activity|biological_process:GO:0055114:oxidation-reduction process|na:GO:0098869:	K11188:PRDX6: peroxiredoxin 6 [EC:1.11.1.7 1.11.1.27 3.1.1.-]	-	-	-	-	-	0	-	-	-	-			278.793	166.851	165.787	116.448	316.232	1387.75	278.88	188.042	145.435	203.046	1936.44	1406.99	1630.38
OVOC2592	WBGene00239401	OVP04760	Profilin-3 homolog	K05759:PFN: profilin	Profilin-3 homolog	-	Conserved with some hosts	21.5993	1	-1.69334	-	126	Nonclassical secretion	-	-	126	1240	OVOC_OM1b;OVOC_OM1b;OVOC_OM1b;OVOC_OM1b	19299604;19300656;19301177;19302470	19300301;19300801;19301348;19302693	-;-;-;-	IPR005455:Profilin;IPR036140:Profilin superfamily	molecular_function:GO:0003779:actin binding|cellular_component:GO:0055120:striated muscle dense body|biological_process:GO:0071689:muscle thin filament assembly	K05759:PFN: profilin	-	-	-	-	-	0	Y	0.736	-	Y			187.363	68.1246	898.17	638.502	292.331	149.915	60.6491	131.108	4.23977	47.2395	24.0631	14.9176	15.2935
OVOC9013	WBGene00245822	OVP03681	Putative inorganic pyrophosphatase 1	K11726:NURF38: nucleosome-remodeling factor 38 kDa subunit [EC:3.6.1.1]	Putative inorganic pyrophosphatase 1	-	Conserved with some hosts	28.9277	1	-1.58708	-	326	No predicted secretion	-	Y	326	1190	OVOC_OM3;OVOC_OM3	10955197;10956544	10956058;10956871	+;+	IPR008162:Inorganic pyrophosphatase;IPR036649:Inorganic pyrophosphatase superfamily	molecular_function:GO:0000287:magnesium ion binding|molecular_function:GO:0004427:inorganic diphosphatase activity|cellular_component:GO:0005737:cytoplasm|cellular_component:GO:0005773:vacuole|biological_process:GO:0006796:phosphate-containing compound metabolic process|cellular_component:GO:0043005:neuron projection	K11726:NURF38: nucleosome-remodeling factor 38 kDa subunit [EC:3.6.1.1]	-	-	-	-	-	0	-	-	-	-			155.534	157.386	97.7483	109.972	150.847	123.45	67.4785	53.8073	8.03257	18.0824	30.2763	24.1577	29.7186
OVOC12076	WBGene00248885	OVP03925	Ran-binding protein 16 homolog	K18460:XPO7, EXP7: exportin-7	Ran-binding protein 16 homolog	-	Conserved with all nems and hosts	15.3327	1	1.06726	-	1090	No predicted secretion	-	-	1090	3273	OVOC_OM5;OVOC_OM5;OVOC_OM5;OVOC_OM5;OVOC_OM5;OVOC_OM5;OVOC_OM5;OVOC_OM5;OVOC_OM5;OVOC_OM5;OVOC_OM5;OVOC_OM5;OVOC_OM5;OVOC_OM5;OVOC_OM5;OVOC_OM5;OVOC_OM5;OVOC_OM5;OVOC_OM5;OVOC_OM5;OVOC_OM5;OVOC_OM5;OVOC_OM5;OVOC_OM5	1055058;1055471;1055973;1056518;1056888;1057747;1058224;1058633;1059132;1059550;1060331;1060770;1061191;1061772;1062304;1063045;1063427;1064332;1064725;1065278;1065717;1066254;1066793;1067241	1055075;1055608;1056063;1056693;1056953;1057884;1058350;1058841;1059263;1059722;1060496;1060900;1061406;1061916;1062451;1063112;1063515;1064522;1064939;1065427;1065869;1066421;1066885;1067312	+;+;+;+;+;+;+;+;+;+;+;+;+;+;+;+;+;+;+;+;+;+;+;+	IPR011989:Armadillo-like helical;IPR016024:Armadillo-type fold	-	K18460:XPO7, EXP7: exportin-7	-	-	-	-	-	0	-	-	-	-			15.1982	15.0331	4.57605	9.54317	21.852	26.2434	18.5672	8.60231	2.19037	0	11.6888	10.9118	9.76113
OVOC7772	WBGene00244581	OVP06251	LIM and SH3 domain protein homolog	K24420:LASP1: LIM and SH3 domain protein 1	LIM and SH3 domain protein homolog	-	Conserved with some hosts	33.3357	1	-0.375044	-	328	No predicted secretion	-	-	328	1544	OVOC_OM3;OVOC_OM3;OVOC_OM3;OVOC_OM3;OVOC_OM3;OVOC_OM3;OVOC_OM3;OVOC_OM3;OVOC_OM3;OVOC_OM3	2273629;2275252;2275597;2276498;2277422;2278774;2279076;2279562;2279743;2280242	2274170;2275422;2275724;2276596;2277577;2278861;2279180;2279646;2279837;2280316	-;-;-;-;-;-;-;-;-;-	IPR000900:Nebulin repeat;IPR001452:SH3 domain;IPR001781:Zinc finger, LIM-type;IPR036028:SH3-like domain superfamily	molecular_function:GO:0005515:protein binding|molecular_function:GO:0046872:metal ion binding	K24420:LASP1: LIM and SH3 domain protein 1	-	-	-	-	-	0	-	-	-	-			88.7859	65.0483	166.576	159.036	262.864	219.771	82.8818	58.8237	6.50045	6.96829	27.3441	37.4453	25.5605
OVOC2749	WBGene00239558	OVP07596	60S ribosomal protein L7a homolog	K02936:RP-L7Ae, RPL7A: large subunit ribosomal protein L7Ae	60S ribosomal protein L7a homolog	-	Conserved with all nems and hosts	473.427	1	-1.11831	-	265	No predicted secretion	-	-	265	861	OVOC_OM1b;OVOC_OM1b;OVOC_OM1b;OVOC_OM1b;OVOC_OM1b;OVOC_OM1b	20295077;20295503;20295711;20296133;20296559;20296944	20295132;20295623;20295860;20296392;20296650;20297125	+;+;+;+;+;+	IPR001921:Ribosomal protein L7A/L8;IPR004037:Ribosomal protein L7Ae conserved site;IPR004038:Ribosomal protein L7Ae/L30e/S12e/Gadd45;IPR018492:Ribosomal protein L7Ae/L8/Nhp2 family;IPR029064:50S ribosomal protein L30e-like;IPR038524:Ribosomal protein L7A/L8 superfamily	molecular_function:GO:0003723:RNA binding|cellular_component:GO:0022625:cytosolic large ribosomal subunit|biological_process:GO:0042254:ribosome biogenesis|na:GO:1990904:	K02936:RP-L7Ae, RPL7A: large subunit ribosomal protein L7Ae	-	-	-	-	-	0	-	-	-	-			1198.14	2250.12	609.194	181.302	447.628	469.661	789.636	1035.88	366.918	333.226	349.429	364.113	415.705
OVOC3812	WBGene00240621	OVP07702	-	IPR000504:RNA recognition motif domain;IPR012677:Nucleotide-binding alpha-beta plait domain superfamily;IPR035979:RNA-binding domain superfamily	IPR000504:RNA recognition motif domain;IPR012677:Nucleotide-binding alpha-beta plait domain superfamily;IPR035979:RNA-binding domain superfamily	-	Nem-specific, not conserved in all species	167.682	1	-0.372533	-	898	No predicted secretion	-	-	898	2697	OVOC_OM2;OVOC_OM2;OVOC_OM2;OVOC_OM2;OVOC_OM2;OVOC_OM2;OVOC_OM2;OVOC_OM2;OVOC_OM2;OVOC_OM2;OVOC_OM2;OVOC_OM2;OVOC_OM2;OVOC_OM2;OVOC_OM2;OVOC_OM2;OVOC_OM2;OVOC_OM2;OVOC_OM2;OVOC_OM2	170267;170342;170725;171124;171440;171582;171856;172270;172475;172904;173124;173397;174150;174771;174926;175245;175761;175996;176367;176738	170276;170578;170907;171248;171476;171703;171895;172337;172520;173023;173260;173672;174245;174842;175086;175520;175876;176159;176468;177046	+;+;+;+;+;+;+;+;+;+;+;+;+;+;+;+;+;+;+;+	IPR000504:RNA recognition motif domain;IPR012677:Nucleotide-binding alpha-beta plait domain superfamily;IPR035979:RNA-binding domain superfamily	molecular_function:GO:0003676:nucleic acid binding|molecular_function:GO:0003723:RNA binding	-	-	-	-	-	-	0	-	-	-	-			267.374	477.312	24.0115	6.98384	90.1743	151.326	91.5246	50.5138	17.5439	3.10276	155.027	183.462	168.755
OVOC9327	WBGene00246136	OVP00149	-	IPR001534:Transthyretin-like;IPR038479:Transthyretin-like superfamily	IPR001534:Transthyretin-like;IPR038479:Transthyretin-like superfamily	-	Nem-specific, not conserved in all species	255.143	1	1.50075	-	145	No predicted secretion	-	Y	145	647	OVOC_OM3;OVOC_OM3;OVOC_OM3;OVOC_OM3	13767127;13767636;13767851;13768238	13767452;13767775;13768021;13768247	-;-;-;-	IPR001534:Transthyretin-like;IPR038479:Transthyretin-like superfamily	cellular_component:GO:0005615:extracellular space|cellular_component:GO:0016020:membrane|cellular_component:GO:0016021:integral to membrane	-	-	-	-	-	-	1	-	-	-	-			89.2782	264.943	1580.3	2663.91	1122.84	890.261	145.295	247.063	113.021	321.496	292.207	84.2851	221.017
OVOC8008	WBGene00244817	OVP14208	DNA replication licensing factor mcm-6 homolog	K02542:MCM6: DNA replication licensing factor MCM6 [EC:3.6.4.12]	DNA replication licensing factor mcm-6 homolog	-	Conserved with some hosts	0.173886	0.875	2.49942	-	822	No predicted secretion	-	-	822	2469	OVOC_OM3;OVOC_OM3;OVOC_OM3;OVOC_OM3;OVOC_OM3;OVOC_OM3;OVOC_OM3;OVOC_OM3;OVOC_OM3;OVOC_OM3;OVOC_OM3;OVOC_OM3;OVOC_OM3;OVOC_OM3;OVOC_OM3;OVOC_OM3;OVOC_OM3;OVOC_OM3	4083487;4083775;4084080;4084304;4084622;4084916;4085320;4085590;4085857;4086075;4086401;4086830;4087055;4087323;4087604;4087911;4088143;4088518	4083670;4083891;4084213;4084414;4084783;4085050;4085486;4085686;4085998;4086208;4086562;4086978;4087223;4087406;4087766;4088039;4088289;4088600	-;-;-;-;-;-;-;-;-;-;-;-;-;-;-;-;-;-	IPR001208:MCM domain;IPR008049:DNA replication licensing factor Mcm6;IPR012340:Nucleic acid-binding, OB-fold;IPR018525:Mini-chromosome maintenance, conserved site;IPR027417:P-loop containing nucleoside triphosphate hydrolase;IPR027925:MCM N-terminal domain;IPR031327:Mini-chromosome maintenance protein;IPR033762:MCM OB domain;IPR041024:Mcm6, C-terminal winged-helix domain;IPR041562:MCM, AAA-lid do…	molecular_function:GO:0000166:nucleotide binding|molecular_function:GO:0003677:DNA binding|molecular_function:GO:0003678:DNA helicase activity|molecular_function:GO:0004386:helicase activity|molecular_function:GO:0005524:ATP binding|cellular_component:GO:0005634:nucleus|biological_process:GO:0006260:DNA replication|biological_process:GO:0006270:DNA replication initiation|molecular_function:GO:001…	K02542:MCM6: DNA replication licensing factor MCM6 [EC:3.6.4.12]	-	-	-	-	-	0	-	-	-	-			0.04707	0.21428	0.02486	0.08836	0.14252	0.11937	0.29477	0.18393	0	0	0	0.0973	0.20759
OVOC9429	WBGene00246238	OVP00005	Splicing factor 3B subunit 1 homolog	K12828:SF3B1, SAP155: splicing factor 3B subunit 1	Splicing factor 3B subunit 1 homolog	-	Conserved with all nems and hosts	0.001	0	-	-	1305	Nonclassical secretion	-	-	1305	3918	OVOC_OM3;OVOC_OM3;OVOC_OM3;OVOC_OM3;OVOC_OM3;OVOC_OM3;OVOC_OM3;OVOC_OM3;OVOC_OM3;OVOC_OM3;OVOC_OM3;OVOC_OM3;OVOC_OM3;OVOC_OM3;OVOC_OM3;OVOC_OM3;OVOC_OM3;OVOC_OM3;OVOC_OM3;OVOC_OM3;OVOC_OM3;OVOC_OM3;OVOC_OM3;OVOC_OM3;OVOC_OM3	14687598;14687880;14688068;14688589;14688909;14690240;14690643;14691093;14691305;14691699;14692261;14692484;14692945;14693273;14693553;14694112;14694652;14695175;14695656;14695845;14696066;14696392;14696684;14696952;14697313	14687711;14687994;14688214;14688659;14689118;14690417;14690860;14691236;14691493;14691857;14692407;14692606;14693054;14693449;14693703;14694425;14694845;14695470;14695756;14695992;14696278;14696465;14696795;14697122;14697354	-;-;-;-;-;-;-;-;-;-;-;-;-;-;-;-;-;-;-;-;-;-;-;-;-	IPR011989:Armadillo-like helical;IPR015016:Splicing factor 3B subunit 1;IPR016024:Armadillo-type fold;IPR034085:TOG domain;IPR038737:Splicing factor 3B subunit 1-like	biological_process:GO:0000245:spliceosomal complex assembly|molecular_function:GO:0003729:mRNA binding|biological_process:GO:0010629:negative regulation of gene expression	K12828:SF3B1, SAP155: splicing factor 3B subunit 1	-	-	-	-	-	0	Y	0.617	-	Y			0	0	0	0	0	0	0	0	0	0	0	0	0
OVOC2978	WBGene00239787	OVP02775	UDP-glucose:glycoprotein glucosyltransferase homolog	K11718:HUGT: UDP-glucose:glycoprotein glucosyltransferase [EC:2.4.1.-]	UDP-glucose:glycoprotein glucosyltransferase homolog	-	Conserved with all nems and hosts	24.3317	1	0.108384	-	1504	Signal peptide	-	-	1504	4515	OVOC_OM1b;OVOC_OM1b;OVOC_OM1b;OVOC_OM1b;OVOC_OM1b;OVOC_OM1b;OVOC_OM1b;OVOC_OM1b;OVOC_OM1b;OVOC_OM1b;OVOC_OM1b;OVOC_OM1b;OVOC_OM1b;OVOC_OM1b;OVOC_OM1b;OVOC_OM1b;OVOC_OM1b;OVOC_OM1b;OVOC_OM1b;OVOC_OM1b;OVOC_OM1b;OVOC_OM1b;OVOC_OM1b;OVOC_OM1b;OVOC_OM1b;OVOC_OM1b;OVOC_OM1b;OVOC_OM1b;OVOC_OM1b;OVOC_OM1b;OVOC_OM1b	21784722;21785215;21785424;21785669;21786161;21786402;21786701;21787231;21787552;21787928;21788801;21789205;21789588;21790095;21790562;21790979;21791456;21792060;21792550;21792832;21793298;21793631;21793973;21794305;21794835;21795049;21795302;21795571;21795980;21796600;21796950	21784895;21785331;21785538;21785902;21786270;21786522;21786883;21787316;21787710;21788120;21788983;21789350;21789806;21790259;21790704;21791162;21791584;21792263;21792685;21792917;21793417;21793717;21794143;21794545;21794916;21795148;21795473;21795674;21796110;21796688;21797080	-;-;-;-;-;-;-;-;-;-;-;-;-;-;-;-;-;-;-;-;-;-;-;-;-;-;-;-;-;-;-	IPR009448:UDP-glucose:Glycoprotein Glucosyltransferase;IPR029044:Nucleotide-diphospho-sugar transferases;IPR040497:Glucosyltransferase 24, catalytic domain;IPR040525:UDP-glucose:glycoprotein glucosyltransferase, thioredoxin-like domain 4;IPR040692:UGGT, thioredoxin-like domain 3;IPR040693:UGGT, thioredoxin-like domain 1;IPR040694:UGGT, thioredoxin-like domain 2	molecular_function:GO:0003980:UDP-glucose:glycoprotein glucosyltransferase activity|biological_process:GO:0006486:protein glycosylation|biological_process:GO:0097359:UDP-glucosylation	K11718:HUGT: UDP-glucose:glycoprotein glucosyltransferase [EC:2.4.1.-]	-	-	-	Y	0.745	0	-	-	Y	-			34.3779	44.0792	10.0741	8.06967	66.9293	56.2428	28.8805	12.4719	5.39863	1.32386	16.7548	20.4848	18.2765
OVOC4177	WBGene00240986	OVP00464	SPARC homolog	K24262:SPARC: secreted protein acidic and rich in cysteine	SPARC homolog	-	Conserved with all nems and hosts	116.821	1	-0.109587	-	283	Signal peptide	-	-	283	860	OVOC_OM2;OVOC_OM2;OVOC_OM2;OVOC_OM2;OVOC_OM2;OVOC_OM2	2807258;2808276;2808730;2809051;2809628;2811681	2807611;2808392;2808819;2809187;2809715;2811754	-;-;-;-;-;-	IPR001999:Osteonectin-like, conserved site;IPR002350:Kazal domain;IPR003645:Follistatin-like, N-terminal;IPR011992:EF-hand domain pair;IPR015369:Follistatin/Osteonectin EGF domain;IPR018247:EF-Hand 1, calcium-binding site;IPR019577:SPARC/Testican, calcium-binding domain;IPR036058:Kazal domain superfamily	molecular_function:GO:0005509:calcium ion binding|molecular_function:GO:0005515:protein binding|cellular_component:GO:0005604:basement membrane|cellular_component:GO:0005615:extracellular space	K24262:SPARC: secreted protein acidic and rich in cysteine	-	-	-	Y	0.87	0	-	-	Y	-			407.525	82.5386	841.445	565.976	827.811	711.284	96.7564	307.322	6.11316	115.375	161.817	94.8819	108.865
OVOC3255	WBGene00240064	OVP11159	Galectin homolog	IPR001079:Galectin, carbohydrate recognition domain;IPR013320:Concanavalin A-like lectin/glucanase domain superfamily	Galectin homolog	-	Conserved with all nems and hosts	51.7742	1	-1.55601	-	284	No predicted secretion	-	-	284	855	OVOC_OM1b;OVOC_OM1b;OVOC_OM1b;OVOC_OM1b;OVOC_OM1b;OVOC_OM1b;OVOC_OM1b	23986661;23987588;23987897;23988318;23989133;23989725;23991393	23986783;23987707;23988009;23988582;23989244;23989837;23991401	-;-;-;-;-;-;-	IPR001079:Galectin, carbohydrate recognition domain;IPR013320:Concanavalin A-like lectin/glucanase domain superfamily	molecular_function:GO:0016936:galactoside binding|molecular_function:GO:0030246:carbohydrate binding	-	-	-	-	-	-	0	-	-	-	-			323.047	259.79	421.639	325.13	235.314	292.668	104.132	88.6992	57.0171	128.633	70.6659	31.0006	80.7272
OVOC1156a	WBGene00237965	OVP14748	Putative dihydrofolate reductase	K00287:DHFR, folA: dihydrofolate reductase [EC:1.5.1.3]	Putative dihydrofolate reductase	-	Conserved with all nems and hosts	1.5359	1	-0.126003	-	186	No predicted secretion	-	-	186	1661	OVOC_OM1b;OVOC_OM1b;OVOC_OM1b;OVOC_OM1b;OVOC_OM1b;OVOC_OM1b	7731016;7731016;7731743;7731743;7732028;7732028	7731330;7731261;7731895;7731895;7733220;7733220	+;+;+;+;+;+	IPR001796:Dihydrofolate reductase domain;IPR012259:Dihydrofolate reductase;IPR017925:Dihydrofolate reductase conserved site;IPR024072:Dihydrofolate reductase-like domain superfamily	molecular_function:GO:0004146:dihydrofolate reductase activity|biological_process:GO:0006545:glycine biosynthetic process|biological_process:GO:0046654:tetrahydrofolate biosynthetic process|molecular_function:GO:0050661:NADP binding|biological_process:GO:0055114:oxidation-reduction process	K00287:DHFR, folA: dihydrofolate reductase [EC:1.5.1.3]	-	-	-	-	-	0	-	-	-	-			2.79888	4.08772	6.68892	4.70668	7.15009	2.63633	4.38163	6.56162	1.72645	2.15915	0.81993	0.38568	1.44
OVOC393	WBGene00237202	OVP06580	-	K09502:DNAJA1: DnaJ homolog subfamily A member 1	K09502:DNAJA1: DnaJ homolog subfamily A member 1	-	Conserved with all nems and hosts	400.119	1	1.80118	Y	390	No predicted secretion	-	-	390	1471	OVOC_OM1b;OVOC_OM1b;OVOC_OM1b;OVOC_OM1b;OVOC_OM1b;OVOC_OM1b;OVOC_OM1b	3002614;3003499;3003970;3004515;3004846;3005299;3005540	3003194;3003679;3004059;3004685;3005003;3005419;3005708	-;-;-;-;-;-;-	IPR001305:Heat shock protein DnaJ, cysteine-rich domain;IPR001623:DnaJ domain;IPR002939:Chaperone DnaJ, C-terminal;IPR008971:HSP40/DnaJ peptide-binding;IPR012724:Chaperone DnaJ;IPR018253:DnaJ domain, conserved site;IPR036410:Heat shock protein DnaJ, cysteine-rich domain superfamily;IPR036869:Chaperone J-domain superfamily	molecular_function:GO:0005524:ATP binding|biological_process:GO:0006457:protein folding|biological_process:GO:0009408:response to heat|molecular_function:GO:0031072:heat shock protein binding|molecular_function:GO:0046872:metal ion binding|molecular_function:GO:0051082:unfolded protein binding	K09502:DNAJA1: DnaJ homolog subfamily A member 1	-	-	-	-	-	0	-	-	-	-			191.322	220.655	77.2815	46.2989	126.576	137.307	191.801	175.35	21.7688	26.8184	358.805	456.237	421.366
OVOC8093	WBGene00244902	OVP09062	40S ribosomal protein S3a homolog	K02984:RP-S3Ae, RPS3A: small subunit ribosomal protein S3Ae	40S ribosomal protein S3a homolog	-	Conserved with all nems and hosts	214.187	1	-1.56355	-	257	No predicted secretion	-	-	257	1542	OVOC_OM3;OVOC_OM3;OVOC_OM3;OVOC_OM3;OVOC_OM3;OVOC_OM3;OVOC_OM3;OVOC_OM3;OVOC_OM3	4804875;4805142;4805254;4806219;4806219;4806582;4806582;4807307;4807307	4804974;4806014;4806014;4806389;4806389;4806769;4806769;4807516;4807516	-;-;-;-;-;-;-;-;-	IPR001593:Ribosomal protein S3Ae;IPR018281:Ribosomal protein S3Ae, conserved site;IPR027500:40S ribosomal protein S1/3, eukaryotes	molecular_function:GO:0003735:structural constituent of ribosome|cellular_component:GO:0005737:cytoplasm|cellular_component:GO:0005840:ribosome|biological_process:GO:0006412:translation|cellular_component:GO:0022627:cytosolic small ribosomal subunit	K02984:RP-S3Ae, RPS3A: small subunit ribosomal protein S3Ae	-	-	-	-	-	0	-	-	-	-			845.107	1322.44	236.376	123.824	283.429	292.443	219.155	305.396	109.411	151.175	207.555	129.93	290.061
OVOC10503	WBGene00247312	OVP10310	-	K10839:RAD23, HR23: UV excision repair protein RAD23	K10839:RAD23, HR23: UV excision repair protein RAD23	-	Conserved with some hosts	22.1673	1	-0.869088	-	347	No predicted secretion	-	-	347	2736	OVOC_OM4;OVOC_OM4;OVOC_OM4;OVOC_OM4;OVOC_OM4;OVOC_OM4;OVOC_OM4;OVOC_OM4;OVOC_OM4;OVOC_OM4	7676875;7678957;7679221;7679805;7680262;7680424;7680837;7681353;7681552;7681926	7678599;7679067;7679388;7679995;7680352;7680491;7680972;7681427;7681638;7682009	-;-;-;-;-;-;-;-;-;-	IPR000626:Ubiquitin-like domain;IPR004806:UV excision repair protein Rad23;IPR006636:Heat shock chaperonin-binding;IPR009060:UBA-like superfamily;IPR015360:XPC-binding domain;IPR015940:Ubiquitin-associated domain;IPR029071:Ubiquitin-like domain superfamily;IPR036353:XPC-binding domain superfamily	molecular_function:GO:0003684:damaged DNA binding|molecular_function:GO:0005515:protein binding|cellular_component:GO:0005654:nucleoplasm|cellular_component:GO:0005829:cytosol|biological_process:GO:0006289:nucleotide-excision repair|molecular_function:GO:0031593:polyubiquitin binding|cellular_component:GO:0042025:host cell nucleus|molecular_function:GO:0043130:ubiquitin binding|biological_process…	K10839:RAD23, HR23: UV excision repair protein RAD23	-	-	-	-	-	0	-	-	-	-			63.5491	75.3831	18.8007	19.284	48.6807	48.9534	61.7574	64.8978	7.51145	14.8557	18.4177	19.5217	14.6118
OVOC9299	WBGene00246108	OVP03979	Conserved regulator of innate immunity protein 3 homolog	K15414:C1QBP: complement component 1 Q subcomponent-binding protein, mitochondrial	Conserved regulator of innate immunity protein 3 homolog	-	Conserved with some hosts	23.2462	1	-1.36161	-	242	No predicted secretion	-	-	242	3035	OVOC_OM3;OVOC_OM3;OVOC_OM3;OVOC_OM3;OVOC_OM3;OVOC_OM3;OVOC_OM3;OVOC_OM3;OVOC_OM3;OVOC_OM3;OVOC_OM3;OVOC_OM3;OVOC_OM3;OVOC_OM3;OVOC_OM3;OVOC_OM3;OVOC_OM3;OVOC_OM3;OVOC_OM3	13583558;13583558;13584121;13584121;13584340;13584340;13584621;13584621;13585021;13585021;13585615;13585615;13587594;13587594;13587774;13587774;13589780;13589780;13590000	13583902;13583902;13584227;13584227;13584460;13584460;13584678;13584678;13585183;13585183;13585767;13585767;13587665;13587665;13589679;13589679;13589851;13589865;13590023	-;-;-;-;-;-;-;-;-;-;-;-;-;-;-;-;-;-;-	IPR003428:Mitochondrial glycoprotein;IPR036561:Mitochondrial glycoprotein superfamily	cellular_component:GO:0005759:mitochondrial matrix	K15414:C1QBP: complement component 1 Q subcomponent-binding protein, mitochondrial	-	-	-	-	-	0	-	-	-	-			96.8273	114.704	37.4162	25.5312	34.4354	33.0044	58.5908	51.6214	13.3854	11.8166	25.5371	6.85997	27.1327
OVOC1238	WBGene00238047	OVP03791	-	K11251:H2A: histone H2A	K11251:H2A: histone H2A	-	Conserved with all nems and hosts	2.60719	0.875	-1.75118	-	126	Nonclassical secretion	-	-	126	381	OVOC_OM1b	8496211	8496591	-	IPR002119:Histone H2A;IPR007125:Histone H2A/H2B/H3;IPR009072:Histone-fold;IPR032454:Histone H2A, C-terminal domain;IPR032458:Histone H2A conserved site	cellular_component:GO:0000786:nucleosome|molecular_function:GO:0003677:DNA binding|cellular_component:GO:0005634:nucleus|cellular_component:GO:0005694:chromosome|molecular_function:GO:0046982:protein heterodimerization activity	K11251:H2A: histone H2A	-	-	-	-	-	0	Y	0.648	-	Y			128.578	23.6067	140.488	42.3744	79.7756	29.5068	58.5797	103.696	8.78101	9.41298	1.29984	0	1.34524
OVOC9330	WBGene00246139	OVP07952	10 kDa heat shock protein, mitochondrial homolog	K04078:groES, HSPE1: chaperonin GroES	10 kDa heat shock protein, mitochondrial homolog	-	Conserved with all nems and hosts	155.121	1	-1.31582	-	98	No predicted secretion	-	Y	98	688	OVOC_OM3;OVOC_OM3;OVOC_OM3	13784530;13784923;13785406	13784575;13785117;13785852	+;+;+	IPR011032:GroES-like superfamily;IPR018369:Chaperonin GroES, conserved site;IPR020818:GroES chaperonin family;IPR037124:GroES chaperonin superfamily	molecular_function:GO:0005524:ATP binding|biological_process:GO:0006457:protein folding	K04078:groES, HSPE1: chaperonin GroES	-	-	-	-	-	0	-	-	-	-			694.806	641.725	179.598	113.631	248.51	217.625	403.563	732.663	87.5293	133.793	145.585	145.489	132.108
OVOC9031	WBGene00245840	OVP00394	Glutamate dehydrogenase, mitochondrial homolog	K00261:GLUD1_2, gdhA: glutamate dehydrogenase (NAD(P)+) [EC:1.4.1.3]	Glutamate dehydrogenase, mitochondrial homolog	-	Conserved with all nems and hosts	105.39	1	-2.66276	-	507	No predicted secretion	-	-	507	1524	OVOC_OM3;OVOC_OM3;OVOC_OM3;OVOC_OM3;OVOC_OM3;OVOC_OM3;OVOC_OM3;OVOC_OM3;OVOC_OM3;OVOC_OM3	11219447;11219865;11220141;11220517;11220957;11221331;11221631;11222240;11222582;11223091	11219557;11219966;11220278;11220826;11221087;11221462;11221756;11222447;11222722;11223215	+;+;+;+;+;+;+;+;+;+	IPR006095:Glutamate/phenylalanine/leucine/valine dehydrogenase;IPR006096:Glutamate/phenylalanine/leucine/valine dehydrogenase, C-terminal;IPR006097:Glutamate/phenylalanine/leucine/valine dehydrogenase, dimerisation domain;IPR014362:Glutamate dehydrogenase;IPR033524:Leu/Phe/Val dehydrogenases active site;IPR033922:NAD(P) binding domain of glutamate dehydrogenase;IPR036291:NAD(P)-binding domain sup…	molecular_function:GO:0000166:nucleotide binding|biological_process:GO:0006520:cellular amino acid metabolic process|molecular_function:GO:0016491:oxidoreductase activity|molecular_function:GO:0016639:oxidoreductase activity, acting on the CH-NH2 group of donors, NAD or NADP as acceptor|biological_process:GO:0055114:oxidation-reduction process	K00261:GLUD1_2, gdhA: glutamate dehydrogenase (NAD(P)+) [EC:1.4.1.3]	-	-	-	-	-	0	-	-	-	-			349.623	2278.74	45.433	27.8201	45.9778	54.0129	25.549	22.3484	10.9763	25.1013	159.393	111.341	156.048
OVOC5164	WBGene00241973	OVP10779	-	IPR015915:Kelch-type beta propeller	IPR015915:Kelch-type beta propeller	-	Nem-specific, not conserved in all species	240.859	1	2.25969	Y	491	Nonclassical secretion	-	-	491	1484	OVOC_OM2;OVOC_OM2;OVOC_OM2;OVOC_OM2;OVOC_OM2;OVOC_OM2;OVOC_OM2	9194266;9194869;9195145;9195523;9196071;9196291;9196481	9194786;9195027;9195311;9195794;9196168;9196376;9196661	-;-;-;-;-;-;-	IPR015915:Kelch-type beta propeller	molecular_function:GO:0005515:protein binding	-	-	-	-	-	-	0	Y	0.751	-	Y			90.6135	90.6735	49.4289	66.0344	156.175	141.438	38.1713	37.9452	20.9339	81.3614	268.144	262.031	319.127
OVOC6422	WBGene00243231	OVP07454	Ribonucleoside-diphosphate reductase large subunit homolog	K10807:RRM1: ribonucleoside-diphosphate reductase subunit M1 [EC:1.17.4.1]	Ribonucleoside-diphosphate reductase large subunit homolog	-	Conserved with all nems and hosts	34.9117	1	0.662422	-	1013	No predicted secretion	-	-	1013	3042	OVOC_OM2;OVOC_OM2;OVOC_OM2;OVOC_OM2;OVOC_OM2;OVOC_OM2;OVOC_OM2;OVOC_OM2;OVOC_OM2;OVOC_OM2;OVOC_OM2;OVOC_OM2;OVOC_OM2;OVOC_OM2;OVOC_OM2;OVOC_OM2;OVOC_OM2;OVOC_OM2;OVOC_OM2;OVOC_OM2;OVOC_OM2;OVOC_OM2	17638708;17639007;17639174;17639378;17639707;17640409;17641117;17641415;17641668;17641935;17642328;17642572;17642841;17643339;17643539;17643920;17644305;17644720;17645211;17645651;17645974;17646518	17638815;17639102;17639290;17639475;17639818;17640422;17641312;17641537;17641829;17642162;17642472;17642714;17643020;17643444;17643780;17644003;17644532;17644896;17645321;17645818;17646142;17646552	-;-;-;-;-;-;-;-;-;-;-;-;-;-;-;-;-;-;-;-;-;-	IPR000788:Ribonucleotide reductase large subunit, C-terminal;IPR005144:ATP-cone domain;IPR008926:Ribonucleotide reductase R1 subunit, N-terminal;IPR010754:Optic atrophy 3-like;IPR013346:Ribonucleotide reductase, class I , alpha subunit;IPR013509:Ribonucleotide reductase large subunit, N-terminal;IPR039718:Ribonucleoside-diphosphate reductase large subunit	molecular_function:GO:0000166:nucleotide binding|molecular_function:GO:0004748:ribonucleoside-diphosphate reductase activity, thioredoxin disulfide as acceptor|molecular_function:GO:0005524:ATP binding|biological_process:GO:0006260:DNA replication|molecular_function:GO:0016491:oxidoreductase activity|biological_process:GO:0055114:oxidation-reduction process	K10807:RRM1: ribonucleoside-diphosphate reductase subunit M1 [EC:1.17.4.1]	-	-	-	-	-	0	-	-	-	-			40.0975	37.364	30.9336	22.5917	39.952	41.8837	37.6016	40.9035	21.6816	13.3614	21.3676	15.6627	41.0547
OVOC10500	WBGene00247309	OVP05223	-	IPR027246:Eukaryotic porin/Tom40;IPR037930:Tom40	IPR027246:Eukaryotic porin/Tom40;IPR037930:Tom40	-	Filarial-specific, conserved with >1 filarial species (not all)	6.38936	1	3.95825	Y	331	No predicted secretion	-	-	331	3280	OVOC_OM4;OVOC_OM4;OVOC_OM4;OVOC_OM4;OVOC_OM4;OVOC_OM4	7659879;7661497;7662084;7663374;7664211;7665358	7661120;7661656;7662309;7663575;7665342;7665675	-;-;-;-;-;-	IPR027246:Eukaryotic porin/Tom40;IPR037930:Tom40	cellular_component:GO:0005741:mitochondrial outer membrane|molecular_function:GO:0008320:protein transmembrane transporter activity|biological_process:GO:0030150:protein import into mitochondrial matrix|biological_process:GO:0055085:transmembrane transport	-	-	-	-	-	-	0	-	-	-	-			1.39964	1.02157	0.56143	0.52104	7.60372	0.75738	0.29585	0.5538	10.0542	1.82233	6.22825	0.19531	28.4396
OVOC4365	WBGene00241174	OVP13646	Mitochondrial inner membrane protein homolog	K17785:IMMT, FCJ1, MNOS2: mitofilin	Mitochondrial inner membrane protein homolog	-	Conserved with all nems and hosts	0.0771769	0.875	-0.0786851	-	671	No predicted secretion	-	-	671	2016	OVOC_OM2;OVOC_OM2;OVOC_OM2;OVOC_OM2;OVOC_OM2;OVOC_OM2;OVOC_OM2;OVOC_OM2;OVOC_OM2;OVOC_OM2;OVOC_OM2;OVOC_OM2;OVOC_OM2;OVOC_OM2;OVOC_OM2	4080337;4080788;4081006;4081230;4081789;4082048;4082252;4082714;4083050;4083402;4083565;4083975;4084445;4084730;4085728	4080570;4080910;4081131;4081352;4081896;4082182;4082383;4082805;4083284;4083512;4083725;4084117;4084531;4084917;4085745	-;-;-;-;-;-;-;-;-;-;-;-;-;-;-	IPR019133:Mitochondrial inner membrane protein Mitofilin	biological_process:GO:0000302:response to reactive oxygen species|cellular_component:GO:0005739:mitochondrion|cellular_component:GO:0005743:mitochondrial inner membrane|cellular_component:GO:0005753:mitochondrial proton-transporting ATP synthase complex|cellular_component:GO:0016020:membrane|cellular_component:GO:0016021:integral to membrane|biological_process:GO:0042407:cristae formation|biologi…	K17785:IMMT, FCJ1, MNOS2: mitofilin	-	-	-	-	-	1	-	-	-	-			0.40355	0.08748	0.03045	0.07215	0.41455	0.39682	0.12034	0	0	0	0.30707	0.03972	0.16949
OVOC4195	WBGene00241004	OVP13749	Dynamin-1-like protein homolog	K17065:DNM1L: dynamin 1-like protein [EC:3.6.5.5]	Dynamin-1-like protein homolog	-	Conserved with all nems and hosts	3.37329	1	1.09837	Y	727	No predicted secretion	-	-	727	2404	OVOC_OM2;OVOC_OM2;OVOC_OM2;OVOC_OM2;OVOC_OM2;OVOC_OM2;OVOC_OM2;OVOC_OM2;OVOC_OM2;OVOC_OM2;OVOC_OM2;OVOC_OM2;OVOC_OM2;OVOC_OM2;OVOC_OM2;OVOC_OM2;OVOC_OM2;OVOC_OM2;OVOC_OM2	2907476;2907731;2908056;2908567;2908964;2909341;2909475;2909916;2910645;2910889;2911101;2911729;2911955;2912175;2912590;2912799;2913025;2913267;2913718	2907639;2907847;2908150;2908668;2909039;2909385;2909567;2910095;2910797;2911009;2911306;2911861;2912075;2912304;2912709;2912923;2913169;2913381;2913880	-;-;-;-;-;-;-;-;-;-;-;-;-;-;-;-;-;-;-	IPR000375:Dynamin central domain;IPR001401:Dynamin, GTPase domain;IPR003130:Dynamin GTPase effector;IPR011993:PH-like domain superfamily;IPR019762:Dynamin, GTPase region, conserved site;IPR020850:GTPase effector domain;IPR022812:Dynamin superfamily;IPR027417:P-loop containing nucleoside triphosphate hydrolase;IPR030381:Dynamin-type guanine nucleotide-binding (G) domain	molecular_function:GO:0000166:nucleotide binding|molecular_function:GO:0003924:GTPase activity|molecular_function:GO:0005525:GTP binding	K17065:DNM1L: dynamin 1-like protein [EC:3.6.5.5]	-	-	-	-	-	0	-	-	-	-			2.44146	2.93437	2.14482	3.34275	6.55037	5.81486	1.31188	0.5667	0.59643	0.49727	2.9871	1.6655	2.62949
OVOC9164	WBGene00245973	OVP02822	Uncharacterized helicase homolog	K20103:DDX60: ATP-dependent RNA helicase DDX60 [EC:3.6.4.13]	Uncharacterized helicase homolog	-	Conserved with some hosts	10.7071	1	-0.963303	-	1713	No predicted secretion	-	-	1713	5227	OVOC_OM3;OVOC_OM3;OVOC_OM3;OVOC_OM3;OVOC_OM3;OVOC_OM3;OVOC_OM3;OVOC_OM3;OVOC_OM3;OVOC_OM3;OVOC_OM3;OVOC_OM3;OVOC_OM3;OVOC_OM3;OVOC_OM3;OVOC_OM3;OVOC_OM3;OVOC_OM3;OVOC_OM3;OVOC_OM3;OVOC_OM3;OVOC_OM3;OVOC_OM3;OVOC_OM3;OVOC_OM3;OVOC_OM3;OVOC_OM3;OVOC_OM3;OVOC_OM3;OVOC_OM3;OVOC_OM3;OVOC_OM3	12422871;12423400;12423890;12424505;12424979;12426149;12426563;12426980;12427223;12427637;12428227;12428586;12429100;12429491;12429923;12430291;12430644;12430973;12431285;12431864;12432716;12433389;12433636;12434082;12434505;12434826;12435258;12435612;12436126;12436578;12436944;12437220	12423032;12423513;12424039;12424621;12425224;12426286;12426612;12427082;12427418;12427819;12428402;12428783;12429313;12429738;12430093;12430392;12430751;12431109;12431501;12432085;12432846;12433540;12433781;12434297;12434591;12435018;12435339;12435846;12436353;12436736;12437069;12437439	-;-;-;-;-;-;-;-;-;-;-;-;-;-;-;-;-;-;-;-;-;-;-;-;-;-;-;-;-;-;-;-	IPR001650:Helicase, C-terminal;IPR011545:DEAD/DEAH box helicase domain;IPR014001:Helicase superfamily 1/2, ATP-binding domain;IPR027417:P-loop containing nucleoside triphosphate hydrolase	molecular_function:GO:0003676:nucleic acid binding|molecular_function:GO:0005524:ATP binding	K20103:DDX60: ATP-dependent RNA helicase DDX60 [EC:3.6.4.13]	-	-	-	-	-	0	-	-	-	-			35.8987	38.9015	7.89158	6.15654	43.4224	56.3067	36.2711	19.2004	5.029	6.40378	8.55088	6.87863	8.46548
OVOC11240	WBGene00248049	OVP00244	Tubulin--tyrosine ligase-like protein 12 homolog	K16609:TTLL12: tubulin--tyrosine ligase-like protein 12	Tubulin--tyrosine ligase-like protein 12 homolog	-	Conserved with some hosts	34.8206	1	0.997067	Y	722	Nonclassical secretion	-	-	722	2761	OVOC_OM4;OVOC_OM4;OVOC_OM4;OVOC_OM4;OVOC_OM4;OVOC_OM4;OVOC_OM4;OVOC_OM4;OVOC_OM4;OVOC_OM4;OVOC_OM4;OVOC_OM4;OVOC_OM4;OVOC_OM4	13041579;13042758;13043007;13043362;13043832;13044092;13044567;13045060;13045416;13045646;13045963;13046348;13047460;13048016	13042328;13042843;13043119;13043443;13043986;13044203;13044788;13045256;13045558;13045808;13046111;13046591;13047568;13048251	-;-;-;-;-;-;-;-;-;-;-;-;-;-	IPR004344:Tubulin-tyrosine ligase/Tubulin polyglutamylase;IPR013815:ATP-grasp fold, subdomain 1;IPR027749:Tubulin--tyrosine ligase-like protein 12	molecular_function:GO:0005524:ATP binding|biological_process:GO:0006464:cellular protein modification process|biological_process:GO:0018991:oviposition	K16609:TTLL12: tubulin--tyrosine ligase-like protein 12	-	-	-	-	-	0	Y	0.622	-	Y			21.9945	37.8133	12.0053	12.8274	38.2988	45.7499	38.529	34.3755	12.6365	9.52549	26.771	23.5504	43.7479
OVOC3096	WBGene00239905	OVP09558	Nuclear migration and anchoring protein homolog	K19347:SUN1_2: SUN domain-containing protein 1/2	Nuclear migration and anchoring protein homolog	-	Conserved with some hosts	27.2703	1	-1.14183	-	1219	Transmembrane	-	-	1219	3660	OVOC_OM1b;OVOC_OM1b;OVOC_OM1b;OVOC_OM1b;OVOC_OM1b;OVOC_OM1b;OVOC_OM1b;OVOC_OM1b;OVOC_OM1b;OVOC_OM1b;OVOC_OM1b;OVOC_OM1b;OVOC_OM1b;OVOC_OM1b;OVOC_OM1b;OVOC_OM1b;OVOC_OM1b;OVOC_OM1b;OVOC_OM1b;OVOC_OM1b;OVOC_OM1b;OVOC_OM1b;OVOC_OM1b;OVOC_OM1b;OVOC_OM1b;OVOC_OM1b;OVOC_OM1b;OVOC_OM1b;OVOC_OM1b;OVOC_OM1b;OVOC_OM1b	22599065;22599883;22600267;22600573;22600912;22601262;22601689;22602270;22602754;22603124;22603846;22604233;22604867;22605177;22605548;22605785;22606282;22606464;22607046;22607407;22607617;22607980;22608316;22608701;22609083;22609342;22609790;22610051;22610272;22610656;22610998	22599081;22599948;22600299;22600679;22601028;22601345;22601738;22602421;22602843;22603453;22604058;22604424;22605004;22605277;22605622;22605970;22606359;22606565;22607188;22607481;22607744;22608085;22608441;22608754;22609214;22609485;22609922;22610166;22610439;22610751;22611105	+;+;+;+;+;+;+;+;+;+;+;+;+;+;+;+;+;+;+;+;+;+;+;+;+;+;+;+;+;+;+	IPR008979:Galactose-binding-like domain superfamily;IPR012919:SUN domain	cellular_component:GO:0016020:membrane|cellular_component:GO:0016021:integral to membrane	K19347:SUN1_2: SUN domain-containing protein 1/2	-	-	-	-	-	8	-	-	-	-			122.304	97.2607	14.6078	12.8459	108.944	122.807	55.6778	34.245	8.2268	15.0248	21.4469	18.072	10.7829
OVOC2327	WBGene00239136	OVP06280	Collagen alpha-2(IV) chain homolog	K06237:COL4A: collagen type IV alpha	Collagen alpha-2(IV) chain homolog	-	Conserved with all nems and hosts	23.9273	1	3.05054	Y	1754	No predicted secretion	-	Y	1754	5265	OVOC_OM1b;OVOC_OM1b;OVOC_OM1b;OVOC_OM1b;OVOC_OM1b;OVOC_OM1b;OVOC_OM1b;OVOC_OM1b;OVOC_OM1b;OVOC_OM1b;OVOC_OM1b;OVOC_OM1b;OVOC_OM1b;OVOC_OM1b;OVOC_OM1b;OVOC_OM1b;OVOC_OM1b;OVOC_OM1b;OVOC_OM1b;OVOC_OM1b;OVOC_OM1b;OVOC_OM1b;OVOC_OM1b;OVOC_OM1b;OVOC_OM1b;OVOC_OM1b	17635108;17635229;17635578;17635974;17636409;17636690;17636844;17638481;17638868;17639261;17639534;17639799;17640232;17640706;17641257;17641669;17642013;17642468;17642792;17643399;17643935;17644339;17645959;17646381;17646816;17647033	17635110;17635363;17635808;17636072;17636486;17636797;17636954;17638597;17639032;17639450;17639728;17639975;17640557;17641105;17641559;17641884;17642282;17642652;17643251;17643728;17644219;17644647;17646130;17646536;17646951;17647140	+;+;+;+;+;+;+;+;+;+;+;+;+;+;+;+;+;+;+;+;+;+;+;+;+;+	IPR001442:Collagen IV, non-collagenous;IPR008160:Collagen triple helix repeat;IPR016187:C-type lectin fold;IPR036954:Collagen IV, non-collagenous domain superfamily	molecular_function:GO:0005201:extracellular matrix structural constituent|cellular_component:GO:0005581:collagen|cellular_component:GO:0005587:collagen type IV|cellular_component:GO:0005604:basement membrane|biological_process:GO:0008104:protein localization|biological_process:GO:0009792:embryo development ending in birth or egg hatching|molecular_function:GO:0030020:extracellular matrix structur…	K06237:COL4A: collagen type IV alpha	-	-	-	-	-	0	-	-	-	-			12.1852	0.61967	469.552	213.613	360.253	225.713	68.3324	31.7409	3.0864	5.22228	21.3052	61.6737	13.1095
OVOC5169	WBGene00241978	OVP07445	Calsequestrin homolog	K23468:CASQ1: calsequestrin 1	Calsequestrin homolog	-	Conserved with some hosts	29.7532	1	-2.22176	-	420	Signal peptide	-	-	420	1974	OVOC_OM2;OVOC_OM2;OVOC_OM2;OVOC_OM2;OVOC_OM2;OVOC_OM2;OVOC_OM2;OVOC_OM2;OVOC_OM2;OVOC_OM2;OVOC_OM2	9247219;9248081;9248394;9248674;9248894;9249232;9249525;9249896;9250124;9250395;9250911	9247998;9248207;9248485;9248821;9249073;9249305;9249636;9249999;9250208;9250514;9251062	-;-;-;-;-;-;-;-;-;-;-	IPR001393:Calsequestrin;IPR036249:Thioredoxin-like superfamily	molecular_function:GO:0005509:calcium ion binding|cellular_component:GO:0005634:nucleus|cellular_component:GO:0005737:cytoplasm|cellular_component:GO:0016324:apical plasma membrane|cellular_component:GO:0042383:sarcolemma|biological_process:GO:0055074:calcium ion homeostasis	K23468:CASQ1: calsequestrin 1	-	-	-	Y	0.908	0	-	-	Y	-			380.493	174.837	859.546	737.404	379.209	299.194	92.5405	136.88	4.84233	20.5903	44.5942	32.331	40.8507
OVOC860	WBGene00237669	OVP12998	-	IPR000557:Calponin repeat	IPR000557:Calponin repeat	-	Nem-specific, conserved with nem species	11.9659	1	-2.56888	-	378	No predicted secretion	-	Y	378	2086	OVOC_OM1b;OVOC_OM1b;OVOC_OM1b;OVOC_OM1b;OVOC_OM1b;OVOC_OM1b;OVOC_OM1b;OVOC_OM1b;OVOC_OM1b;OVOC_OM1b	5808970;5810207;5810456;5810601;5811030;5811358;5811588;5811887;5812607;5817104	5810004;5810357;5810529;5810774;5811167;5811438;5811746;5811996;5812714;5817159	-;-;-;-;-;-;-;-;-;-	IPR000557:Calponin repeat	-	-	-	-	-	-	-	0	-	-	-	-			263.202	39.9886	626.835	703.652	130.251	66.6295	26.0506	66.6157	2.06205	32.6657	9.91193	27.7544	6.634
OVOC11590	WBGene00248399	OVP09978	Glucose transporter type 1 homolog	K07299:SLC2A1, GLUT1: MFS transporter, SP family, solute carrier family 2 (facilitated glucose transporter), member 1	Glucose transporter type 1 homolog	-	Conserved with all nems and hosts	1946.19	1	1.21244	-	519	Transmembrane	-	Y	519	1560	OVOC_OM4;OVOC_OM4;OVOC_OM4;OVOC_OM4;OVOC_OM4;OVOC_OM4;OVOC_OM4;OVOC_OM4;OVOC_OM4;OVOC_OM4;OVOC_OM4	15697016;15703774;15703987;15704313;15704796;15705173;15705480;15706085;15706290;15706619;15707027	15697135;15703875;15704061;15704517;15704966;15705309;15705752;15706183;15706377;15706746;15707188	+;+;+;+;+;+;+;+;+;+;+	IPR003663:Sugar/inositol transporter;IPR005828:Major facilitator, sugar transporter-like;IPR005829:Sugar transporter, conserved site;IPR020846:Major facilitator superfamily domain;IPR036259:MFS transporter superfamily	cellular_component:GO:0016020:membrane|cellular_component:GO:0016021:integral to membrane|molecular_function:GO:0022857:transmembrane transporter activity|biological_process:GO:0055085:transmembrane transport|na:GO:1904659:	K07299:SLC2A1, GLUT1: MFS transporter, SP family, solute carrier family 2 (facilitated glucose transporter), member 1	-	-	-	-	-	10	Y	0.701	-	-			2460.96	759.63	1371.16	2255.85	1100.02	1474.03	759.202	417.731	78.1244	386.222	1636.67	3338.18	1464.13
OVOC2402	WBGene00239211	OVP05025	-	K11338:RUVBL2, RVB2, INO80J: RuvB-like protein 2 [EC:3.6.4.12]	K11338:RUVBL2, RVB2, INO80J: RuvB-like protein 2 [EC:3.6.4.12]	-	Conserved with all nems and hosts	101.838	1	0.103524	-	449	No predicted secretion	-	-	449	2360	OVOC_OM1b;OVOC_OM1b;OVOC_OM1b;OVOC_OM1b;OVOC_OM1b;OVOC_OM1b;OVOC_OM1b;OVOC_OM1b	18105397;18106757;18107170;18108338;18108768;18109166;18109510;18109914	18106342;18106972;18107359;18108462;18108881;18109386;18109711;18110259	+;+;+;+;+;+;+;+	IPR003593:AAA+ ATPase domain;IPR010339:TIP49, P-loop domain;IPR027238:RuvB-like;IPR027417:P-loop containing nucleoside triphosphate hydrolase;IPR037942:RuvB-like helicase 2;IPR041048:RuvB-like, AAA-lid domain;IPR042487:RuvB-like helicase 2, domain II	molecular_function:GO:0000166:nucleotide binding|molecular_function:GO:0003678:DNA helicase activity|molecular_function:GO:0004386:helicase activity|molecular_function:GO:0005524:ATP binding|cellular_component:GO:0005634:nucleus|cellular_component:GO:0005737:cytoplasm|molecular_function:GO:0016787:hydrolase activity|cellular_component:GO:0031011:Ino80 complex|biological_process:GO:0032508:DNA dup…	K11338:RUVBL2, RVB2, INO80J: RuvB-like protein 2 [EC:3.6.4.12]	-	-	-	-	-	0	-	-	-	-			118.021	213.234	39.5607	23.8355	51.2365	55.9856	84.8059	127.577	28.9598	36.4713	78.8503	125.171	64.3568
OVOC1884	WBGene00238693	OVP14194	Eukaryotic initiation factor 4A homolog	K03257:EIF4A: translation initiation factor 4A	Eukaryotic initiation factor 4A homolog	-	Conserved with all nems and hosts	0.001	0	-	-	415	Nonclassical secretion	-	-	415	1495	OVOC_OM1b;OVOC_OM1b;OVOC_OM1b;OVOC_OM1b;OVOC_OM1b;OVOC_OM1b;OVOC_OM1b;OVOC_OM1b;OVOC_OM1b;OVOC_OM1b	13751334;13752013;13752456;13752924;13753159;13753450;13754270;13754994;13755263;13755497	13751648;13752182;13752593;13753067;13753268;13753615;13754409;13755126;13755344;13755593	-;-;-;-;-;-;-;-;-;-	IPR000629:ATP-dependent RNA helicase DEAD-box, conserved site;IPR001650:Helicase, C-terminal;IPR011545:DEAD/DEAH box helicase domain;IPR014001:Helicase superfamily 1/2, ATP-binding domain;IPR014014:RNA helicase, DEAD-box type, Q motif;IPR027417:P-loop containing nucleoside triphosphate hydrolase	molecular_function:GO:0000166:nucleotide binding|molecular_function:GO:0003676:nucleic acid binding|molecular_function:GO:0004386:helicase activity|molecular_function:GO:0005524:ATP binding|molecular_function:GO:0016787:hydrolase activity	K03257:EIF4A: translation initiation factor 4A	-	-	-	-	-	0	Y	0.692	-	Y			0	0	0	0	0	0	0	0	0	0	0	0	0
OVOC12824	WBGene00249633	OVP12543	Protein lethal(2)essential for life homolog	K09542:CRYAB: crystallin, alpha B	Protein lethal(2)essential for life homolog	-	Conserved with all nems and hosts	1084.41	1	-0.0817937	-	180	Nonclassical secretion	-	Y	180	729	OVOC_OO_000194;OVOC_OO_000194;OVOC_OO_000194;OVOC_OO_000194;OVOC_OO_000194;OVOC_OO_000194;OVOC_OO_000194	1147;1420;1429;2086;2086;2742;2742	1152;1819;1819;2300;2300;2849;2849	-;-;-;-;-;-;-	IPR001436:Alpha crystallin/Small heat shock protein, animal type;IPR002068:Alpha crystallin/Hsp20 domain;IPR008978:HSP20-like chaperone	-	K09542:CRYAB: crystallin, alpha B	-	-	-	-	-	0	Y	0.893	-	Y			3185.14	1230.62	1230.1	109.933	122.124	284.398	431.615	1055.87	70.15	952.751	838.648	760.786	1367.7
OVOC7126	WBGene00243935	OVP10929	Adenylosuccinate synthetase homolog	K01939:purA, ADSS: adenylosuccinate synthase [EC:6.3.4.4]	Adenylosuccinate synthetase homolog	-	Conserved with all nems and hosts	430.461	1	3.12636	Y	435	No predicted secretion	-	Y	435	2104	OVOC_OM2;OVOC_OM2;OVOC_OM2;OVOC_OM2;OVOC_OM2;OVOC_OM2;OVOC_OM2;OVOC_OM2;OVOC_OM2;OVOC_OM2;OVOC_OM2	22361683;22362018;22362431;22362737;22362946;22363101;22363393;22364139;22364320;22364661;22366102	22361797;22362144;22362599;22362847;22363027;22363230;22363583;22364227;22364417;22365628;22366125	+;+;+;+;+;+;+;+;+;+;+	IPR001114:Adenylosuccinate synthetase;IPR018220:Adenylosuccinate synthase, GTP-binding site;IPR027417:P-loop containing nucleoside triphosphate hydrolase;IPR033128:Adenylosuccinate synthase, active site;IPR042109:Adenylosuccinate synthetase, domain 1;IPR042110:Adenylosuccinate synthetase, domain 2;IPR042111:Adenylosuccinate synthetase, domain 3	molecular_function:GO:0000166:nucleotide binding|molecular_function:GO:0000287:magnesium ion binding|molecular_function:GO:0004019:adenylosuccinate synthase activity|molecular_function:GO:0005525:GTP binding|cellular_component:GO:0005737:cytoplasm|biological_process:GO:0006164:purine nucleotide biosynthetic process|biological_process:GO:0006167:AMP biosynthetic process|molecular_function:GO:00168…	K01939:purA, ADSS: adenylosuccinate synthase [EC:6.3.4.4]	-	-	-	-	-	0	-	-	-	-			106.888	94.0453	61.2661	37.6234	100.265	180.848	97.3153	89.1402	56.1077	109.09	594.512	822.616	366.62
OVOC3232	WBGene00240041	OVP11741	-	K01540:ATP1B, CD298: sodium/potassium-transporting ATPase subunit beta	K01540:ATP1B, CD298: sodium/potassium-transporting ATPase subunit beta	-	Conserved with all nems and hosts	156.382	1	1.36809	-	320	Nonclassical secretion	-	Y	320	1765	OVOC_OM1b;OVOC_OM1b;OVOC_OM1b;OVOC_OM1b;OVOC_OM1b;OVOC_OM1b;OVOC_OM1b;OVOC_OM1b;OVOC_OM1b;OVOC_OM1b;OVOC_OM1b;OVOC_OM1b;OVOC_OM1b;OVOC_OM1b;OVOC_OM1b;OVOC_OM1b	23720052;23720052;23720403;23720754;23734358;23734358;23735163;23735163;23735597;23735597;23736009;23736009;23736412;23736412;23737288;23737288	23720326;23720348;23720874;23720874;23734469;23734469;23735303;23735303;23735826;23735826;23736215;23736215;23736519;23736519;23737485;23737485	+;+;+;+;+;+;+;+;+;+;+;+;+;+;+;+	IPR000402:Sodium/potassium-transporting ATPase subunit beta;IPR038702:Sodium/potassium-transporting ATPase subunit beta superfamily	cellular_component:GO:0005890:sodium:potassium-exchanging ATPase complex|biological_process:GO:0006813:potassium ion transport|biological_process:GO:0006814:sodium ion transport|cellular_component:GO:0016020:membrane|cellular_component:GO:0016021:integral to membrane	K01540:ATP1B, CD298: sodium/potassium-transporting ATPase subunit beta	-	-	-	-	-	1	Y	0.643	-	Y			130.513	109.51	92.9263	123.507	240.367	157.352	109.478	105.747	23.8292	50.7981	241.377	114.921	299.295
OVOC1032	WBGene00237841	OVP07209	Oxoglutarate\/malate carrier protein homolog	K13577:SLC25A10, DIC: solute carrier family 25 (mitochondrial dicarboxylate transporter), member 10	Oxoglutarate\/malate carrier protein homolog	-	Conserved with all nems and hosts	148.113	1	2.07348	Y	291	No predicted secretion	-	-	291	876	OVOC_OM1b;OVOC_OM1b;OVOC_OM1b;OVOC_OM1b;OVOC_OM1b;OVOC_OM1b;OVOC_OM1b;OVOC_OM1b;OVOC_OM1b	6815793;6816596;6816798;6817128;6817359;6818117;6818690;6819091;6819271	6815815;6816677;6816854;6817208;6817589;6818235;6818750;6819210;6819372	-;-;-;-;-;-;-;-;-	IPR018108:Mitochondrial substrate/solute carrier;IPR023395:Mitochondrial carrier domain superfamily	cellular_component:GO:0016020:membrane|cellular_component:GO:0016021:integral to membrane	K13577:SLC25A10, DIC: solute carrier family 25 (mitochondrial dicarboxylate transporter), member 10	-	-	-	-	-	0	-	-	-	-			68.7257	53.1483	193.818	149.515	298.966	151.742	613.276	726.797	70.9268	64.1394	119.994	164.907	127.939
OVOC11230	WBGene00248039	OVP13998	Ras-related protein Rab-7a homolog	K07897:RAB7A: Ras-related protein Rab-7A	Ras-related protein Rab-7a homolog	-	Conserved with all nems and hosts	40.6616	1	-0.580466	-	212	No predicted secretion	-	-	212	1537	OVOC_OM4;OVOC_OM4;OVOC_OM4;OVOC_OM4	12956682;12956963;12957596;12958016	12956873;12957114;12957725;12959078	+;+;+;+	IPR001806:Small GTPase;IPR005225:Small GTP-binding protein domain;IPR027417:P-loop containing nucleoside triphosphate hydrolase	molecular_function:GO:0003924:GTPase activity|molecular_function:GO:0005525:GTP binding	K07897:RAB7A: Ras-related protein Rab-7A	-	-	-	-	-	0	-	-	-	-			140.875	84.9652	151.52	176.936	85.7403	84.95	43.4843	54.9552	29.5407	56.0002	39.2294	21.5692	56.6893
OVOC2547	WBGene00239356	OVP02094	-	K13210:FUBP: far upstream element-binding protein	K13210:FUBP: far upstream element-binding protein	-	Conserved with all nems and hosts	38.6514	1	0.286992	-	576	No predicted secretion	-	-	576	3422	OVOC_OM1b;OVOC_OM1b;OVOC_OM1b;OVOC_OM1b;OVOC_OM1b;OVOC_OM1b;OVOC_OM1b;OVOC_OM1b;OVOC_OM1b;OVOC_OM1b;OVOC_OM1b;OVOC_OM1b;OVOC_OM1b;OVOC_OM1b;OVOC_OM1b;OVOC_OM1b;OVOC_OM1b;OVOC_OM1b;OVOC_OM1b;OVOC_OM1b;OVOC_OM1b;OVOC_OM1b;OVOC_OM1b;OVOC_OM1b;OVOC_OM1b	19048939;19048939;19049470;19049470;19049944;19049944;19050284;19050284;19050726;19050726;19051245;19051245;19051627;19051627;19051857;19051857;19052167;19052167;19052880;19052880;19053182;19053182;19053827;19054995;19054995	19049234;19049234;19049621;19049621;19050120;19050120;19050476;19050476;19050854;19050854;19051435;19051435;19051732;19051732;19052069;19052069;19052331;19052331;19053034;19053034;19053887;19053361;19053887;19055933;19055933	-;-;-;-;-;-;-;-;-;-;-;-;-;-;-;-;-;-;-;-;-;-;-;-;-	IPR004087:K Homology domain;IPR004088:K Homology domain, type 1;IPR015096:Far upstream element-binding protein, C-terminal;IPR036612:K Homology domain, type 1 superfamily	molecular_function:GO:0003676:nucleic acid binding|molecular_function:GO:0003723:RNA binding|biological_process:GO:0006355:regulation of transcription, DNA-dependent	K13210:FUBP: far upstream element-binding protein	-	-	-	-	-	0	-	-	-	-			33.4202	81.504	18.5835	22.5056	91.2246	89.1444	41.3307	26.0103	12.8493	8.73355	33.7927	50.3114	19.471
OVOC5386	WBGene00242195	OVP05454	Calumenin-like protein homolog	K23901:CALU: calumenin	Calumenin-like protein homolog	-	Conserved with all nems and hosts	235.155	1	0.406514	-	307	Signal peptide	-	-	307	1200	OVOC_OM2;OVOC_OM2;OVOC_OM2;OVOC_OM2;OVOC_OM2;OVOC_OM2;OVOC_OM2;OVOC_OM2;OVOC_OM2	10508897;10509079;10509602;10509786;10510138;10510361;10510630;10511196;10511412	10509032;10509329;10509691;10509907;10510198;10510547;10510803;10511287;10511498	-;-;-;-;-;-;-;-;-	IPR002048:EF-hand domain;IPR011992:EF-hand domain pair;IPR018247:EF-Hand 1, calcium-binding site	molecular_function:GO:0005509:calcium ion binding|biological_process:GO:0042335:cuticle development	K23901:CALU: calumenin	-	-	-	Y	0.729	0	-	-	Y	-			399.469	252.556	277.604	131.206	684.793	405.824	452.644	533.968	67.3096	51.8028	297.66	207.066	350.946
OVOC6744	WBGene00243553	OVP09425	rRNA 2 prime-O-methyltransferase fibrillarin homolog	K14563:NOP1, FBL: rRNA 2'-O-methyltransferase fibrillarin [EC:2.1.1.-]	rRNA 2 prime-O-methyltransferase fibrillarin homolog	-	Conserved with all nems and hosts	137.459	1	-0.6859	-	243	Nonclassical secretion	-	-	243	1546	OVOC_OM2;OVOC_OM2;OVOC_OM2;OVOC_OM2;OVOC_OM2;OVOC_OM2;OVOC_OM2;OVOC_OM2;OVOC_OM2;OVOC_OM2;OVOC_OM2;OVOC_OM2;OVOC_OM2;OVOC_OM2;OVOC_OM2	19784041;19784041;19785489;19785489;19785700;19785700;19785909;19785909;19786592;19786592;19786883;19787074;19787074;19787282;19787282	19784527;19784527;19785601;19785601;19785832;19785832;19786177;19786177;19786958;19786698;19786958;19787166;19787166;19787365;19787365	-;-;-;-;-;-;-;-;-;-;-;-;-;-;-	IPR000692:Fibrillarin;IPR020813:Fibrillarin, conserved site;IPR029063:S-adenosyl-L-methionine-dependent methyltransferase	molecular_function:GO:0003723:RNA binding|cellular_component:GO:0005654:nucleoplasm|cellular_component:GO:0005730:nucleolus|biological_process:GO:0006364:rRNA processing|molecular_function:GO:0008168:methyltransferase activity|biological_process:GO:0017126:nucleologenesis|biological_process:GO:0045727:positive regulation of translation	K14563:NOP1, FBL: rRNA 2'-O-methyltransferase fibrillarin [EC:2.1.1.-]	-	-	-	-	-	0	Y	0.615	-	Y			275.185	469.408	131.183	80.0619	84.4161	90.0114	76.184	97.521	29.6779	25.5173	99.7849	92.2491	124.543
OVOC4022	WBGene00240831	OVP01273	Proliferation-associated protein 2G4, 38kDa homolog	IPR000994:Peptidase M24;IPR004545:PA2G4 family;IPR036005:Creatinase/aminopeptidase-like;IPR036388:Winged helix-like DNA-binding domain superfamily;IPR036390:Winged helix DNA-binding domain superfamily	Proliferation-associated protein 2G4, 38kDa homolog	-	Conserved with all nems and hosts	55.972	1	-1.00341	-	438	No predicted secretion	-	-	438	1317	OVOC_OM2;OVOC_OM2;OVOC_OM2;OVOC_OM2;OVOC_OM2;OVOC_OM2;OVOC_OM2;OVOC_OM2;OVOC_OM2	1700080;1700399;1700876;1701307;1702391;1702813;1703437;1704070;1704461	1700217;1700516;1701051;1701450;1702553;1702897;1703566;1704210;1704682	+;+;+;+;+;+;+;+;+	IPR000994:Peptidase M24;IPR004545:PA2G4 family;IPR036005:Creatinase/aminopeptidase-like;IPR036388:Winged helix-like DNA-binding domain superfamily;IPR036390:Winged helix DNA-binding domain superfamily	-	-	MER0064643:proliferation-associated protein 2G4 (Rattus norvegicus) [M24.978]#M24X#{peptidase unit: 8-348}~source AAH79095~	M24X	-	-	-	0	-	-	-	-			159.333	223.424	38.0322	27.9961	103.503	103.329	87.0363	96.8925	26.1287	19.9695	49.7309	39.6433	58.1161
OVOC5197	WBGene00242006	OVP08573	Putative mannosyl-oligosaccharide glucosidase	K01228:MOGS: mannosyl-oligosaccharide glucosidase [EC:3.2.1.106]	Putative mannosyl-oligosaccharide glucosidase	-	Conserved with all nems and hosts	71.3015	1	0.579682	-	796	Nonclassical secretion	-	-	796	4877	OVOC_OM2;OVOC_OM2;OVOC_OM2;OVOC_OM2;OVOC_OM2;OVOC_OM2;OVOC_OM2;OVOC_OM2;OVOC_OM2;OVOC_OM2;OVOC_OM2;OVOC_OM2;OVOC_OM2	9394844;9397524;9398110;9398660;9399295;9399629;9400077;9400477;9400863;9401390;9401717;9401988;9402333	9397340;9397700;9398356;9398829;9399489;9399802;9400319;9400559;9401046;9401563;9401905;9402128;9402735	-;-;-;-;-;-;-;-;-;-;-;-;-	IPR004888:Glycoside hydrolase family 63;IPR008928:Six-hairpin glycosidase superfamily;IPR031335:Glycosyl hydrolase family 63, C-terminal;IPR031631:Glycosyl hydrolase family 63, N-terminal;IPR038518:Glycosyl hydrolase family 63, N-terminal domain superfamily	molecular_function:GO:0003824:catalytic activity|molecular_function:GO:0004573:mannosyl-oligosaccharide glucosidase activity|biological_process:GO:0009311:oligosaccharide metabolic process|cellular_component:GO:0016020:membrane|cellular_component:GO:0016021:integral to membrane	K01228:MOGS: mannosyl-oligosaccharide glucosidase [EC:3.2.1.106]	-	-	-	-	-	1	Y	0.643	-	Y			78.1535	104.613	29.7789	22.5314	80.5768	80.2476	82.7722	57.1722	17.6397	10.7853	51.7378	149.711	54.9635
OVOC3471	WBGene00240280	OVP00175	26S proteasome non-ATPase regulatory subunit 2 homolog	K03028:PSMD2, RPN1: 26S proteasome regulatory subunit N1	26S proteasome non-ATPase regulatory subunit 2 homolog	-	Conserved with all nems and hosts	107.849	1	0.586081	-	938	No predicted secretion	-	-	938	2817	OVOC_OM1b;OVOC_OM1b;OVOC_OM1b;OVOC_OM1b;OVOC_OM1b;OVOC_OM1b;OVOC_OM1b;OVOC_OM1b;OVOC_OM1b;OVOC_OM1b;OVOC_OM1b;OVOC_OM1b;OVOC_OM1b;OVOC_OM1b;OVOC_OM1b;OVOC_OM1b;OVOC_OM1b	25975121;25975608;25975954;25976551;25976866;25977488;25978262;25978652;25978914;25979161;25979663;25979900;25980805;25981153;25981659;25982164;25982858	25975237;25975664;25976118;25976672;25977099;25977646;25978464;25978804;25979020;25979406;25979825;25980090;25980966;25981386;25981815;25982418;25982949	+;+;+;+;+;+;+;+;+;+;+;+;+;+;+;+;+	IPR002015:Proteasome/cyclosome repeat;IPR016024:Armadillo-type fold;IPR016643:26S proteasome regulatory complex, non-ATPase subcomplex, Rpn1 subunit;IPR040892:RPN1/RPN2, N-terminal;IPR041433:26S proteasome non-ATPase regulatory subunit RPN1, C-terminal	biological_process:GO:0000003:reproduction|cellular_component:GO:0000502:proteasome complex|biological_process:GO:0002119:nematode larval development|cellular_component:GO:0008540:proteasome regulatory particle, base subcomplex|cellular_component:GO:0022624:proteasome accessory complex|molecular_function:GO:0030234:enzyme regulator activity|biological_process:GO:0042176:regulation of protein cata…	K03028:PSMD2, RPN1: 26S proteasome regulatory subunit N1	-	-	-	-	-	0	-	-	-	-			143.825	132.001	45.0838	20.343	99.1057	114.478	184.552	116.552	11.537	19.0966	96.0331	206.318	81.6324
OVOC213	WBGene00237022	OVP06624	FACT complex subunit SSRP1 homolog	K09272:SSRP1: structure-specific recognition protein 1	FACT complex subunit SSRP1 homolog	-	Conserved with some hosts	109.58	1	-4.2531	-	97	No predicted secretion	-	Y	97	294	OVOC_OM1b;OVOC_OM1b;OVOC_OM1b	1663355;1663455;1663805	1663366;1663643;1663897	-;-;-	IPR009071:High mobility group box domain;IPR036910:High mobility group box domain superfamily	molecular_function:GO:0003677:DNA binding|cellular_component:GO:0005634:nucleus	K09272:SSRP1: structure-specific recognition protein 1	-	-	-	-	-	0	-	-	-	-			3952.58	5344.06	1381.53	790.437	939.122	708.627	1875.58	2162.47	648.63	544.864	41.27	21.5173	94.7207
OVOC8582	WBGene00245391	OVP12172	Cytochrome b-c1 complex subunit 1, mitochondrial homolog	K17732:PMPCB, MAS1: mitochondrial-processing peptidase subunit beta [EC:3.4.24.64]	Cytochrome b-c1 complex subunit 1, mitochondrial homolog	-	Conserved with all nems and hosts	325.392	1	0.559829	-	476	Nonclassical secretion	-	Y	476	1637	OVOC_OM3;OVOC_OM3;OVOC_OM3;OVOC_OM3;OVOC_OM3;OVOC_OM3;OVOC_OM3;OVOC_OM3;OVOC_OM3;OVOC_OM3;OVOC_OM3	8109549;8109938;8110356;8110780;8111147;8111408;8111846;8112146;8112354;8112632;8113120	8109808;8110067;8110476;8110988;8111251;8111600;8112044;8112275;8112440;8112754;8113199	-;-;-;-;-;-;-;-;-;-;-	IPR007863:Peptidase M16, C-terminal;IPR011249:Metalloenzyme, LuxS/M16 peptidase-like;IPR011765:Peptidase M16, N-terminal	molecular_function:GO:0003824:catalytic activity|molecular_function:GO:0046872:metal ion binding	K17732:PMPCB, MAS1: mitochondrial-processing peptidase subunit beta [EC:3.4.24.64]	MER0003543:ubiquinol-cytochrome c reductase core protein I (Homo sapiens) [M16.973]#M16B#{peptidase unit: 52-277}~source NP_003356~	M16B	-	-	-	0	Y	0.643	-	Y			530.425	315.06	294.278	292.672	167.374	180.047	285.203	351.477	49.0492	76.6781	300.563	423.18	426.123
OVOC5451	WBGene00242260	OVP11786	-	K01899:LSC1: succinyl-CoA synthetase alpha subunit [EC:6.2.1.4 6.2.1.5]	K01899:LSC1: succinyl-CoA synthetase alpha subunit [EC:6.2.1.4 6.2.1.5]	-	Conserved with all nems and hosts	59.9271	1	-0.824304	-	312	No predicted secretion	-	-	312	1338	OVOC_OM2;OVOC_OM2;OVOC_OM2;OVOC_OM2;OVOC_OM2;OVOC_OM2;OVOC_OM2	10880041;10880694;10880855;10881233;10881817;10882238;10882416	10880590;10880767;10881074;10881445;10881933;10882326;10882490	-;-;-;-;-;-;-	IPR003781:CoA-binding;IPR005810:Succinyl-CoA ligase, alpha subunit;IPR005811:ATP-citrate lyase/succinyl-CoA ligase;IPR016102:Succinyl-CoA synthetase-like;IPR017440:ATP-citrate lyase/succinyl-CoA ligase, active site;IPR033847:ATP-citrate lyase/succinyl-CoA ligase, conserved site;IPR036291:NAD(P)-binding domain superfamily	molecular_function:GO:0000166:nucleotide binding|molecular_function:GO:0003824:catalytic activity|molecular_function:GO:0004775:succinate-CoA ligase (ADP-forming) activity|molecular_function:GO:0004776:succinate-CoA ligase (GDP-forming) activity|cellular_component:GO:0005739:mitochondrion|biological_process:GO:0006099:tricarboxylic acid cycle|molecular_function:GO:0016874:ligase activity|molecula…	K01899:LSC1: succinyl-CoA synthetase alpha subunit [EC:6.2.1.4 6.2.1.5]	-	-	-	-	-	0	-	-	-	-			201.089	162.912	164.33	186.592	140.934	137.77	64.094	63.468	10.3589	7.14768	43.6759	47.4597	59.5024
OVOC4166	WBGene00240975	OVP06202	Hexokinase homolog	K00844:HK: hexokinase [EC:2.7.1.1]	Hexokinase homolog	-	Nem-specific, conserved with nem species	28.1157	1	-1.48842	-	452	No predicted secretion	-	-	452	1359	OVOC_OM2;OVOC_OM2;OVOC_OM2;OVOC_OM2;OVOC_OM2;OVOC_OM2;OVOC_OM2;OVOC_OM2;OVOC_OM2;OVOC_OM2;OVOC_OM2	2745030;2745261;2745670;2746173;2746549;2746860;2747257;2747512;2747849;2748064;2749084	2745110;2745397;2745809;2746328;2746622;2746980;2747366;2747727;2747994;2748190;2749134	-;-;-;-;-;-;-;-;-;-;-	IPR001312:Hexokinase;IPR022672:Hexokinase, N-terminal;IPR022673:Hexokinase, C-terminal;IPR043129:ATPase, nucleotide binding domain	molecular_function:GO:0000166:nucleotide binding|biological_process:GO:0001678:cellular glucose homeostasis|molecular_function:GO:0004396:hexokinase activity|molecular_function:GO:0005524:ATP binding|molecular_function:GO:0005536:glucose binding|biological_process:GO:0005975:carbohydrate metabolic process|biological_process:GO:0006096:glycolysis|molecular_function:GO:0016301:kinase activity|biolo…	K00844:HK: hexokinase [EC:2.7.1.1]	-	-	-	-	-	0	-	-	-	-			181.861	101.155	286.408	868.831	192.776	155.005	113.89	60.4823	7.73703	11.4355	30.4287	33.5275	28.5372
OVOC7127	WBGene00243936	OVP14570	Sequestosome-1 homolog	K14381:SQSTM1: sequestosome 1	Sequestosome-1 homolog	-	Conserved with some hosts	0.001	0	-	-	489	No predicted secretion	-	-	489	1474	OVOC_OM2;OVOC_OM2;OVOC_OM2;OVOC_OM2;OVOC_OM2;OVOC_OM2;OVOC_OM2;OVOC_OM2;OVOC_OM2;OVOC_OM2	22366102;22366784;22367205;22367638;22368119;22368564;22369089;22369486;22369926;22370196	22366262;22366879;22367269;22367802;22368325;22368687;22369309;22369645;22370033;22370362	+;+;+;+;+;+;+;+;+;+	IPR000433:Zinc finger, ZZ-type;IPR009060:UBA-like superfamily;IPR043145:Zinc finger, ZZ-type superfamily	molecular_function:GO:0005515:protein binding|molecular_function:GO:0008270:zinc ion binding|molecular_function:GO:0046872:metal ion binding	K14381:SQSTM1: sequestosome 1	-	-	-	-	-	0	-	-	-	-			0	0	0	0	0	0	0	0	0	0	0	0	0
OVOC6899	WBGene00243708	OVP06494	Cleavage and polyadenylation specificity factor subunit CG7185 homolog	K14398:CPSF6_7: cleavage and polyadenylation specificity factor subunit 6/7	Cleavage and polyadenylation specificity factor subunit CG7185 homolog	-	Conserved with all nems and hosts	28.9176	1	0.595601	-	537	No predicted secretion	-	-	537	6345	OVOC_OM2;OVOC_OM2;OVOC_OM2;OVOC_OM2;OVOC_OM2;OVOC_OM2;OVOC_OM2;OVOC_OM2;OVOC_OM2;OVOC_OM2;OVOC_OM2;OVOC_OM2;OVOC_OM2;OVOC_OM2;OVOC_OM2;OVOC_OM2;OVOC_OM2;OVOC_OM2	20708793;20708793;20709239;20709239;20709864;20709864;20710222;20710222;20710437;20710437;20710760;20710760;20711101;20711101;20711426;20711426;20713555;20714299	20708908;20708908;20709486;20709486;20710135;20710135;20710365;20710365;20710629;20710629;20710972;20710972;20711330;20711330;20712866;20711812;20717042;20717042	+;+;+;+;+;+;+;+;+;+;+;+;+;+;+;+;+;+	IPR000504:RNA recognition motif domain;IPR012677:Nucleotide-binding alpha-beta plait domain superfamily;IPR034771:Cleavage and polyadenylation specificity factor subunit CG7185-like;IPR034772:CPSF6/7 family;IPR035979:RNA-binding domain superfamily	molecular_function:GO:0003676:nucleic acid binding|molecular_function:GO:0003723:RNA binding	K14398:CPSF6_7: cleavage and polyadenylation specificity factor subunit 6/7	-	-	-	-	-	0	-	-	-	-			13.2434	58.7158	24.1371	11.3756	47.5565	50.9177	23.8964	23.9048	6.92991	6.78269	18.1666	15.1194	15.7248
OVOC2778	WBGene00239587	OVP14283	DNA replication licensing factor MCM7 homolog	K02210:MCM7, CDC47: DNA replication licensing factor MCM7 [EC:3.6.4.12]	DNA replication licensing factor MCM7 homolog	-	Conserved with all nems and hosts	0.166833	0.875	2.62316	-	734	No predicted secretion	-	-	734	5373	OVOC_OM1b;OVOC_OM1b;OVOC_OM1b;OVOC_OM1b;OVOC_OM1b;OVOC_OM1b;OVOC_OM1b;OVOC_OM1b;OVOC_OM1b;OVOC_OM1b;OVOC_OM1b;OVOC_OM1b;OVOC_OM1b;OVOC_OM1b;OVOC_OM1b;OVOC_OM1b;OVOC_OM1b;OVOC_OM1b;OVOC_OM1b;OVOC_OM1b	20466634;20467188;20468577;20468958;20469302;20469666;20470174;20470793;20471314;20471591;20471958;20472189;20472507;20474032;20474359;20474911;20475497;20475888;20476377;20476814	20466774;20467331;20468713;20469138;20469439;20469869;20470369;20471055;20471499;20471706;20472066;20472314;20473652;20474169;20474526;20475066;20475688;20476085;20476487;20478136	+;+;+;+;+;+;+;+;+;+;+;+;+;+;+;+;+;+;+;+	IPR001208:MCM domain;IPR008050:DNA replication licensing factor Mcm7;IPR012340:Nucleic acid-binding, OB-fold;IPR018525:Mini-chromosome maintenance, conserved site;IPR027417:P-loop containing nucleoside triphosphate hydrolase;IPR027925:MCM N-terminal domain;IPR031327:Mini-chromosome maintenance protein;IPR033762:MCM OB domain;IPR041562:MCM, AAA-lid domain	biological_process:GO:0000070:mitotic sister chromatid segregation|molecular_function:GO:0000166:nucleotide binding|molecular_function:GO:0003677:DNA binding|molecular_function:GO:0003678:DNA helicase activity|molecular_function:GO:0004386:helicase activity|molecular_function:GO:0005524:ATP binding|cellular_component:GO:0005634:nucleus|biological_process:GO:0006260:DNA replication|biological_proc…	K02210:MCM7, CDC47: DNA replication licensing factor MCM7 [EC:3.6.4.12]	-	-	-	-	-	0	-	-	-	-			0.05408	0.21335	0.44555	0.26393	0.16373	0.10187	2.70906	2.78912	0.88952	0.66748	0.18434	0	0.82672
OVOC9383	WBGene00246192	OVP08933	Eukaryotic translation initiation factor 3 subunit A homolog	K03254:EIF3A: translation initiation factor 3 subunit A	Eukaryotic translation initiation factor 3 subunit A homolog	-	Conserved with all nems and hosts	40.534	1	-0.193206	-	1102	No predicted secretion	-	-	1102	4008	OVOC_OM3;OVOC_OM3;OVOC_OM3;OVOC_OM3;OVOC_OM3;OVOC_OM3;OVOC_OM3;OVOC_OM3;OVOC_OM3;OVOC_OM3;OVOC_OM3;OVOC_OM3;OVOC_OM3;OVOC_OM3;OVOC_OM3;OVOC_OM3;OVOC_OM3;OVOC_OM3;OVOC_OM3	14045341;14046118;14046443;14046652;14046977;14047302;14048123;14049087;14049561;14049934;14050375;14050568;14051012;14051494;14051800;14052149;14052460;14052799;14053332	14045591;14046249;14046579;14046781;14047119;14047497;14048349;14049203;14049822;14050041;14050482;14050925;14051216;14051713;14052045;14052358;14052616;14052969;14053961	+;+;+;+;+;+;+;+;+;+;+;+;+;+;+;+;+;+;+	IPR000717:Proteasome component (PCI) domain;IPR027512:Eukaryotic translation initiation factor 3 subunit A	biological_process:GO:0001732:formation of translation initiation complex|biological_process:GO:0002183:cytoplasmic translational initiation|molecular_function:GO:0003723:RNA binding|molecular_function:GO:0003743:translation initiation factor activity|cellular_component:GO:0005737:cytoplasm|cellular_component:GO:0005852:eukaryotic translation initiation factor 3 complex|biological_process:GO:0006…	K03254:EIF3A: translation initiation factor 3 subunit A	-	-	-	-	-	0	-	-	-	-			61.7074	101.356	13.6917	4.32749	52.0855	63.2838	65.8242	38.7497	11.2091	5.66705	24.2492	52.4856	32.0123
OVOC2919	WBGene00239728	OVP08302	60S ribosomal protein L30 homolog	K02908:RP-L30e, RPL30: large subunit ribosomal protein L30e	60S ribosomal protein L30 homolog	-	Conserved with all nems and hosts	367.007	1	-1.15531	-	112	No predicted secretion	-	-	112	467	OVOC_OM1b;OVOC_OM1b;OVOC_OM1b	21386882;21388134;21388577	21387121;21388279;21388657	-;-;-	IPR000231:Ribosomal protein L30e;IPR004038:Ribosomal protein L7Ae/L30e/S12e/Gadd45;IPR022991:Ribosomal protein L30e, conserved site;IPR029064:50S ribosomal protein L30e-like;IPR039109:Ribosomal protein L30/YlxQ	molecular_function:GO:0003723:RNA binding|molecular_function:GO:0003735:structural constituent of ribosome|biological_process:GO:0008340:determination of adult lifespan|cellular_component:GO:0022625:cytosolic large ribosomal subunit	K02908:RP-L30e, RPL30: large subunit ribosomal protein L30e	-	-	-	-	-	0	-	-	-	-			1035.68	1720.89	373.686	484.617	1116.14	864.554	483.115	802.244	281.441	632.282	372.491	215.711	389.982
OVOC1585	WBGene00238394	OVP09708	Alanine--tRNA ligase, cytoplasmic homolog	K01872:AARS, alaS: alanyl-tRNA synthetase [EC:6.1.1.7]	Alanine--tRNA ligase, cytoplasmic homolog	-	Conserved with all nems and hosts	41.4415	1	-0.000331519	-	967	No predicted secretion	-	-	967	2904	OVOC_OM1b;OVOC_OM1b;OVOC_OM1b;OVOC_OM1b;OVOC_OM1b;OVOC_OM1b;OVOC_OM1b;OVOC_OM1b;OVOC_OM1b;OVOC_OM1b;OVOC_OM1b;OVOC_OM1b;OVOC_OM1b;OVOC_OM1b;OVOC_OM1b;OVOC_OM1b;OVOC_OM1b;OVOC_OM1b;OVOC_OM1b;OVOC_OM1b	11141394;11141946;11142254;11142616;11142895;11143159;11143450;11143628;11143854;11144077;11144331;11144711;11145042;11145308;11145663;11146010;11146336;11146598;11146810;11147028	11141534;11142134;11142399;11142807;11143039;11143304;11143558;11143778;11143978;11144233;11144497;11144824;11145200;11145427;11145775;11146250;11146455;11146687;11146914;11147201	+;+;+;+;+;+;+;+;+;+;+;+;+;+;+;+;+;+;+;+	IPR002318:Alanine-tRNA ligase, class IIc;IPR003156:DHHA1 domain;IPR009000:Translation protein, beta-barrel domain superfamily;IPR012947:Threonyl/alanyl tRNA synthetase, SAD;IPR018162:Alanine-tRNA ligase, class IIc, anti-codon-binding domain superfamily;IPR018163:Threonyl/alanyl tRNA synthetase, class II-like, putative editing domain superfamily;IPR018164:Alanyl-tRNA synthetase, class IIc, N-termi…	molecular_function:GO:0000049:tRNA binding|molecular_function:GO:0000166:nucleotide binding|molecular_function:GO:0003676:nucleic acid binding|molecular_function:GO:0003723:RNA binding|molecular_function:GO:0004812:aminoacyl-tRNA ligase activity|molecular_function:GO:0004813:alanine-tRNA ligase activity|molecular_function:GO:0005524:ATP binding|cellular_component:GO:0005737:cytoplasm|biological_p…	K01872:AARS, alaS: alanyl-tRNA synthetase [EC:6.1.1.7]	-	-	-	-	-	0	-	-	-	-			53.4892	99.7771	16.3603	16.5156	55.0586	67.986	84.6664	48.6332	5.92485	1.64662	32.3168	76.9886	26.6505
OVOC7666	WBGene00244475	OVP14174	-	K13219:SFPQ, PSF: splicing factor, proline- and glutamine-rich	K13219:SFPQ, PSF: splicing factor, proline- and glutamine-rich	-	Conserved with all nems and hosts	0.001	0	-	-	586	No predicted secretion	-	-	586	1761	OVOC_OM3;OVOC_OM3;OVOC_OM3;OVOC_OM3;OVOC_OM3;OVOC_OM3;OVOC_OM3;OVOC_OM3;OVOC_OM3	1238625;1239026;1239337;1239750;1241462;1244378;1244688;1245096;1246033	1238789;1239111;1239516;1239977;1241658;1244473;1244989;1245441;1246193	-;-;-;-;-;-;-;-;-	IPR000504:RNA recognition motif domain;IPR012677:Nucleotide-binding alpha-beta plait domain superfamily;IPR012975:NOPS;IPR035979:RNA-binding domain superfamily	molecular_function:GO:0003676:nucleic acid binding|molecular_function:GO:0003723:RNA binding	K13219:SFPQ, PSF: splicing factor, proline- and glutamine-rich	-	-	-	-	-	0	-	-	-	-			0	0	0	0	0	0	0	0	0	0	0	0	0
OVOC7924	WBGene00244733	OVP08821	Putative aspartyl aminopeptidase	K01267:DNPEP: aspartyl aminopeptidase [EC:3.4.11.21]	Putative aspartyl aminopeptidase	-	Conserved with some hosts	139.582	1	2.56377	Y	477	Nonclassical secretion	-	-	477	1866	OVOC_OM3;OVOC_OM3;OVOC_OM3;OVOC_OM3;OVOC_OM3;OVOC_OM3;OVOC_OM3;OVOC_OM3;OVOC_OM3;OVOC_OM3	3495335;3495577;3495776;3496015;3496284;3496770;3497009;3497236;3497486;3497876	3495422;3495679;3495917;3496125;3496451;3496931;3497170;3497406;3497614;3498505	+;+;+;+;+;+;+;+;+;+	IPR001948:Peptidase M18;IPR023358:Peptidase M18, domain 2	molecular_function:GO:0004177:aminopeptidase activity|biological_process:GO:0006508:proteolysis|molecular_function:GO:0008233:peptidase activity|molecular_function:GO:0008237:metallopeptidase activity|molecular_function:GO:0008270:zinc ion binding|molecular_function:GO:0016787:hydrolase activity|molecular_function:GO:0046872:metal ion binding	K01267:DNPEP: aspartyl aminopeptidase [EC:3.4.11.21]	MER0003374:aspartyl aminopeptidase (Mus musculus) [M18.002]#M18#{peptidase unit: 9-473}~source DNPE_MOUSE~	M18	-	-	-	0	Y	0.636	-	Y			32.9487	49.3815	51.9419	23.8905	50.9166	50.9279	272.108	263.564	24.0762	18.5788	128.189	102.006	174.142
OVOC2178	WBGene00238987	OVP09376	-	-	-	Y	Nem-specific, not conserved in all species	62.5488	1	-1.07127	-	340	No predicted secretion	-	-	340	3544	OVOC_OM1b;OVOC_OM1b;OVOC_OM1b;OVOC_OM1b;OVOC_OM1b;OVOC_OM1b;OVOC_OM1b;OVOC_OM1b;OVOC_OM1b	16529415;16529709;16530041;16530394;16531239;16531484;16531795;16532083;16532483	16529457;16529803;16530154;16530489;16531388;16531563;16531984;16532238;16535102	+;+;+;+;+;+;+;+;+	-	-	-	-	-	-	-	-	0	-	-	-	-			277.392	310.439	172.319	149.982	194.463	210.229	126.329	188.618	51.381	32.7197	40.0007	19.5222	27.4298
OVOC1551	WBGene00238360	OVP06668	-	K14296:NUP153: nuclear pore complex protein Nup153	K14296:NUP153: nuclear pore complex protein Nup153	-	Nem-specific, not conserved in all species	15.5487	1	0.372051	-	1037	No predicted secretion	-	-	1037	4234	OVOC_OM1b;OVOC_OM1b;OVOC_OM1b;OVOC_OM1b;OVOC_OM1b;OVOC_OM1b;OVOC_OM1b;OVOC_OM1b;OVOC_OM1b;OVOC_OM1b;OVOC_OM1b;OVOC_OM1b;OVOC_OM1b;OVOC_OM1b;OVOC_OM1b;OVOC_OM1b;OVOC_OM1b;OVOC_OM1b;OVOC_OM1b	10732763;10931067;10932537;10932878;10933178;10933585;10934069;10934660;10934936;10935157;10935321;10935637;10936053;10936435;10936805;10937132;10937599;10938027;10938363	10732884;10932308;10932652;10933024;10933381;10933748;10934471;10934758;10935041;10935224;10935482;10935817;10936280;10936677;10936954;10937324;10937846;10938081;10938465	+;+;+;+;+;+;+;+;+;+;+;+;+;+;+;+;+;+;+	IPR001876:Zinc finger, RanBP2-type	-	K14296:NUP153: nuclear pore complex protein Nup153	-	-	-	-	-	0	-	-	-	-			21.1777	23.9709	4.04483	5.89999	22.3048	30.5496	15.0119	7.1861	7.6759	19.1995	8.62636	5.48473	19.772
OVOC451	WBGene00237260	OVP13327	-	IPR010480:Pepsin inhibitor-3-like repeated domain	IPR010480:Pepsin inhibitor-3-like repeated domain	-	Nem-specific, not conserved in all species	595.164	1	3.23777	Y	209	Nonclassical secretion	-	Y	209	865	OVOC_OM1b;OVOC_OM1b;OVOC_OM1b;OVOC_OM1b;OVOC_OM1b	3311107;3311871;3312454;3312676;3315413	3311548;3311996;3312556;3312711;3315570	-;-;-;-;-	IPR010480:Pepsin inhibitor-3-like repeated domain	-	-	-	-	-	-	-	0	Y	0.604	-	Y			118.373	120.493	78.0591	261.048	94.3798	59.4827	84.2777	149.098	83.9844	208.685	1140.77	312.809	472.838
OVOC11487	WBGene00248296	OVP03610	-	-	-	Y	Nem-specific, not conserved in all species	38.8346	1	2.76507	Y	211	Signal peptide	-	Y	211	4922	OVOC_OM4;OVOC_OM4;OVOC_OM4;OVOC_OM4;OVOC_OM4;OVOC_OM4;OVOC_OM4;OVOC_OM4;OVOC_OM4;OVOC_OM4;OVOC_OM4;OVOC_OM4	14940043;14940580;14941094;14941552;14942373;14942750;14943002;14943212;14946100;14946547;14947132;14947487	14940162;14940775;14941259;14942299;14942463;14942859;14943077;14945759;14946237;14946695;14947228;14947969	+;+;+;+;+;+;+;+;+;+;+;+	-	-	-	-	-	-	Y	0.778	0	-	-	Y	-			12.7274	8.50965	22.1861	10.9484	12.6722	28.2897	17.3248	24.3575	15.8277	29.8741	56.9999	29.5123	45.6792
OVOC5747	WBGene00242556	OVP03917	Troponin I homolog	K12044:TNNI3: troponin I, cardiac muscle	Troponin I homolog	-	Conserved with all nems and hosts	1005	1	0.452794	-	283	No predicted secretion	-	Y	283	939	OVOC_OM2;OVOC_OM2;OVOC_OM2;OVOC_OM2;OVOC_OM2;OVOC_OM2;OVOC_OM2;OVOC_OM2	13106221;13106513;13106794;13107055;13107272;13107563;13107851;13108209	13106348;13106666;13106893;13107140;13107372;13107689;13108009;13108292	-;-;-;-;-;-;-;-	IPR001978:Troponin;IPR038077:Troponin domain superfamily	cellular_component:GO:0005861:troponin complex	K12044:TNNI3: troponin I, cardiac muscle	-	-	-	-	-	0	-	-	-	-			2777.05	618.091	2839.69	578.343	580.581	625.838	454.707	1111.84	46.8267	304.273	1124.05	1883.47	664.461
OVOC7796	WBGene00244605	OVP05839	Integrin-linked protein kinase homolog	K06272:ILK: integrin-linked kinase [EC:2.7.11.1]	Integrin-linked protein kinase homolog	-	Conserved with all nems and hosts	14.2747	1	-0.699134	-	467	No predicted secretion	-	-	467	2995	OVOC_OM3;OVOC_OM3;OVOC_OM3;OVOC_OM3;OVOC_OM3;OVOC_OM3;OVOC_OM3;OVOC_OM3;OVOC_OM3;OVOC_OM3;OVOC_OM3	2477612;2478748;2479001;2479464;2479826;2480151;2480378;2480742;2481038;2481474;2483561	2478178;2478878;2479222;2479585;2480002;2480253;2480474;2480840;2481200;2481776;2484571	-;-;-;-;-;-;-;-;-;-;-	IPR000719:Protein kinase domain;IPR001245:Serine-threonine/tyrosine-protein kinase, catalytic domain;IPR002110:Ankyrin repeat;IPR011009:Protein kinase-like domain superfamily;IPR020683:Ankyrin repeat-containing domain;IPR036770:Ankyrin repeat-containing domain superfamily	molecular_function:GO:0004672:protein kinase activity|molecular_function:GO:0005178:integrin binding|molecular_function:GO:0005515:protein binding|molecular_function:GO:0005524:ATP binding|cellular_component:GO:0005912:adherens junction|biological_process:GO:0006468:protein phosphorylation|biological_process:GO:0007005:mitochondrion organization|biological_process:GO:0007229:integrin-mediated sig…	K06272:ILK: integrin-linked kinase [EC:2.7.11.1]	-	-	-	-	-	0	-	-	-	-			56.5789	26.6742	111.698	51.1494	89.0006	67.79	20.6146	16.0723	5.10651	5.18893	15.5848	14.8925	8.95586
OVOC35	WBGene00236844	OVP06534	Ubiquitin carboxyl-terminal hydrolase homolog	K11836:USP5_13, UBP14: ubiquitin carboxyl-terminal hydrolase 5/13 [EC:3.4.19.12]	Ubiquitin carboxyl-terminal hydrolase homolog	-	Conserved with all nems and hosts	103.263	1	1.38768	Y	822	No predicted secretion	-	-	822	2469	OVOC_OM1b;OVOC_OM1b;OVOC_OM1b;OVOC_OM1b;OVOC_OM1b;OVOC_OM1b;OVOC_OM1b;OVOC_OM1b;OVOC_OM1b;OVOC_OM1b;OVOC_OM1b;OVOC_OM1b;OVOC_OM1b;OVOC_OM1b;OVOC_OM1b;OVOC_OM1b	290173;290414;290739;291300;291692;291981;292640;293265;293490;293903;294367;294936;295299;295555;296692;297420	290313;290541;290910;291461;291886;292160;292817;293374;293648;294008;294558;295114;295437;295664;296846;297582	-;-;-;-;-;-;-;-;-;-;-;-;-;-;-;-	IPR001394:Peptidase C19, ubiquitin carboxyl-terminal hydrolase;IPR001607:Zinc finger, UBP-type;IPR009060:UBA-like superfamily;IPR013083:Zinc finger, RING/FYVE/PHD-type;IPR015940:Ubiquitin-associated domain;IPR016652:Ubiquitinyl hydrolase;IPR018200:Ubiquitin specific protease, conserved site;IPR028889:Ubiquitin specific protease domain;IPR038765:Papain-like cysteine peptidase superfamily;IPR041432…	molecular_function:GO:0004843:ubiquitin-specific protease activity|molecular_function:GO:0005515:protein binding|biological_process:GO:0006508:proteolysis|biological_process:GO:0006511:ubiquitin-dependent protein catabolic process|molecular_function:GO:0008233:peptidase activity|molecular_function:GO:0008234:cysteine-type peptidase activity|molecular_function:GO:0008270:zinc ion binding|biologica…	K11836:USP5_13, UBP14: ubiquitin carboxyl-terminal hydrolase 5/13 [EC:3.4.19.12]	MER0002694:ubpA ({Dictyostelium discoideum}) (Dictyostelium discoideum) [C19.104]#C19#{peptidase unit: 281-837}~source UBPA_DICDI~	C19	-	-	-	0	-	-	-	-			74.399	75.1423	17.6765	10.6773	60.3408	55.6457	156.13	112.564	24.3905	17.4306	78.9797	47.417	232.431
OVOC11881	WBGene00248690	OVP13508	Uncharacterized peptidase C1-like protein homolog	IPR000668:Peptidase C1A, papain C-terminal;IPR001212:Somatomedin B domain;IPR025660:Cysteine peptidase, histidine active site;IPR038765:Papain-like cysteine peptidase superfamily	Uncharacterized peptidase C1-like protein homolog	-	Conserved with all nems and hosts	3.11103	1	5.95167	Y	442	Signal peptide	-	-	442	2184	OVOC_OM1a;OVOC_OM1a;OVOC_OM1a;OVOC_OM1a;OVOC_OM1a;OVOC_OM1a;OVOC_OM1a;OVOC_OM1a;OVOC_OM1a;OVOC_OM1a	2128426;2129615;2132726;2133967;2134346;2134676;2134977;2135231;2136066;2136615	2128907;2129678;2132815;2134063;2134455;2134849;2135126;2135326;2136137;2137463	+;+;+;+;+;+;+;+;+;+	IPR000668:Peptidase C1A, papain C-terminal;IPR001212:Somatomedin B domain;IPR025660:Cysteine peptidase, histidine active site;IPR038765:Papain-like cysteine peptidase superfamily	biological_process:GO:0006508:proteolysis|molecular_function:GO:0008234:cysteine-type peptidase activity	-	MER0016137:tubulointerstitial nephritis antigen (Homo sapiens) [C01.973]#C01A#{peptidase unit: 159-465}~source TINAG_HUMAN~	C01A	-	Y	0.719	0	-	-	Y	-			0.15965	0.04037	9.33109	10.0561	7.63315	2.69905	0.99971	0.83172	1.75069	2.18947	3.85489	5.79312	2.50324
[truncated: 1,237 more rows]
[truncated: 164 more columns]
