# Supplementary material for: Spatial proteomics of Onchocerca volvulus with pleomorphic neoplasms shows local and systemic dysregulation of protein expression
Source: PLoS Negl Trop Dis. 2025 Mar 31;19(3):e0012929. doi: 10.1371/journal.pntd.0012929 (PMC11981190; doi:10.1371/journal.pntd.0012929)
Supplement: S2 Table — (XLSX) [file pntd.0012929.s002.xlsx]

## Sheet: Sheet1
																						Peptide count																								Unique across samples
																						Neoplasmic worms												Normal worms												Neoplasmic worms
										Gene Product Naming
protein_id	locus_tag	Length (aa)	KEGG (GhostKOALA - https://www.kegg.jp/ghostkoala/ KEGG db for search: genus_prokaryotes+family_eukaryotes+viruses run on 9/5/2023)	InterPro (IPR) domains (interproscan v5.59-91.0)	Gene Ontology (GO) terms (interproscan v5.59-91.0, using go.obo downloaded 9/8/23 from: http://purl.obolibrary.org/obo/go.obo)	Predicted Secretion				sma3s (v2)							Pannzer2 (http://ekhidna2.biocenter.helsinki.fi/sanspanz/)			description	protein_id	GUT			BODY WALL			NEOPLASMIC			UTERUS			UTERUS			GUT			EMBRYO			BODYWALL			GUT	BODY WALL	NEOPLASMIC	UTERUS
						Signal Peptide Detected (signalp v4.1)	S-mean Score (signalp v4.1)	TM count (tmhmm v2.0c)	Predicted secreted (SP and < 2 TM domains)	GENENAME	DESCRIPTION	ENZYME	GO	KEYWORD	PATHWAY	GOSLIM	DE_score	PPV_score	product_name			045_Gut_01	206_Gut_01	086_Gut_01	045_HT_01	206_HT_01	086_HT_01	045_Neo_01	206_Neo_01	086_Neo_01	045_Uterus_01	206_Uterus_01	086_Uterus_01	020_Uterus_01	120_Uterus_01	145_Uterus_01	020_Gut_01	120_Gut_01	145_Gut_01	020_EmbryoHealthy_01	120_EmbryoHealthy_01	145_Embryos_01	020_BodyWall_01	120_BodyWall_01	145_BodyWall_01
																						20221206_sonm_23-0160_NW2_Gut_01 (F005238)	20221206_sonm_23-0160_NW1_Gut_01 (F005234)	20221015_bkc_23-0126_Weil_Fischer_G1 (F005225)	20221206_sonm_23-0160_NW2_HT_01 (F005239)	20221206_sonm_23-0160_NW1_HT_01 (F005235)	20221015_bkc_23-0126_Weil_Fischer_HT1 (F005226)	20221206_sonm_23-0160_NW2_Neo_01 (F005240)	20221206_sonm_23-0160_NW1_Neo_01 (F005236)		20221206_sonm_23-0160_NW2_Uterus_01 (F005241)	20221206_sonm_23-0160_NW1_Uterus_01 (F005237)	20221015_bkc_23-0126_Weil_Fischer_U1 (F005229)	20230925_bkc_24-0394_Weil_Fischer_20_Uterus-1 (F005220)	20230925_bkc_24-0394_Weil_Fischer_120_Uterus-1 (F005224)	20221206_sonm_23-0160_HW1_Uterus_01 (F005233)	20230925_bkc_24-0394_Weil_Fischer_20_Gut-1 (F005218)	20230925_bkc_24-0394_Weil_Fischer_120_Gut-1 (F005223)	20221206_sonm_23-0160_HW1_Gut_01 (F005231)	20230925_bkc_24-0394_Weil_Fischer_20_Embryo-healthy-1 (F005217)	20230925_bkc_24-0394_Weil_Fischer_120_Embryo-healthy-1 (F005222)	20221206_sonm_23-0160_HW1_Embryos_01 (F005230)	20230925_bkc_24-0394_Weil_Fischer_20_Body-wall-1 (F005216)	20230925_bkc_24-0394_Weil_Fischer_120_Body-wall-1 (F005221)	20221206_sonm_23-0160_HW1_HT_01 (F005232)
WP_014869024.1	WOVOC_RS00745	551	K04077:604:groEL, HSPD1: chaperonin GroEL [EC:5.6.1.7]	IPR001844:Chaperonin Cpn60/GroEL;IPR002423:Chaperonin Cpn60/GroEL/TCP-1 family;IPR018370:Chaperonin Cpn60, conserved site;IPR027409:GroEL-like apical domain superfamily;IPR027410:TCP-1-like chaperonin intermediate domain superfamily;IPR027413:GroEL-like equatorial domain superfamily;	molecular_function:GO:0005524:ATP binding;molecular_function:GO:0005524:ATP binding|biological_process:GO:0006457:protein folding;biological_process:GO:0042026:protein refolding|molecular_function:GO:0140662:ATP-dependent protein folding chaperone;	N	na	0	-	groL	60 kDa chaperonin	-	GO:0042026;GO:0005737;GO:0005524	Stress response;Chaperone;Coiled coil;Plasmid;Cytoplasm;Nucleotide-binding;ATP-binding	-	GO:0006457;GO:0005737	0.89978	0.513978	Chaperonin GroEL	chaperonin GroEL	WP_014869024.1				15	1	47	4	33	2	12	1		15	1		21		6	23	7	17	29		24		49	33	12
WP_025264142.1	WOVOC_RS01825	640	K04043:803:dnaK, HSPA9: molecular chaperone DnaK	IPR012725:Chaperone DnaK;IPR013126:Heat shock protein 70 family;IPR018181:Heat shock protein 70, conserved site;IPR029047:Heat shock protein 70kD, peptide-binding domain superfamily;IPR029048:Heat shock protein 70kD, C-terminal domain superfamily;IPR043129:ATPase, nucleotide binding domain;	molecular_function:GO:0005524:ATP binding|biological_process:GO:0006457:protein folding|molecular_function:GO:0051082:unfolded protein binding;molecular_function:GO:0005524:ATP binding|molecular_function:GO:0140662:ATP-dependent protein folding chaperone;	N	na	0	-	dnaK	Chaperone protein DnaK	1.3.1.74	GO:0032440;GO:0006457;GO:0070584;GO:0005875;GO:0005811;GO:0000422;GO:0005524;GO:0051082;GO:0010918	Coiled coil;Nucleotide-binding;Phosphoprotein;Chaperone;Stress response;ATP-binding	-	GO:0006457;GO:0005811;GO:0051082	0.958608	0.559458	Chaperone protein DnaK	molecular chaperone DnaK	WP_025264142.1		1		5		33	2	13	1	3			8		1	7			14	2	5	14	2	7	1	33	13	3
WP_025264086.1	WOVOC_RS01380	238	-	-	-	N	na	2	-	wOo_07860	-	-	GO:0016021	Transmembrane;Transmembrane helix;Membrane	-	-	na	na	na	hypothetical protein	WP_025264086.1				2		9		2		2			2			3			3	2	2	2		3		9	2	2
WP_014869105.1	WOVOC_RS01240	237	-	IPR002566:Surface antigen msp4;IPR011250:Outer membrane protein/outer membrane enzyme PagP, beta-barrel;	-	Y	0.872	0	Y	sp	Surface protein	-	GO:0019867;GO:0016021	Signal	-	-	1.2902	0.767176	Outer surface protein Wsp	P44/Msp2 family outer membrane protein	WP_014869105.1				3	1	11	2	8	3	5	2	1	7	1	1	7		3	4		3	9		3		11	8	5
WP_025264102.1	WOVOC_RS01490	622	-	IPR023614:Porin domain superfamily;IPR033900:Porin domain, Gram-negative type;	molecular_function:GO:0015288:porin activity|cellular_component:GO:0016020:membrane;	Y	0.728	0	Y	WP0709	Putative outer membrane protein	-	-	Signal;Coiled coil	-	-	0.87784	0.49635	Porin domain-containing protein	porin	WP_025264102.1				1		28	3	5	2	1			4			3			6	1	2	3		4		28	8	1
WP_025263970.1	WOVOC_RS00430	211	-	-	-	N	na	2	-	wOo_05320	-	-	GO:0016021	Membrane;Transmembrane;Transmembrane helix	-	-	na	na	na	hypothetical protein	WP_025263970.1				2		9		2		2			2			2			2	1	2	3		3		9	2	2
WP_025264008.1	WOVOC_RS00740	94	K04078:96:groES, HSPE1: chaperonin GroES	IPR011032:GroES-like superfamily;IPR020818:GroES chaperonin family;IPR037124:GroES chaperonin superfamily;	molecular_function:GO:0005524:ATP binding|biological_process:GO:0006457:protein folding|molecular_function:GO:0140662:ATP-dependent protein folding chaperone;biological_process:GO:0006457:protein folding;	N	na	0	-	groS	10 kDa chaperonin	-	GO:0005737;GO:0051087;GO:0006457;GO:0005524	Chaperone;Stress response;Cytoplasm	-	GO:0005737;GO:0006457	1.07203	0.639803	10 kDa chaperonin (Fragment)	co-chaperone GroES	WP_025264008.1				2	2	7	1	3	1	2	1	1	2			3		1	3	2	1	3		4		7	4	3
WP_014869318.1	WOVOC_RS02500	200	K03386:265:PRDX2_4, ahpC: peroxiredoxin 2/4 [EC:1.11.1.24]	IPR000866:Alkyl hydroperoxide reductase subunit C/ Thiol specific antioxidant;IPR013766:Thioredoxin domain;IPR019479:Peroxiredoxin, C-terminal;IPR024706:Peroxiredoxin, AhpC-type;IPR036249:Thioredoxin-like superfamily;	molecular_function:GO:0016209:antioxidant activity|molecular_function:GO:0016491:oxidoreductase activity;molecular_function:GO:0051920:peroxiredoxin activity;	N	na	0	-	ahpC	Peroxiredoxin	1.11.1.-;1.11.1.15;1.-.-.-;1.8.1.-;1.11.1.7	GO:0004601;GO:0051920;GO:0008770	Peroxidase;Oxidoreductase;Antioxidant	-	GO:0016491	0.981853	0.576712	Alkyl hydroperoxide reductase C	peroxiredoxin	WP_014869318.1						9	1	4					3			2			3			1		1		9	4
WP_025264048.1	WOVOC_RS01060	854	K03695:982:clpB: ATP-dependent Clp protease ATP-binding subunit ClpB	IPR001270:ClpA/B family;IPR003593:AAA+ ATPase domain;IPR003959:ATPase, AAA-type, core;IPR004176:Clp, repeat (R) domain;IPR017730:Chaperonin ClpB;IPR018368:ClpA/B, conserved site 1;IPR019489:Clp ATPase, C-terminal;IPR027417:P-loop containing nucleoside triphosphate hydrolase;IPR028299:ClpA/B, conserved site 2;IPR036628:Clp, N-terminal domain superfamily;IPR041546:ClpA/ClpB, AAA lid domain;	molecular_function:GO:0005524:ATP binding;molecular_function:GO:0005524:ATP binding|molecular_function:GO:0016887:ATP hydrolysis activity;cellular_component:GO:0005737:cytoplasm|biological_process:GO:0009408:response to heat|biological_process:GO:0042026:protein refolding;	N	na	0	-	clpB	Chaperone protein ClpB	-	GO:0005524;GO:0009408;GO:0008233;GO:0016485;GO:0005737	Hydrolase;Nucleotide-binding;Coiled coil;Protease;Repeat;ATP-binding;Cytoplasm;Chaperone;Stress response	-	GO:0006950;GO:0008233;GO:0005737;GO:0051604	1.02236	0.605812	Chaperone protein ClpB	ATP-dependent chaperone ClpB	WP_025264048.1				1		35		3		2			7			6			8	1	1	5		2		35	3	2
WP_025264084.1	WOVOC_RS01365	756	K00962:702:pnp, PNPT1: polyribonucleotide nucleotidyltransferase [EC:2.7.7.8]	IPR001247:Exoribonuclease, phosphorolytic domain 1;IPR003029:S1 domain;IPR004087:K Homology domain;IPR004088:K Homology domain, type 1;IPR012162:Polyribonucleotide nucleotidyltransferase;IPR012340:Nucleic acid-binding, OB-fold;IPR015847:Exoribonuclease, phosphorolytic domain 2;IPR015848:Polyribonucleotide nucleotidyltransferase, RNA-binding domain;IPR020568:Ribosomal protein S5 domain 2-type fold…	molecular_function:GO:0003676:nucleic acid binding;molecular_function:GO:0003723:RNA binding;molecular_function:GO:0003723:RNA binding|molecular_function:GO:0004654:polyribonucleotide nucleotidyltransferase activity|biological_process:GO:0006402:mRNA catabolic process;molecular_function:GO:0003723:RNA binding|biological_process:GO:0006396:RNA processing;	N	na	0	-	pnp	Polyribonucleotide nucleotidyltransferase	2.7.7.8	GO:0000287;GO:0004654;GO:0006402;GO:0003723;GO:0005737;GO:0000175;GO:0003729;GO:0006396	RNA-binding;Metal-binding;Nucleotidyltransferase;Cytoplasm;Magnesium;Transferase	-	GO:0016779;GO:0034641;GO:0003723;GO:0004518;GO:0005737;GO:0043167;GO:0034655	0.969614	0.567678	Polyribonucleotide nucleotidyltransferase	polyribonucleotide nucleotidyltransferase	WP_025264084.1						11		2								2			2			1				11	2
WP_025264278.1	WOVOC_RS03090	391	K02358:523:tuf, TUFM: elongation factor Tu	IPR000795:Translational (tr)-type GTP-binding domain;IPR004160:Translation elongation factor EFTu/EF1A, C-terminal;IPR004161:Translation elongation factor EFTu-like, domain 2;IPR004541:Translation elongation factor EFTu/EF1A, bacterial/organelle;IPR005225:Small GTP-binding protein domain;IPR009000:Translation protein, beta-barrel domain superfamily;IPR009001:Translation elongation factor EF1A/ini…	molecular_function:GO:0003746:translation elongation factor activity|molecular_function:GO:0005525:GTP binding|biological_process:GO:0006414:translational elongation;molecular_function:GO:0003924:GTPase activity|molecular_function:GO:0005525:GTP binding;molecular_function:GO:0005525:GTP binding;	N	na	0	-	tuf	Elongation factor Tu	-	GO:0005525;GO:0003746;GO:0003924;GO:0016779;GO:0006414;GO:0005737	Nucleotide-binding;Protein biosynthesis;Elongation factor;GTP-binding;Cytoplasm	-	GO:0005737;GO:0008135;GO:0003924	0.92245	0.531812	Elongation factor Tu	elongation factor Tu	WP_025264278.1						11		3								2			3		1	1				11	3
WP_025264282.1	WOVOC_RS03125	134	K02935:92:RP-L7, MRPL12, rplL: large subunit ribosomal protein L7/L12	IPR000206:Ribosomal protein L7/L12;IPR008932:Ribosomal protein L7/L12, oligomerisation;IPR013823:Ribosomal protein L7/L12, C-terminal;IPR014719:Ribosomal protein L7/L12, C-terminal/adaptor protein ClpS-like;IPR036235:Ribosomal protein L7/L12, oligomerisation domain superfamily;	molecular_function:GO:0003735:structural constituent of ribosome|cellular_component:GO:0005840:ribosome|biological_process:GO:0006412:translation;molecular_function:GO:0003735:structural constituent of ribosome|biological_process:GO:0006412:translation;	N	na	0	-	rplL	50S ribosomal protein L7/L12	-	GO:0022625;GO:0006412;GO:0005840;GO:0003735	Acetylation;Methylation;Ribosomal protein;Ribonucleoprotein	-	GO:0003735;GO:0005840;GO:0006412	1.18639	0.711032	50S ribosomal protein L12, chloroplastic	50S ribosomal protein L7/L12	WP_025264282.1				1		6		2		2			1			1			3			4		1		6	2	2
WP_014869293.1	WOVOC_RS02335	132	K02994:144:RP-S8, rpsH: small subunit ribosomal protein S8	IPR000630:Ribosomal protein S8;IPR035987:Ribosomal protein S8 superfamily;	molecular_function:GO:0003735:structural constituent of ribosome|cellular_component:GO:0005840:ribosome|biological_process:GO:0006412:translation;	N	na	0	-	rpsH	30S ribosomal protein S8	-	GO:0003735;GO:0005840;GO:0006412;GO:0019843;GO:0022627	Ribosomal protein;rRNA-binding;Ribonucleoprotein;RNA-binding	-	GO:0003735;GO:0005840;GO:0019843;GO:0006412	0.84774	0.471578	30S ribosomal protein S8	30S ribosomal protein S8	WP_014869293.1						3													2							3
WP_025263958.1	WOVOC_RS00365	602	K00239:896:sdhA, frdA: succinate dehydrogenase flavoprotein subunit [EC:1.3.5.1]	IPR003952:Fumarate reductase/succinate dehydrogenase, FAD-binding site;IPR003953:FAD-dependent oxidoreductase 2, FAD binding domain;IPR011281:Succinate dehydrogenase, flavoprotein subunit;IPR014006:Succinate dehydrogenase/fumarate reductase, flavoprotein subunit;IPR015939:Fumarate reductase/succinate dehydrogenase flavoprotein-like, C-terminal;IPR027477:Succinate dehydrogenase/fumarate reductase …	biological_process:GO:0006099:tricarboxylic acid cycle|molecular_function:GO:0016627:oxidoreductase activity, acting on the CH-CH group of donors|molecular_function:GO:0050660:flavin adenine dinucleotide binding;molecular_function:GO:0016491:oxidoreductase activity;molecular_function:GO:0016627:oxidoreductase activity, acting on the CH-CH group of donors|biological_process:GO:0022900:electron tra…	N	na	0	-	sdhA	Succinate dehydrogenase flavoprotein subunit	1.3.5.1	GO:0006121;GO:0022900;GO:0035091;GO:0000104;GO:0045273;GO:0006099;GO:0046956;GO:0005749;GO:0005886;GO:0008177;GO:0050660;GO:0006105;GO:0045282;GO:0005743;GO:0045335	FAD;Flavoprotein;Cell membrane;Oxidoreductase;Electron transport;Transport;Tricarboxylic acid cycle;Transit peptide;Cell inner membrane;Membrane;Ubiquinone	Carbohydrate metabolism	GO:0016491;GO:0044281;GO:0006091;GO:0005739;GO:0005886	1.02629	0.608564	Succinate dehydrogenase flavoprotein subunit	succinate dehydrogenase flavoprotein subunit	WP_025263958.1						6							1						2							6
WP_025264112.1	WOVOC_RS01575	416	K04487:529:iscS, NFS1: cysteine desulfurase [EC:2.8.1.7]	IPR000192:Aminotransferase class V domain;IPR010240:Cysteine desulfurase IscS;IPR015421:Pyridoxal phosphate-dependent transferase, major domain;IPR015422:Pyridoxal phosphate-dependent transferase, small domain;IPR015424:Pyridoxal phosphate-dependent transferase;IPR016454:Cysteine desulfurase;IPR020578:Aminotransferase class-V, pyridoxal-phosphate binding site;	molecular_function:GO:0003824:catalytic activity;molecular_function:GO:0030170:pyridoxal phosphate binding|molecular_function:GO:0031071:cysteine desulfurase activity|biological_process:GO:0044571:[2Fe-2S] cluster assembly;	N	na	0	-	iscS	Cysteine desulfurase IscS	2.8.1.7	GO:0031071;GO:0030170;GO:0005737;GO:0070903;GO:0046872;GO:0044571;GO:0004123;GO:0005739;GO:1990221;GO:0018283;GO:0051537;GO:0005759;GO:0042803;GO:0005875;GO:0051536;GO:0034227;GO:0006523;GO:0044281;GO:0002098;GO:0000096;GO:0032324;GO:0005730;GO:0006879;GO:0005634;GO:0005654;GO:0043231;GO:0006777	Coiled coil;Mitochondrion;Aminotransferase;Iron-sulfur;Transferase;Iron;2Fe-2S;Molybdenum cofactor biosynthesis;Cytoplasm;Transit peptide;Nucleus;Pyridoxal phosphate;Metal-binding	Cofactor biosynthesis	GO:0007005;GO:0006399;GO:0005739;GO:0022607;GO:0051186;GO:0043234;GO:0005737;GO:0042592;GO:0006790;GO:0005634;GO:0009058;GO:0043167;GO:0005829	0.867352	0.487796	Cysteine desulfurase IscS	IscS subfamily cysteine desulfurase	WP_025264112.1						12		1											2					1		12	1
WP_025264205.1	WOVOC_RS02415	391	K02358:520:tuf, TUFM: elongation factor Tu	IPR000795:Translational (tr)-type GTP-binding domain;IPR004160:Translation elongation factor EFTu/EF1A, C-terminal;IPR004161:Translation elongation factor EFTu-like, domain 2;IPR004541:Translation elongation factor EFTu/EF1A, bacterial/organelle;IPR005225:Small GTP-binding protein domain;IPR009000:Translation protein, beta-barrel domain superfamily;IPR009001:Translation elongation factor EF1A/ini…	molecular_function:GO:0003746:translation elongation factor activity|molecular_function:GO:0005525:GTP binding|biological_process:GO:0006414:translational elongation;molecular_function:GO:0003924:GTPase activity|molecular_function:GO:0005525:GTP binding;molecular_function:GO:0005525:GTP binding;	N	na	0	-	tuf	Elongation factor Tu	-	GO:0005525;GO:0003746;GO:0003924;GO:0006414;GO:0005737	Elongation factor;Protein biosynthesis;Nucleotide-binding;Cytoplasm;GTP-binding	-	GO:0008135;GO:0005737;GO:0003924	0.893691	0.509122	Elongation factor Tu	elongation factor Tu	WP_025264205.1						10	1	1					2			2			4			1				10	1
WP_014868954.1	WOVOC_RS00345	299	K11645:349:fbaB: fructose-bisphosphate aldolase, class I [EC:4.1.2.13]	IPR002915:DeoC/FbaB/LacD aldolase;IPR013785:Aldolase-type TIM barrel;IPR041720:Aldolase FbaB-like, archaeal-type;	molecular_function:GO:0004332:fructose-bisphosphate aldolase activity;molecular_function:GO:0016829:lyase activity;	N	na	0	-	fbaB	Fructose-bisphosphate aldolase	4.1.2.13	GO:0004332;GO:0016829	Lyase	-	GO:0016829	0.921859	0.531352	FBP aldolase, class I	class I fructose-bisphosphate aldolase	WP_014868954.1				1		11		2								2			1							11	2
WP_025264158.1	WOVOC_RS02030	887	K00164:987:OGDH, sucA: 2-oxoglutarate dehydrogenase E1 component [EC:1.2.4.2]	IPR001017:Dehydrogenase, E1 component;IPR005475:Transketolase-like, pyrimidine-binding domain;IPR011603:2-oxoglutarate dehydrogenase E1 component;IPR029061:Thiamin diphosphate-binding fold;IPR031717:Multifunctional 2-oxoglutarate metabolism enzyme, C-terminal;IPR042179:Multifunctional 2-oxoglutarate metabolism enzyme, C-terminal domain superfamily;	molecular_function:GO:0004591:oxoglutarate dehydrogenase (succinyl-transferring) activity|biological_process:GO:0006099:tricarboxylic acid cycle|molecular_function:GO:0030976:thiamine pyrophosphate binding;molecular_function:GO:0016624:oxidoreductase activity, acting on the aldehyde or oxo group of donors, disulfide as acceptor;	N	na	0	-	sucA	2-oxoglutarate dehydrogenase E1 component	1.2.4.2	GO:0004591;GO:0045252;GO:0030976;GO:0006096;GO:0006099	Glycolysis;Thiamine pyrophosphate;Oxidoreductase	-	GO:0006091;GO:0044281;GO:0016491	1.27713	0.760551	2-oxoglutarate dehydrogenase E1 component	2-oxoglutarate dehydrogenase E1 component	WP_025264158.1						10		2				1														10	2	1
pseudo=true	WOVOC_RS03065	not in db																		D-alanine--D-alanine ligase	pseudo=true						2																				2
WP_014868675.1	WOVOC_RS02535	104	-	IPR000119:Histone-like DNA-binding protein;IPR010992:Integration host factor (IHF)-like DNA-binding domain superfamily;	molecular_function:GO:0003677:DNA binding;molecular_function:GO:0003677:DNA binding|molecular_function:GO:0030527:structural constituent of chromatin;	N	na	0	-	hupB	DNA-binding protein HU family	-	GO:0003677	DNA-binding	-	GO:0003677	0.921633	0.531177	DNA-binding protein HU	HU family DNA-binding protein	WP_014868675.1						3		1					1						1		1	1		1		3	1
WP_014868706.1	WOVOC_RS02715	159	-	-	-	N	na	1	-	Wbm0457	F0F1-type ATP synthase, subunit b	-	GO:0016021;GO:0015986;GO:0015078;GO:0045263	Ion transport;Membrane;CF(0);Transmembrane helix;Transport;Transmembrane;Hydrogen ion transport	-	GO:0005622;GO:0043234;GO:0022857;GO:0044281;GO:0055085	0.987144	0.580583	ATP synthase B/B' CF family protein	F0F1-type ATP synthase subunit B	WP_014868706.1						2																				2
WP_014868736.1	WOVOC_RS02900	280	K01878:379:glyQ: glycyl-tRNA synthetase alpha chain [EC:6.1.1.14]	IPR002310:Glycine-tRNA ligase, alpha subunit;IPR006194:Glycine-tRNA synthetase, heterodimeric;IPR045864:Class II Aminoacyl-tRNA synthetase/Biotinyl protein ligase (BPL) and lipoyl protein ligase (LPL);	molecular_function:GO:0000166:nucleotide binding|molecular_function:GO:0004820:glycine-tRNA ligase activity|molecular_function:GO:0005524:ATP binding|cellular_component:GO:0005737:cytoplasm|biological_process:GO:0006426:glycyl-tRNA aminoacylation;	N	na	0	-	glyQ	Glycine--tRNA ligase alpha subunit	6.1.1.14	GO:0004820;GO:0009345;GO:0006426;GO:0005737;GO:0005524;GO:0004812	Aminoacyl-tRNA synthetase;Ligase;Cytoplasm;Nucleotide-binding;Protein biosynthesis;ATP-binding	-	GO:0006412;GO:0016874;GO:0006399;GO:0005737;GO:0006520	0.922392	0.531767	Glycine--tRNA ligase alpha subunit	glycine--tRNA ligase subunit alpha	WP_014868736.1						2																				2
WP_014868748.1	WOVOC_RS02980	464	K01679:653:E4.2.1.2B, fumC, FH: fumarate hydratase, class II [EC:4.2.1.2]	IPR000362:Fumarate lyase family;IPR005677:Fumarate hydratase, class II;IPR008948:L-Aspartase-like;IPR018951:Fumarase C, C-terminal;IPR020557:Fumarate lyase, conserved site;IPR022761:Fumarate lyase, N-terminal;IPR024083:Fumarase/histidase, N-terminal;	molecular_function:GO:0003824:catalytic activity;molecular_function:GO:0004333:fumarate hydratase activity|biological_process:GO:0006106:fumarate metabolic process|cellular_component:GO:0045239:tricarboxylic acid cycle enzyme complex;biological_process:GO:0006099:tricarboxylic acid cycle|molecular_function:GO:0016829:lyase activity;	N	na	0	-	fumC	Fumarate hydratase class II	4.2.1.2	GO:0048873;GO:0004333;GO:0070062;GO:0045239;GO:0006099;GO:0005759;GO:0006525;GO:0051262;GO:0009617;GO:0006108;GO:0005739;GO:0048868;GO:0045335;GO:0004053;GO:0005829;GO:0009651;GO:0006106	Tumor suppressor;Disease mutation;Transit peptide;Tricarboxylic acid cycle;Acetylation;Cytoplasm;Mitochondrion;Lyase	Carbohydrate metabolism	GO:0005739;GO:0005737;GO:0043234;GO:0005829;GO:0044281;GO:0006091;GO:0006461;GO:0016829	0.921778	0.531289	Fumarate hydratase class II	class II fumarate hydratase	WP_014868748.1						6													1							6
WP_014868765.1	WOVOC_RS03075	125	K02950:171:RP-S12, MRPS12, rpsL: small subunit ribosomal protein S12	IPR005679:Ribosomal protein S12, bacterial-type;IPR006032:Ribosomal protein S12/S23;IPR012340:Nucleic acid-binding, OB-fold;	molecular_function:GO:0003735:structural constituent of ribosome|cellular_component:GO:0005840:ribosome|biological_process:GO:0006412:translation;molecular_function:GO:0003735:structural constituent of ribosome|biological_process:GO:0006412:translation|cellular_component:GO:0015935:small ribosomal subunit;	N	na	0	-	rpsL	30S ribosomal protein S12	-	GO:0000049;GO:0009507;GO:0015935;GO:0003735;GO:0005840;GO:0046677;GO:0006412;GO:0019843	Plastid;Chloroplast;Antibiotic resistance;Methylation;tRNA-binding;RNA-binding;Ribonucleoprotein;rRNA-binding;Ribosomal protein	-	GO:0019843;GO:0006412;GO:0003735;GO:0005840;GO:0003723;GO:0009536	0.886008	0.502955	30S ribosomal protein S12	30S ribosomal protein S12	WP_014868765.1						2																				2
WP_014868770.1	WOVOC_RS03105	277	K02601:136:nusG: transcription termination/antitermination protein NusG	IPR001062:Transcription antitermination protein, NusG;IPR006645:NusG, N-terminal;IPR008991:Translation protein SH3-like domain superfamily;IPR014722:Ribosomal protein L2, domain 2;IPR036735:NusG, N-terminal domain superfamily;IPR043425:NusG-like;	biological_process:GO:0006355:regulation of DNA-templated transcription;biological_process:GO:0032784:regulation of DNA-templated transcription elongation;biological_process:GO:0140673:transcription elongation-coupled chromatin remodeling;	N	na	0	-	nusG	Transcription termination/antitermination protein NusG	-	GO:0032784;GO:0006353;GO:0031564;GO:0006354	Transcription;Transcription termination;Transcription regulation;Transcription antitermination	-	GO:0009058;GO:0034641	0.872726	0.49219	Transcription termination/antitermination protein NusG	transcription termination/antitermination protein NusG	WP_014868770.1						2																				2
WP_014868771.1	WOVOC_RS03110	147	K02867:133:RP-L11, MRPL11, rplK: large subunit ribosomal protein L11	IPR000911:Ribosomal protein L11/L12;IPR020783:Ribosomal protein L11, C-terminal;IPR020784:Ribosomal protein L11, N-terminal;IPR020785:Ribosomal protein L11, conserved site;IPR036769:Ribosomal protein L11, C-terminal domain superfamily;IPR036796:Ribosomal protein L11/L12, N-terminal domain superfamily;	molecular_function:GO:0003735:structural constituent of ribosome|cellular_component:GO:0005840:ribosome|biological_process:GO:0006412:translation;	N	na	0	-	rplK	50S ribosomal protein L11	-	GO:0003735;GO:0005840;GO:0070180;GO:0006412	Methylation;Ribonucleoprotein;RNA-binding;rRNA-binding;Ribosomal protein	-	GO:0003735;GO:0005840;GO:0006412;GO:0019843	0.909617	0.521765	50S ribosomal protein L11	50S ribosomal protein L11	WP_014868771.1						2																				2
WP_014868792.1	WOVOC_RS03240	204	K02897:157:RP-L25, rplY: large subunit ribosomal protein L25	IPR001021:Ribosomal protein L25, long-form;IPR011035:Ribosomal protein L25/Gln-tRNA synthetase, anti-codon-binding domain superfamily;IPR020056:Ribosomal protein L25/Gln-tRNA synthetase, N-terminal;IPR020057:Ribosomal protein L25, beta domain;IPR029751:Ribosomal protein L25;IPR037121:Ribosomal protein L25, C-terminal;	molecular_function:GO:0003735:structural constituent of ribosome|cellular_component:GO:0005840:ribosome|biological_process:GO:0006412:translation|molecular_function:GO:0008097:5S rRNA binding;biological_process:GO:0006412:translation;	N	na	0	-	rplY	50S ribosomal protein L25	-	GO:0008097;GO:0005840;GO:0003735;GO:0006412	Ribonucleoprotein;RNA-binding;rRNA-binding;Ribosomal protein	-	GO:0019843;GO:0006412;GO:0005840;GO:0003735	0.907085	0.519767	Large ribosomal subunit protein bL25	50S ribosomal protein L25/general stress protein Ctc	WP_014868792.1						2																				2
WP_014868810.1	WOVOC_RS03365	268	K00208:355:fabI: enoyl-[acyl-carrier protein] reductase I [EC:1.3.1.9 1.3.1.10]	IPR014358:Enoyl-[acyl-carrier-protein] reductase (NADH);IPR036291:NAD(P)-binding domain superfamily;	molecular_function:GO:0004318:enoyl-[acyl-carrier-protein] reductase (NADH) activity|biological_process:GO:0006633:fatty acid biosynthetic process;	N	na	0	-	fabI	Enoyl-[acyl-carrier-protein] reductase [NADH]	1.3.1.9	GO:0004318;GO:0006633	Lipid metabolism;Lipid biosynthesis;Oxidoreductase;Fatty acid biosynthesis;Fatty acid metabolism;NAD	Lipid metabolism	GO:0006629;GO:0016491;GO:0044281;GO:0016746;GO:0009058	1.16621	0.699175	Enoyl-[acyl-carrier-protein] reductase [NADH]	SDR family oxidoreductase	WP_014868810.1						2																				2
WP_014868832.1	WOVOC_RS03590	190	K03687:135:GRPE: molecular chaperone GrpE	IPR000740:GrpE nucleotide exchange factor;IPR009012:GrpE nucleotide exchange factor, head;IPR013805:GrpE nucleotide exchange factor, coiled-coil;	molecular_function:GO:0000774:adenyl-nucleotide exchange factor activity|biological_process:GO:0006457:protein folding|molecular_function:GO:0042803:protein homodimerization activity|molecular_function:GO:0051087:protein-folding chaperone binding;biological_process:GO:0006457:protein folding;	N	na	0	-	grpE	Protein GrpE	-	GO:0005737;GO:0006457;GO:0000774	Coiled coil;Cytoplasm;Chaperone;Stress response	-	GO:0030234;GO:0005737;GO:0006457	0.741036	0.378277	GrpE protein homolog	nucleotide exchange factor GrpE	WP_014868832.1						4							1						1							4
WP_014868835.1	WOVOC_RS03610	305	K03110:302:ftsY: fused signal recognition particle receptor	IPR000897:Signal recognition particle, SRP54 subunit, GTPase domain;IPR003593:AAA+ ATPase domain;IPR004390:Signal-recognition particle receptor FtsY;IPR013822:Signal recognition particle SRP54, helical bundle;IPR027417:P-loop containing nucleoside triphosphate hydrolase;IPR036225:SRP/SRP receptor, N-terminal;IPR042101:Signal recognition particle SRP54, N-terminal domain superfamily;	molecular_function:GO:0005525:GTP binding|biological_process:GO:0006614:SRP-dependent cotranslational protein targeting to membrane;biological_process:GO:0006614:SRP-dependent cotranslational protein targeting to membrane;	N	na	0	-	ftsY	Signal recognition particle receptor FtsY	-	GO:0005525;GO:0051301;GO:0031226;GO:0006614;GO:0003924;GO:0005737	Cytoplasm;Receptor;Cell inner membrane;GTP-binding;Nucleotide-binding;Cell division;Cell cycle;Membrane;Cell membrane	-	GO:0005886;GO:0003924;GO:0005737;GO:0051301;GO:0061024;GO:0006605	0.908642	0.520996	Signal recognition particle receptor FtsY	signal recognition particle-docking protein FtsY	WP_014868835.1						3																				3
WP_014868876.1	WOVOC_RS03870	551	K02945:476:RP-S1, rpsA: small subunit ribosomal protein S1	IPR003029:S1 domain;IPR012340:Nucleic acid-binding, OB-fold;IPR022967:RNA-binding domain, S1;IPR035104:Ribosomal protein S1-like;	molecular_function:GO:0003676:nucleic acid binding;	N	na	0	-	rpsA	Ribosomal protein S1	-	GO:0006412;GO:0005840;GO:0003735;GO:0003723	Ribosomal protein;Ribonucleoprotein;RNA-binding;Repeat	-	GO:0006412;GO:0005840;GO:0003735;GO:0003723	0.988368	0.581475	Ribosomal protein S1, putative	30S ribosomal protein S1	WP_014868876.1						6																				6
WP_014868932.1	WOVOC_RS00180	124	K03676:79:grxC, GLRX, GLRX2: glutaredoxin 3	IPR002109:Glutaredoxin;IPR011767:Glutaredoxin active site;IPR014025:Glutaredoxin subgroup;IPR036249:Thioredoxin-like superfamily;	-	N	na	0	-	grxC	Glutaredoxin family protein	-	GO:0015035;GO:0005623;GO:0045454;GO:0009055	-	-	GO:0016491;GO:0005623;GO:0042592	0.958902	0.559679	Glutaredoxin	glutaredoxin family protein	WP_014868932.1						3																				3
WP_014868948.1	WOVOC_RS00305	91	K02078:80:acpP: acyl carrier protein	IPR003231:Acyl carrier protein (ACP);IPR009081:Phosphopantetheine binding ACP domain;IPR036736:ACP-like superfamily;	biological_process:GO:0006633:fatty acid biosynthetic process;	N	na	0	-	acpP	Acyl carrier protein	-	GO:0005737;GO:0000036	Phosphopantetheine;Cytoplasm;Lipid biosynthesis;Phosphoprotein;Lipid metabolism;Fatty acid metabolism;Fatty acid biosynthesis	Lipid metabolism	GO:0005737	0.90788	0.520395	Acyl carrier protein	acyl carrier protein	WP_014868948.1						2																				2
WP_014868978.1	WOVOC_RS00470	251	K13584:245:ctrA: two-component system, cell cycle response regulator CtrA	IPR001789:Signal transduction response regulator, receiver domain;IPR001867:OmpR/PhoB-type DNA-binding domain;IPR011006:CheY-like superfamily;IPR036388:Winged helix-like DNA-binding domain superfamily;IPR039420:Transcriptional regulatory protein WalR-like;	biological_process:GO:0000160:phosphorelay signal transduction system;biological_process:GO:0000160:phosphorelay signal transduction system|molecular_function:GO:0003677:DNA binding|biological_process:GO:0006355:regulation of DNA-templated transcription;	N	na	0	-	ctrA	Two component transcriptional regulator	3.1.1.61;2.3.1.129	GO:0008780;GO:0003677;GO:0006351;GO:0008984;GO:0005622;GO:0000160;GO:0006355	Transcription;DNA-binding;Two-component regulatory system;Transcription regulation	-	GO:0009058;GO:0034641;GO:0003677;GO:0007165;GO:0005622	0.831638	0.428071	Cell cycle transcriptional regulator CtrA	response regulator transcription factor	WP_014868978.1						6		1								1			1							6	1
WP_014868979.1	WOVOC_RS00475	156	K03564:175:BCP, PRXQ, DOT5: thioredoxin-dependent peroxiredoxin [EC:1.11.1.24]	IPR000866:Alkyl hydroperoxide reductase subunit C/ Thiol specific antioxidant;IPR013766:Thioredoxin domain;IPR024706:Peroxiredoxin, AhpC-type;IPR036249:Thioredoxin-like superfamily;	molecular_function:GO:0016209:antioxidant activity|molecular_function:GO:0016491:oxidoreductase activity;	N	na	0	-	bcp	Thiol peroxidase, peroxiredoxin-dependent (Bcp, Bacterioferritin comigratory protein)	1.11.1.7;1.11.1.-;1.11.1.15	GO:0016209;GO:0051920;GO:0004601;GO:0016491	Oxidoreductase;Redox-active center;Peroxidase	-	GO:0016491	0.778898	0.412362	Thioredoxin peroxidase	thioredoxin-dependent thiol peroxidase	WP_014868979.1						2																				2
WP_014868989.1	WOVOC_RS00525	611	K03798:722:ftsH, hflB: cell division protease FtsH [EC:3.4.24.-]	IPR000642:Peptidase M41;IPR003593:AAA+ ATPase domain;IPR003959:ATPase, AAA-type, core;IPR003960:ATPase, AAA-type, conserved site;IPR005936:Peptidase, FtsH;IPR011546:Peptidase M41, FtsH extracellular;IPR027417:P-loop containing nucleoside triphosphate hydrolase;IPR037219:Peptidase M41-like;IPR041569:AAA ATPase, AAA+ lid domain;	molecular_function:GO:0004176:ATP-dependent peptidase activity|molecular_function:GO:0004222:metalloendopeptidase activity|molecular_function:GO:0005524:ATP binding|biological_process:GO:0006508:proteolysis;molecular_function:GO:0004176:ATP-dependent peptidase activity|molecular_function:GO:0004222:metalloendopeptidase activity|molecular_function:GO:0005524:ATP binding|molecular_function:GO:00082…	N	na	2	-	ftsH	ATP-dependent zinc metalloprotease FtsH	3.4.24.-	GO:0008270;GO:0016887;GO:0005524;GO:0051301;GO:0004222;GO:0005886;GO:0016021;GO:0006508;GO:0030163	Transmembrane helix;Transmembrane;Cell inner membrane;Protease;Hydrolase;Metalloprotease;Zinc;Cell division;Cell cycle;Nucleotide-binding;Metal-binding;Cell membrane;ATP-binding;Membrane	-	GO:0016887;GO:0009056;GO:0043167;GO:0051301;GO:0008233;GO:0005886	0.922572	0.531907	ATP-dependent zinc metalloprotease FtsH	ATP-dependent zinc metalloprotease FtsH	WP_014868989.1						2																				2
WP_014868993.1	WOVOC_RS00545	359	K03569:501:mreB: rod shape-determining protein MreB and related proteins	IPR004753:Cell shape determining protein MreB;IPR043129:ATPase, nucleotide binding domain;	biological_process:GO:0000902:cell morphogenesis;	N	na	0	-	mreB	Rod shape-determining protein MreB	3.6.1.11;3.6.1.-	GO:0000902;GO:0004309;GO:0042558	Cell cycle;Cell division;Hydrolase;Cilium;Cell projection;Cell shape;Flagellum	-	GO:0000902	0.999484	0.589529	Cell shape-determining protein MreB	rod shape-determining protein	WP_014868993.1						2																				2
WP_014869022.1	WOVOC_RS00735	266	K06980:137:ygfZ: tRNA-modifying protein YgfZ	IPR006222:Aminomethyltransferase, folate-binding domain;IPR017703:YgfZ/GcvT conserved site;IPR027266:GTP-binding protein TrmE/Aminomethyltransferase GcvT, domain 1;IPR045179:YgfZ/GcvT;	molecular_function:GO:0005515:protein binding;	N	na	0	-	ygfZ	Aminomethyl transferase family protein	-	GO:0016740;GO:0008168	Methyltransferase;Transferase	-	GO:0008168	1.15463	0.692236	Putative transferase CAF17 homolog, mitochondrial	folate-binding protein YgfZ	WP_014869022.1						4																				4
WP_014869029.1	WOVOC_RS00780	493	K04771:338:degP, htrA: serine protease Do [EC:3.4.21.107]	IPR001478:PDZ domain;IPR001940:Peptidase S1C;IPR008915:Peptidase M50;IPR009003:Peptidase S1, PA clan;IPR011782:Peptidase S1C, Do;IPR036034:PDZ superfamily;	molecular_function:GO:0004222:metalloendopeptidase activity|biological_process:GO:0006508:proteolysis;molecular_function:GO:0004252:serine-type endopeptidase activity|biological_process:GO:0006508:proteolysis;molecular_function:GO:0005515:protein binding;	Y	0.93	1	Y	degP	Protease DO	3.1.2.-;1.3.1.74;3.4.21.108;3.4.21.107;3.1.22.4;3.4.21.-	GO:0008821;GO:0032440;GO:0008233;GO:0004252	Signal;Protease;Hydrolase	-	GO:0008233	1.17938	0.706945	Probable periplasmic serine endoprotease DegP-like	DegQ family serine endoprotease	WP_014869029.1						11													1							11
WP_014869061.1	WOVOC_RS00990	110	K07390:137:grxD, GLRX5: monothiol glutaredoxin	IPR002109:Glutaredoxin;IPR004480:Monothiol glutaredoxin-related;IPR014434:Monothiol glutaredoxin;IPR033658:Glutaredoxin, PICOT-like;IPR036249:Thioredoxin-like superfamily;	molecular_function:GO:0015036:disulfide oxidoreductase activity;	N	na	0	-	grxC	Glutaredoxin	-	GO:0009055;GO:0046872;GO:0045454;GO:0051537;GO:0015035;GO:0005623	Iron;Metal-binding;2Fe-2S;Iron-sulfur	-	GO:0043167;GO:0016491;GO:0005623;GO:0042592	1.11897	0.670228	Glutaredoxin	Grx4 family monothiol glutaredoxin	WP_014869061.1						2																				2
WP_014869118.1	WOVOC_RS01320	317	K00024:370:mdh: malate dehydrogenase [EC:1.1.1.37]	IPR001236:Lactate/malate dehydrogenase, N-terminal;IPR001557:L-lactate/malate dehydrogenase;IPR011275:Malate dehydrogenase, type 3;IPR015955:Lactate dehydrogenase/glycoside hydrolase, family 4, C-terminal;IPR022383:Lactate/malate dehydrogenase, C-terminal;IPR036291:NAD(P)-binding domain superfamily;	molecular_function:GO:0003824:catalytic activity|molecular_function:GO:0016616:oxidoreductase activity, acting on the CH-OH group of donors, NAD or NADP as acceptor;molecular_function:GO:0016491:oxidoreductase activity;molecular_function:GO:0016616:oxidoreductase activity, acting on the CH-OH group of donors, NAD or NADP as acceptor;molecular_function:GO:0016616:oxidoreductase activity, acting on…	N	na	0	-	mdh	Malate dehydrogenase	1.1.1.37	GO:0005975;GO:0019752;GO:0030060;GO:0004459;GO:0016616;GO:0016615;GO:0006099	Oxidoreductase;Tricarboxylic acid cycle;NAD	Fermentation	GO:0006091;GO:0044281;GO:0016491;GO:0005975	0.94522	0.549337	Malate dehydrogenase	malate dehydrogenase	WP_014869118.1						7							1						1			1				7
WP_014869135.1	WOVOC_RS01405	400	K01129:409:dgt: dGTPase [EC:3.1.5.1]	IPR003607:HD/PDEase domain;IPR006261:dNTP triphosphohydrolase;IPR006674:HD domain;IPR023023:dNTP triphosphohydrolase, type 2;IPR026875:Phosphohydrolase-associated domain;	molecular_function:GO:0016793:triphosphoric monoester hydrolase activity;	N	na	0	-	dgt	Deoxyguanosinetriphosphate triphosphohydrolase-like protein	-	GO:0000287;GO:0008832;GO:0006203;GO:0046039;GO:0015949	Hydrolase	-	GO:0044281;GO:0034641;GO:0043167	1.33055	0.783084	Deoxyguanosinetriphosphate triphosphohydrolase-like protein	deoxyguanosinetriphosphate triphosphohydrolase	WP_014869135.1						3																				3
WP_014869154.1	WOVOC_RS01525	472	K03628:556:rho: transcription termination factor Rho	IPR000194:ATPase, F1/V1/A1 complex, alpha/beta subunit, nucleotide-binding domain;IPR003593:AAA+ ATPase domain;IPR004665:Transcription termination factor Rho;IPR011112:Rho termination factor, N-terminal;IPR011113:Rho termination factor, RNA-binding domain;IPR011129:Cold shock domain;IPR012340:Nucleic acid-binding, OB-fold;IPR027417:P-loop containing nucleoside triphosphate hydrolase;IPR036269:Rho…	molecular_function:GO:0003676:nucleic acid binding;molecular_function:GO:0003723:RNA binding|molecular_function:GO:0005524:ATP binding|biological_process:GO:0006353:DNA-templated transcription termination|molecular_function:GO:0008186:ATP-dependent activity, acting on RNA;molecular_function:GO:0003723:RNA binding|biological_process:GO:0006353:DNA-templated transcription termination;molecular_func…	N	na	0	-	rho	Transcription termination factor Rho	3.6.4.-	GO:0005524;GO:0004386;GO:0003723;GO:0006353;GO:0008186;GO:0006355	Helicase;Transcription regulation;Hydrolase;Nucleotide-binding;RNA-binding;ATP-binding;Transcription;Transcription termination	-	GO:0016887;GO:0004386;GO:0003723;GO:0034641;GO:0009058	0.937707	0.543597	Transcription termination factor Rho	transcription termination factor Rho	WP_014869154.1						8													1							8
WP_014869173.1	WOVOC_RS01640	165	K03624:167:greA: transcription elongation factor GreA	IPR001437:Transcription elongation factor, GreA/GreB, C-terminal;IPR006359:Transcription elongation factor GreA;IPR018151:Transcription elongation factor, GreA/GreB, conserved site;IPR022691:Transcription elongation factor, GreA/GreB, N-terminal;IPR023459:Transcription elongation factor GreA/GreB family;IPR028624:Transcription elongation factor GreA/GreB;IPR036805:Transcription elongation factor,…	molecular_function:GO:0003677:DNA binding|biological_process:GO:0032784:regulation of DNA-templated transcription elongation;molecular_function:GO:0003677:DNA binding|biological_process:GO:0032784:regulation of DNA-templated transcription elongation|molecular_function:GO:0070063:RNA polymerase binding;molecular_function:GO:0070063:RNA polymerase binding;	N	na	0	-	greA	Transcription elongation factor GreA	-	GO:0003677;GO:0006351;GO:0003746;GO:0032784;GO:0006354	DNA-binding;Elongation factor;Transcription;Coiled coil;Transcription regulation;Protein biosynthesis	-	GO:0009058;GO:0034641;GO:0003677;GO:0008135	0.922915	0.532174	Transcription elongation factor GreA	transcription elongation factor GreA	WP_014869173.1						3																				3
WP_014869203.1	WOVOC_RS01810	103	K02888:81:RP-L21, MRPL21, rplU: large subunit ribosomal protein L21	IPR001787:Ribosomal protein L21;IPR018258:Ribosomal protein L21, conserved site;IPR028909:Ribosomal protein L21-like;IPR036164:L21-like superfamily;	molecular_function:GO:0003723:RNA binding|molecular_function:GO:0003735:structural constituent of ribosome|cellular_component:GO:0005840:ribosome|biological_process:GO:0006412:translation;cellular_component:GO:0005840:ribosome;	N	na	0	-	rplU	50S ribosomal protein L21	-	GO:0003735;GO:0005840;GO:0006412;GO:0019843;GO:0022625	RNA-binding;Ribonucleoprotein;rRNA-binding;Ribosomal protein	-	GO:0019843;GO:0006412;GO:0003735;GO:0005840	0.863291	0.484461	Large ribosomal subunit protein bL21	50S ribosomal protein L21	WP_014869203.1						2																				2
WP_014869218.1	WOVOC_RS01895	227	K06999:192:K06999: phospholipase/carboxylesterase	IPR003140:Phospholipase/carboxylesterase/thioesterase;IPR029058:Alpha/Beta hydrolase fold;	molecular_function:GO:0016787:hydrolase activity;	N	na	0	-	Wbm0546	Predicted esterase	3.1.-.-	GO:0016787	Hydrolase	-	-	0.782446	0.415501	Phospholipase	prolyl oligopeptidase family serine peptidase	WP_014869218.1						3																				3
WP_014869223.1	WOVOC_RS01915	293	K01902:384:sucD: succinyl-CoA synthetase alpha subunit [EC:6.2.1.5]	IPR003781:CoA-binding;IPR005810:Succinyl-CoA ligase, alpha subunit;IPR005811:ATP-citrate lyase/succinyl-CoA ligase;IPR016102:Succinyl-CoA synthetase-like;IPR017440:ATP-citrate lyase/succinyl-CoA ligase, active site;IPR033847:ATP-citrate lyase/succinyl-CoA ligase, conserved site;IPR036291:NAD(P)-binding domain superfamily;	molecular_function:GO:0003824:catalytic activity;	N	na	0	-	sucD	Succinyl-CoA ligase [ADP-forming] subunit alpha	6.2.1.5	GO:0005524;GO:0006105;GO:0048037;GO:0006099;GO:0008152;GO:0004776;GO:0005759;GO:0046686;GO:0016874;GO:0004775;GO:0009142;GO:0006104;GO:0009361	Tricarboxylic acid cycle;Transit peptide;Phosphoprotein;ATP-binding;Nucleotide-binding;Ligase	Carbohydrate metabolism	GO:0016874;GO:0006091;GO:0051186;GO:0005829;GO:0006790;GO:0005739	0.994666	0.586049	Succinate--CoA ligase [ADP-forming] subunit alpha	succinate--CoA ligase subunit alpha	WP_014869223.1						7													1							7
WP_014869236.1	WOVOC_RS01990	426	K03544:435:clpX, CLPX: ATP-dependent Clp protease ATP-binding subunit ClpX	IPR003593:AAA+ ATPase domain;IPR003959:ATPase, AAA-type, core;IPR004487:Clp protease, ATP-binding subunit ClpX;IPR010603:Zinc finger, ClpX C4-type;IPR019489:Clp ATPase, C-terminal;IPR027417:P-loop containing nucleoside triphosphate hydrolase;IPR038366:Zinc finger, ClpX C4-type superfamily;IPR046425:Clp protease, ATP-binding subunit ClpX, bacteria;	molecular_function:GO:0005524:ATP binding|biological_process:GO:0006457:protein folding|molecular_function:GO:0051082:unfolded protein binding|molecular_function:GO:0140662:ATP-dependent protein folding chaperone;molecular_function:GO:0005524:ATP binding|molecular_function:GO:0016887:ATP hydrolysis activity;molecular_function:GO:0008270:zinc ion binding|molecular_function:GO:0046983:protein dimer…	N	na	0	-	clpX	ATP-dependent Clp protease ATP-binding subunit ClpX	-	GO:0008270;GO:0005524;GO:0004176;GO:0006457;GO:0008233;GO:0051082;GO:0009368;GO:0006508;GO:0030163	Chaperone;Zinc;Nucleotide-binding;Metal-binding;ATP-binding;Hydrolase;Zinc-finger;Protease	-	GO:0006457;GO:0043167;GO:0051082;GO:0008233	0.92337	0.532528	ATP-dependent Clp protease ATP-binding subunit ClpX	ATP-dependent Clp protease ATP-binding subunit ClpX	WP_014869236.1						4																				4
WP_014869237.1	WOVOC_RS01995	200	K01358:272:clpP, CLPP: ATP-dependent Clp protease, protease subunit [EC:3.4.21.92]	IPR001907:ATP-dependent Clp protease proteolytic subunit;IPR018215:ClpP, Ser active site;IPR023562:Clp protease proteolytic subunit /Translocation-enhancing protein TepA;IPR029045:ClpP/crotonase-like domain superfamily;IPR033135:ClpP, histidine active site;	molecular_function:GO:0004176:ATP-dependent peptidase activity|molecular_function:GO:0004252:serine-type endopeptidase activity|biological_process:GO:0006508:proteolysis;	N	na	0	-	clpP	ATP-dependent Clp protease proteolytic subunit	3.4.21.92	GO:0009368;GO:0004252;GO:0008233;GO:0005737	Serine protease;Cytoplasm;Hydrolase;Protease	-	GO:0005737;GO:0008233	0.861365	0.482876	ATP-dependent Clp protease proteolytic subunit	ATP-dependent Clp endopeptidase proteolytic subunit ClpP	WP_014869237.1						2							1			1										2
WP_014869238.1	WOVOC_RS02000	448	K03545:231:tig: trigger factor	IPR001179:FKBP-type peptidyl-prolyl cis-trans isomerase domain;IPR005215:Trigger factor;IPR008880:Trigger factor, C-terminal;IPR008881:Trigger factor, ribosome-binding, bacterial;IPR027304:Trigger factor/SurA domain superfamily;IPR036611:Trigger factor ribosome-binding domain superfamily;IPR037041:Trigger factor, C-terminal domain superfamily;IPR046357:Peptidyl-prolyl cis-trans isomerase domain s…	molecular_function:GO:0003755:peptidyl-prolyl cis-trans isomerase activity;biological_process:GO:0006457:protein folding|biological_process:GO:0015031:protein transport;biological_process:GO:0015031:protein transport;	N	na	0	-	tig	Trigger factor	5.2.1.8	GO:0003755;GO:0015031;GO:0051301;GO:0006457;GO:0007049;GO:0005737	Rotamase;Cell cycle;Cell division;Cytoplasm;Isomerase;Chaperone	-	GO:0006810;GO:0007049;GO:0005737;GO:0051301;GO:0006457;GO:0016853	0.833444	0.459574	Trigger factor	trigger factor	WP_014869238.1						3																				3
WP_014869265.1	WOVOC_RS02180	283	K02967:316:RP-S2, MRPS2, rpsB: small subunit ribosomal protein S2	IPR001865:Ribosomal protein S2;IPR005706:Ribosomal protein S2, bacteria/mitochondria/plastid;IPR018130:Ribosomal protein S2, conserved site;IPR023591:Ribosomal protein S2, flavodoxin-like domain superfamily;	molecular_function:GO:0003735:structural constituent of ribosome|cellular_component:GO:0005840:ribosome|biological_process:GO:0006412:translation;molecular_function:GO:0003735:structural constituent of ribosome|biological_process:GO:0006412:translation|cellular_component:GO:0015935:small ribosomal subunit;	N	na	0	-	rpsB	30S ribosomal protein S2	-	GO:0015935;GO:0003735;GO:0022627;GO:0006412	Ribonucleoprotein;Ribosomal protein	-	GO:0006412;GO:0003735;GO:0005840	0.901904	0.515666	30S ribosomal protein S2	30S ribosomal protein S2	WP_014869265.1						5																				5
WP_014869290.1	WOVOC_RS02320	171	K02988:186:RP-S5, MRPS5, rpsE: small subunit ribosomal protein S5	IPR005324:Ribosomal protein S5, C-terminal;IPR005712:Ribosomal protein S5, bacterial-type;IPR013810:Ribosomal protein S5, N-terminal;IPR014721:Ribosomal protein S5 domain 2-type fold, subgroup;IPR018192:Ribosomal protein S5, N-terminal, conserved site;IPR020568:Ribosomal protein S5 domain 2-type fold;	molecular_function:GO:0003723:RNA binding|molecular_function:GO:0003735:structural constituent of ribosome|cellular_component:GO:0005840:ribosome|biological_process:GO:0006412:translation;molecular_function:GO:0003735:structural constituent of ribosome|cellular_component:GO:0005840:ribosome|biological_process:GO:0006412:translation;molecular_function:GO:0003735:structural constituent of ribosome|…	N	na	0	-	rpsE	30S ribosomal protein S5	-	GO:0015935;GO:0003735;GO:0005763;GO:0022627;GO:0019843;GO:0006412	RNA-binding;Ribonucleoprotein;Ribosomal protein;rRNA-binding	-	GO:0005840;GO:0003735;GO:0019843;GO:0006412	0.940855	0.546007	30S ribosomal protein S5	30S ribosomal protein S5	WP_014869290.1						3																				3
WP_014869301.1	WOVOC_RS02375	207	K02982:273:RP-S3, rpsC: small subunit ribosomal protein S3	IPR001351:Ribosomal protein S3, C-terminal;IPR004044:K Homology domain, type 2;IPR005704:Ribosomal protein S3, bacterial-type;IPR009019:K homology domain superfamily, prokaryotic type;IPR015946:K homology domain-like, alpha/beta;IPR018280:Ribosomal protein S3, conserved site;IPR036419:Ribosomal protein S3, C-terminal domain superfamily;	molecular_function:GO:0003723:RNA binding;molecular_function:GO:0003735:structural constituent of ribosome|biological_process:GO:0006412:translation;	N	na	0	-	rpsC	30S ribosomal protein S3	-	GO:0022627;GO:0006412;GO:0019843;GO:0003729;GO:0015935;GO:0003735;GO:0005840	rRNA-binding;Ribosomal protein;RNA-binding;Ribonucleoprotein	-	GO:0003735;GO:0005840;GO:0019843;GO:0003729;GO:0006412	0.882499	0.500124	30S ribosomal protein S3	30S ribosomal protein S3	WP_014869301.1						2		1								1			1							2	1
WP_014869305.1	WOVOC_RS02395	96	K02892:76:RP-L23, MRPL23, rplW: large subunit ribosomal protein L23	IPR012677:Nucleotide-binding alpha-beta plait domain superfamily;IPR012678:Ribosomal protein L23/L15e core domain superfamily;IPR013025:Ribosomal protein L25/L23;	molecular_function:GO:0003735:structural constituent of ribosome|cellular_component:GO:0005840:ribosome|biological_process:GO:0006412:translation;	N	na	0	-	rplW	50S ribosomal protein L23	-	GO:0006412;GO:0000166;GO:0019843;GO:0003735;GO:0005840	Ribonucleoprotein;RNA-binding;Ribosomal protein;rRNA-binding	-	GO:0006412;GO:0019843;GO:0003735;GO:0005840	0.937688	0.543583	50S ribosomal protein L23	50S ribosomal protein L23	WP_014869305.1						2																				2
WP_014869307.1	WOVOC_RS02405	242	K02906:245:RP-L3, MRPL3, rplC: large subunit ribosomal protein L3	IPR000597:Ribosomal protein L3;IPR009000:Translation protein, beta-barrel domain superfamily;IPR019926:Ribosomal protein L3, conserved site;IPR019927:Ribosomal protein L3, bacterial/organelle-type;	molecular_function:GO:0003735:structural constituent of ribosome|cellular_component:GO:0005840:ribosome|biological_process:GO:0006412:translation;	N	na	0	-	rplC	50S ribosomal protein L3	-	GO:0006412;GO:0019843;GO:0005762;GO:0005840;GO:0003735	rRNA-binding;Coiled coil;Ribosomal protein;Methylation;RNA-binding;Ribonucleoprotein	-	GO:0006412;GO:0019843;GO:0005840;GO:0003735	0.946044	0.549963	50S ribosomal protein L3	50S ribosomal protein L3	WP_014869307.1						2								1												2
WP_025263923.1	WOVOC_RS00080	398	K00812:387:aspB: aspartate aminotransferase [EC:2.6.1.1]	IPR004838:Aminotransferases, class-I, pyridoxal-phosphate-binding site;IPR004839:Aminotransferase, class I/classII;IPR015421:Pyridoxal phosphate-dependent transferase, major domain;IPR015422:Pyridoxal phosphate-dependent transferase, small domain;IPR015424:Pyridoxal phosphate-dependent transferase;	molecular_function:GO:0003824:catalytic activity;molecular_function:GO:0003824:catalytic activity|biological_process:GO:0009058:biosynthetic process|molecular_function:GO:0030170:pyridoxal phosphate binding;biological_process:GO:0009058:biosynthetic process|molecular_function:GO:0030170:pyridoxal phosphate binding;	N	na	0	-	aatA	Aspartate aminotransferase A (AspAT)	2.6.1.1;2.6.1.-	GO:0016891;GO:0080130;GO:0008483;GO:0006532;GO:0004069;GO:0030170;GO:0009058	Pyridoxal phosphate;Transferase;Aminotransferase	-	GO:0009058;GO:0043167	0.946298	0.550156	Aminotransferase	pyridoxal phosphate-dependent aminotransferase	WP_025263923.1						3													1							3
WP_025263925.1	WOVOC_RS00090	426	K00600:499:glyA, SHMT: glycine hydroxymethyltransferase [EC:2.1.2.1]	IPR001085:Serine hydroxymethyltransferase;IPR015421:Pyridoxal phosphate-dependent transferase, major domain;IPR015422:Pyridoxal phosphate-dependent transferase, small domain;IPR015424:Pyridoxal phosphate-dependent transferase;IPR019798:Serine hydroxymethyltransferase, pyridoxal phosphate binding site;IPR039429:Serine hydroxymethyltransferase-like domain;	molecular_function:GO:0003824:catalytic activity;molecular_function:GO:0004372:glycine hydroxymethyltransferase activity|biological_process:GO:0019264:glycine biosynthetic process from serine|molecular_function:GO:0030170:pyridoxal phosphate binding|biological_process:GO:0035999:tetrahydrofolate interconversion;molecular_function:GO:0030170:pyridoxal phosphate binding;	N	na	0	-	glyA	Serine hydroxymethyltransferase	2.1.2.1	GO:0035999;GO:0030170;GO:0006563;GO:0005737;GO:0006544;GO:0015947;GO:0019264;GO:0006760;GO:0008168;GO:0006566;GO:0004372;GO:0006553;GO:0006730	Amino-acid biosynthesis;Transferase;Methyltransferase;Cytoplasm;One-carbon metabolism;Pyridoxal phosphate	Amino-acid biosynthesis;One-carbon metabolism	GO:0008168;GO:0006520;GO:0009058;GO:0051186;GO:0005737;GO:0044281;GO:0043167	0.959935	0.560454	Serine hydroxymethyltransferase	serine hydroxymethyltransferase	WP_025263925.1						4																				4
WP_025263931.1	WOVOC_RS00135	424	K01945:495:purD: phosphoribosylamine---glycine ligase [EC:6.3.4.13]	IPR000115:Phosphoribosylglycinamide synthetase;IPR011054:Rudiment single hybrid motif;IPR011761:ATP-grasp fold;IPR013815:ATP-grasp fold, subdomain 1;IPR016185:Pre-ATP-grasp domain superfamily;IPR020559:Phosphoribosylglycinamide synthetase, conserved site;IPR020560:Phosphoribosylglycinamide synthetase, C-domain;IPR020561:Phosphoribosylglycinamide synthetase, ATP-grasp (A) domain;IPR020562:Phosphor…	molecular_function:GO:0004637:phosphoribosylamine-glycine ligase activity|biological_process:GO:0009113:purine nucleobase biosynthetic process;molecular_function:GO:0005524:ATP binding;molecular_function:GO:0005524:ATP binding|molecular_function:GO:0046872:metal ion binding;	N	na	0	-	purD	Phosphoribosylamine--glycine ligase	6.3.4.13;4.1.1.21	GO:0016874;GO:0030145;GO:0009113;GO:0005524;GO:0006189;GO:0046872;GO:0000287;GO:0004638;GO:0009570;GO:0004637	Purine biosynthesis;Nucleotide-binding;Metal-binding;ATP-binding;Ligase;Magnesium;Manganese	Purine metabolism	GO:0016874;GO:0009058;GO:0009536;GO:0044281;GO:0034641;GO:0043167	1.10354	0.660411	Phosphoribosylamine--glycine ligase	phosphoribosylamine--glycine ligase	WP_025263931.1						2																				2
WP_025263942.1	WOVOC_RS00235	231	K01613:207:psd, PISD: phosphatidylserine decarboxylase [EC:4.1.1.65]	IPR003817:Phosphatidylserine decarboxylase-related;IPR033175:Phosphatidylserine decarboxylase, archaeal-type;	molecular_function:GO:0004609:phosphatidylserine decarboxylase activity|biological_process:GO:0008654:phospholipid biosynthetic process;	N	na	1	-	psd	Phosphatidylserine decarboxylase proenzyme	4.1.1.65	GO:0008654;GO:0006646;GO:0016021;GO:0005886;GO:0004609	Transmembrane helix;Lipid biosynthesis;Transmembrane;Lyase;Phospholipid metabolism;Lipid metabolism;Zymogen;Phospholipid biosynthesis;Decarboxylase;Pyruvate;Membrane;Cell membrane	Phospholipid metabolism	GO:0005886;GO:0006629;GO:0016829;GO:0009058	0.988237	0.58138	Phosphatidylserine decarboxylase proenzyme	phosphatidylserine decarboxylase	WP_025263942.1						3																				3
WP_025263951.1	WOVOC_RS00320	492	K02433:592:gatA, QRSL1: aspartyl-tRNA(Asn)/glutamyl-tRNA(Gln) amidotransferase subunit A [EC:6.3.5.6 6.3.5.7]	IPR000120:Amidase;IPR004412:Glutamyl-tRNA(Gln) amidotransferase A subunit;IPR020556:Amidase, conserved site;IPR023631:Amidase signature domain;IPR036928:Amidase signature (AS) superfamily;	molecular_function:GO:0003824:catalytic activity;biological_process:GO:0006412:translation|cellular_component:GO:0030956:glutamyl-tRNA(Gln) amidotransferase complex|molecular_function:GO:0050567:glutaminyl-tRNA synthase (glutamine-hydrolyzing) activity;	N	na	0	-	gatA	Glutamyl-tRNA(Gln) amidotransferase subunit A	6.3.5.7	GO:0050567;GO:0006412;GO:0016884;GO:0032543;GO:0070681;GO:0030956;GO:0005524;GO:0016740	Transferase;Nucleotide-binding;Protein biosynthesis;ATP-binding;Ligase	-	GO:0016874;GO:0006412	0.964808	0.5641	Glutamyl-tRNA(Gln) amidotransferase subunit A	Asp-tRNA(Asn)/Glu-tRNA(Gln) amidotransferase subunit GatA	WP_025263951.1						5																				5
WP_025263973.1	WOVOC_RS00445	263	K00240:410:sdhB, frdB: succinate dehydrogenase iron-sulfur subunit [EC:1.3.5.1]	IPR001041:2Fe-2S ferredoxin-type iron-sulfur binding domain;IPR004489:Succinate dehydrogenase/fumarate reductase iron-sulphur protein;IPR006058:2Fe-2S ferredoxin, iron-sulphur binding site;IPR009051:Alpha-helical ferredoxin;IPR012675:Beta-grasp domain superfamily;IPR017896:4Fe-4S ferredoxin-type, iron-sulphur binding domain;IPR017900:4Fe-4S ferredoxin, iron-sulphur binding, conserved site;IPR0251…	biological_process:GO:0006099:tricarboxylic acid cycle|molecular_function:GO:0016491:oxidoreductase activity;molecular_function:GO:0009055:electron transfer activity|molecular_function:GO:0051536:iron-sulfur cluster binding;molecular_function:GO:0051536:iron-sulfur cluster binding;molecular_function:GO:0051537:2 iron, 2 sulfur cluster binding;	N	na	0	-	sdhB	Succinate dehydrogenase iron-sulfur subunit	1.3.5.1;1.3.99.1	GO:0051537;GO:0006099;GO:0008177;GO:0051539;GO:0009055;GO:0046872;GO:0051538;GO:0000104	Oxidoreductase;Tricarboxylic acid cycle;Metal-binding;Iron-sulfur;Iron;4Fe-4S;2Fe-2S;3Fe-4S	Carbohydrate metabolism	GO:0006091;GO:0016491;GO:0043167;GO:0044281	0.898336	0.512829	Succinate dehydrogenase [ubiquinone] iron-sulfur subunit, mitochondrial	succinate dehydrogenase iron-sulfur subunit	WP_025263973.1						3																				3
WP_025263979.1	WOVOC_RS00490	233	K01092:154:E3.1.3.25, IMPA, suhB: myo-inositol-1(or 4)-monophosphatase [EC:3.1.3.25]	IPR000760:Inositol monophosphatase-like;	biological_process:GO:0046855:obsolete inositol phosphate dephosphorylation;	N	na	0	-	suhB	Inositol monophosphatase family protein	3.1.3.25	GO:0052832;GO:0008934;GO:0046854;GO:0052833	Hydrolase	-	GO:0006629;GO:0016791	1.10215	0.65952	Inositol monophosphatase family protein	inositol monophosphatase family protein	WP_025263979.1						2																				2
WP_025263980.1	WOVOC_RS00495	401	K00643:453:E2.3.1.37, ALAS: 5-aminolevulinate synthase [EC:2.3.1.37]	IPR001917:Aminotransferase, class-II, pyridoxal-phosphate binding site;IPR004839:Aminotransferase, class I/classII;IPR010961:Tetrapyrrole biosynthesis, 5-aminolevulinic acid synthase;IPR015421:Pyridoxal phosphate-dependent transferase, major domain;IPR015422:Pyridoxal phosphate-dependent transferase, small domain;IPR015424:Pyridoxal phosphate-dependent transferase;	molecular_function:GO:0003824:catalytic activity;molecular_function:GO:0003870:5-aminolevulinate synthase activity|molecular_function:GO:0030170:pyridoxal phosphate binding|biological_process:GO:0033014:tetrapyrrole biosynthetic process;biological_process:GO:0009058:biosynthetic process|molecular_function:GO:0030170:pyridoxal phosphate binding;molecular_function:GO:0016740:transferase activity;	N	na	0	-	hemA	5-aminolevulinate synthase	2.3.1.37	GO:0030170;GO:0006782;GO:0033014;GO:0003870;GO:0006783	Acyltransferase;Heme biosynthesis;Pyridoxal phosphate;Transferase	Porphyrin-containing compound metabolism	GO:0034641;GO:0051186;GO:0016746;GO:0043167;GO:0009058	1.40163	0.785271	5-aminolevulinate synthase	5-aminolevulinate synthase	WP_025263980.1						2										1										2
WP_025263981.1	WOVOC_RS00500	263	-	-	-	N	na	2	-	wOo_05600	Putative lipase	-	GO:0006629;GO:0016021	Membrane;Transmembrane;Transmembrane helix	-	GO:0006629	0.82636	0.453569	Ankyrin repeat-containing protein	hypothetical protein	WP_025263981.1						4																				4
WP_025263982.1	WOVOC_RS00505	633	K04079:704:HSP90A, htpG: molecular chaperone HtpG	IPR001404:Heat shock protein Hsp90 family;IPR003594:Histidine kinase/HSP90-like ATPase;IPR019805:Heat shock protein Hsp90, conserved site;IPR020568:Ribosomal protein S5 domain 2-type fold;IPR020575:Heat shock protein Hsp90, N-terminal;IPR036890:Histidine kinase/HSP90-like ATPase superfamily;IPR037196:HSP90, C-terminal domain;	molecular_function:GO:0005524:ATP binding|biological_process:GO:0006457:protein folding|molecular_function:GO:0016887:ATP hydrolysis activity|molecular_function:GO:0051082:unfolded protein binding|molecular_function:GO:0140662:ATP-dependent protein folding chaperone;molecular_function:GO:0005524:ATP binding|biological_process:GO:0006457:protein folding|molecular_function:GO:0051082:unfolded prote…	N	na	0	-	htpG	Chaperone protein HtpG	-	GO:0006950;GO:0005524;GO:0050821;GO:0006457;GO:0005737	Nucleotide-binding;ATP-binding;Cytoplasm;Stress response;Chaperone	-	GO:0006950;GO:0005737;GO:0006457	1.12593	0.674598	Chaperone protein HtpG	molecular chaperone HtpG	WP_025263982.1						18		1					1						1							18	1
WP_025263986.1	WOVOC_RS00535	160	K03640:59:pal: peptidoglycan-associated lipoprotein	IPR006664:Outer membrane protein, bacterial;IPR006665:OmpA-like domain;IPR036737:OmpA-like domain superfamily;	cellular_component:GO:0016020:membrane;	Y	0.901	0	Y	pal	Peptidoglycan-associated lipoprotein putative	-	GO:0009279;GO:0016021	Membrane;Lipoprotein;Signal	-	GO:0030312	1.96342	0.80836	Peptidoglycan-associated lipoprotein, putative	OmpA family protein	WP_025263986.1				1		9		1					2			1			1			1				9	1
WP_025263994.1	WOVOC_RS00605	333	K00162:436:PDHB, pdhB: pyruvate dehydrogenase E1 component subunit beta [EC:1.2.4.1]	IPR005475:Transketolase-like, pyrimidine-binding domain;IPR009014:Transketolase C-terminal/Pyruvate-ferredoxin oxidoreductase domain II;IPR027110:Pyruvate dehydrogenase E1 component subunit beta;IPR029061:Thiamin diphosphate-binding fold;IPR033248:Transketolase, C-terminal domain;	molecular_function:GO:0003824:catalytic activity;molecular_function:GO:0004739:pyruvate dehydrogenase (acetyl-transferring) activity|biological_process:GO:0006086:acetyl-CoA biosynthetic process from pyruvate;	N	na	0	-	pdhB	Pyruvate dehydrogenase E1 component, beta subunit	2.3.1.190;1.2.4.4;1.1.1.303;1.2.4.1;2.3.1.12;2.3.1.61	GO:0003863;GO:0006086;GO:0004739;GO:0008152;GO:0004149;GO:0052587;GO:0045250;GO:0006096;GO:0005759;GO:0048046;GO:0004742;GO:0003824;GO:0009001;GO:0005774	Lipoyl;Acyltransferase;Oxidoreductase;Thiamine pyrophosphate;Glycolysis;Pyruvate	-	GO:0016491;GO:0044281;GO:0006790;GO:0051186;GO:0016746	1.09909	0.657545	Pyruvate dehydrogenase E1 component subunit beta	pyruvate dehydrogenase complex E1 component subunit beta	WP_025263994.1						3																				3
WP_025263998.1	WOVOC_RS00660	847	K01873:769:VARS, valS: valyl-tRNA synthetase [EC:6.1.1.9]	IPR001412:Aminoacyl-tRNA synthetase, class I, conserved site;IPR002300:Aminoacyl-tRNA synthetase, class Ia;IPR002303:Valine-tRNA ligase;IPR009008:Valyl/Leucyl/Isoleucyl-tRNA synthetase, editing domain;IPR009080:Aminoacyl-tRNA synthetase, class Ia, anticodon-binding;IPR013155:Methionyl/Valyl/Leucyl/Isoleucyl-tRNA synthetase, anticodon-binding;IPR014729:Rossmann-like alpha/beta/alpha sandwich fold;…	molecular_function:GO:0000166:nucleotide binding|molecular_function:GO:0004812:aminoacyl-tRNA ligase activity|molecular_function:GO:0005524:ATP binding|biological_process:GO:0006418:tRNA aminoacylation for protein translation;molecular_function:GO:0000166:nucleotide binding|molecular_function:GO:0004832:valine-tRNA ligase activity|molecular_function:GO:0005524:ATP binding|biological_process:GO:00…	N	na	0	-	valS	Valine--tRNA ligase	6.1.1.9	GO:0002161;GO:0004832;GO:0005737;GO:0006438;GO:0005524	Aminoacyl-tRNA synthetase;Nucleotide-binding;Protein biosynthesis;Cytoplasm;ATP-binding;Ligase	-	GO:0006520;GO:0006412;GO:0005737;GO:0006399;GO:0016874	0.959737	0.560306	Valine--tRNA ligase	valine--tRNA ligase	WP_025263998.1						2																				2
WP_025263999.1	WOVOC_RS00665	178	-	-	-	N	na	2	-	wOo_06000	Glycyl-tRNA synthetase subunit alpha	-	GO:0016021;GO:0004812	Transmembrane helix;Transmembrane;Ligase;Membrane;Aminoacyl-tRNA synthetase;Coiled coil	-	GO:0016874	0.678251	0.31938	Glycyl-tRNA synthetase subunit alpha	hypothetical protein	WP_025263999.1						6																				6
WP_025264011.1	WOVOC_RS00770	345	K04088:351:hflK: modulator of FtsH protease HflK	IPR001107:Band 7 domain;IPR010201:HflK;IPR036013:Band 7/SPFH domain superfamily;	cellular_component:GO:0016020:membrane;	N	na	1	-	hflK	Membrane protease subunit HflK	3.4.-.-	GO:0016021;GO:0051301;GO:0008233;GO:0045861	Transmembrane;Transmembrane helix;Membrane;Protease;Coiled coil;Hydrolase	-	GO:0008233;GO:0051301	0.740893	0.378146	Band 7 domain-containing protein	FtsH protease activity modulator HflK	WP_025264011.1						7																				7
WP_025264012.1	WOVOC_RS00775	297	K04087:289:hflC: modulator of FtsH protease HflC	IPR001107:Band 7 domain;IPR001972:Stomatin/HflK family;IPR010200:HflC;IPR036013:Band 7/SPFH domain superfamily;	cellular_component:GO:0016020:membrane;cellular_component:GO:0016020:membrane|biological_process:GO:0052547:regulation of peptidase activity;	N	na	1	-	hflC	Protein HflC	-	GO:0052547;GO:0045861;GO:0008233;GO:0016787;GO:0016021	Membrane;Protease;Transmembrane helix;Transmembrane;Hydrolase	-	GO:0008233	0.701185	0.341237	Band 7 domain-containing protein	protease modulator HflC	WP_025264012.1				1		10	1	1	1				2						1					1		10	2
WP_025264013.1	WOVOC_RS00800	736	-	-	-	N	na	0	-	-	-	-	-	-	-	-	na	na	na	hypothetical protein	WP_025264013.1						5																				5
WP_025264016.1	WOVOC_RS00835	476	K03568:470:tldD: TldD protein	IPR025502:TldD;IPR035068:Metalloprotease TldD/PmbA, N-terminal;IPR036059:Metalloprotease TldD/PmbA superfamily;IPR045569:Metalloprotease TldD/E, C-terminal domain;IPR045570:Metalloprotease TldD/E, central domain;	biological_process:GO:0006508:proteolysis|molecular_function:GO:0008237:metallopeptidase activity;	N	na	0	-	tldD	TldD protein	3.5.4.4;3.4.24.-;3.1.3.2;3.4.-.-	GO:0008233;GO:0003993;GO:0008237;GO:0004000	Protease;Metalloprotease;Hydrolase	-	GO:0008233	1.14679	0.687479	Metalloprotease TldD	metalloprotease TldD	WP_025264016.1						7													1							7
WP_025264019.1	WOVOC_RS00860	499	K03667:517:hslU: ATP-dependent HslUV protease ATP-binding subunit HslU	IPR003593:AAA+ ATPase domain;IPR003959:ATPase, AAA-type, core;IPR004491:Heat shock protein HslU;IPR019489:Clp ATPase, C-terminal;IPR027417:P-loop containing nucleoside triphosphate hydrolase;	molecular_function:GO:0005524:ATP binding|molecular_function:GO:0008233:peptidase activity|cellular_component:GO:0009376:HslUV protease complex|molecular_function:GO:0016887:ATP hydrolysis activity;molecular_function:GO:0005524:ATP binding|molecular_function:GO:0016887:ATP hydrolysis activity;	N	na	0	-	hslU	ATP-dependent protease ATPase subunit HslU	-	GO:0016887;GO:0009376;GO:0005524;GO:0043335;GO:0070011;GO:0006508	Protease;ATP-binding;Cytoplasm;Chaperone;Stress response;Hydrolase;Nucleotide-binding	-	GO:0043234;GO:0016887;GO:0005829;GO:0008233	0.964581	0.56393	ATP-dependent protease ATPase subunit HslU	ATP-dependent protease ATPase subunit HslU	WP_025264019.1						3										1			1							3
WP_025264036.1	WOVOC_RS00970	230	K05807:168:bamD: outer membrane protein assembly factor BamD	IPR011990:Tetratricopeptide-like helical domain superfamily;IPR017689:Outer membrane protein assembly factor BamD;IPR039565:Outer membrane lipoprotein BamD-like;	molecular_function:GO:0005515:protein binding;	Y	0.823	0	Y	bamD	Outer membrane protein assembly factor BamD	-	GO:0051205;GO:0009279;GO:0043165	Lipoprotein;Signal;TPR repeat;Palmitate;Repeat;Membrane;Cell outer membrane	-	GO:0061024;GO:0030312;GO:0022607	1.39277	0.784989	Competence protein ComL	outer membrane protein assembly factor BamD	WP_025264036.1						2																				2
WP_025264037.1	WOVOC_RS04130	439	K00029:525:E1.1.1.40, maeB: malate dehydrogenase (oxaloacetate-decarboxylating)(NADP+) [EC:1.1.1.40]	IPR001891:Malic oxidoreductase;IPR012301:Malic enzyme, N-terminal domain;IPR012302:Malic enzyme, NAD-binding;IPR036291:NAD(P)-binding domain superfamily;IPR037062:Malic enzyme, N-terminal domain superfamily;IPR045213:Malic enzyme, NAD-binding domain, bacterial type;IPR046346:Aminoacid dehydrogenase-like, N-terminal domain superfamily;	molecular_function:GO:0004470:malic enzyme activity|molecular_function:GO:0004471:malate dehydrogenase (decarboxylating) (NAD+) activity;molecular_function:GO:0004471:malate dehydrogenase (decarboxylating) (NAD+) activity;molecular_function:GO:0051287:NAD binding;	N	na	0	-	maeB	NADP-dependent malic enzyme	2.3.1.8;1.1.1.40;1.1.1.38;1.1.1.39	GO:0016746;GO:0004473;GO:0046872;GO:0008948;GO:0016407;GO:0005829;GO:0006108;GO:0030145;GO:0004471;GO:0008959;GO:0051287;GO:0004470	Oxidoreductase;Acyltransferase;Pyruvate;Metal-binding;Transferase	-	GO:0016746;GO:0016491;GO:0044281;GO:0005829;GO:0043167;GO:0016829	0.735896	0.373567	Malate dehydrogenase	hypothetical protein	WP_025264037.1						5																				5
WP_025264043.1	WOVOC_RS01020	433	K13941:277:folKP: 2-amino-4-hydroxy-6-hydroxymethyldihydropteridine diphosphokinase / dihydropteroate synthase [EC:2.7.6.3 2.5.1.15]	IPR000489:Pterin-binding domain;IPR000550:7,8-Dihydro-6-hydroxymethylpterin-pyrophosphokinase, HPPK;IPR006390:Dihydropteroate synthase domain;IPR011005:Dihydropteroate synthase-like;IPR035907:7,8-Dihydro-6-hydroxymethylpterin-pyrophosphokinase HPPK superfamily;IPR045031:Dihydropteroate synthase;	molecular_function:GO:0003848:2-amino-4-hydroxy-6-hydroxymethyldihydropteridine diphosphokinase activity|biological_process:GO:0009396:folic acid-containing compound biosynthetic process;molecular_function:GO:0004156:dihydropteroate synthase activity|biological_process:GO:0009396:folic acid-containing compound biosynthetic process;biological_process:GO:0042558:pteridine-containing compound metabo…	N	na	0	-	folP	Dihydropteroate synthase	2.7.6.3;2.5.1.15	GO:0046654;GO:0046872;GO:0042558;GO:0046656;GO:0016301;GO:0003848;GO:0004156;GO:0009396	Transferase;Coiled coil;Kinase;Magnesium;Folate biosynthesis;Metal-binding	Cofactor biosynthesis	GO:0009058;GO:0016765;GO:0016301;GO:0051186;GO:0034641	1.39789	0.785152	Folate synthesis bifunctional protein	dihydropteroate synthase	WP_025264043.1						5																				5
WP_025264047.1	WOVOC_RS01055	1578	K15371:1317:GDH2: glutamate dehydrogenase [EC:1.4.1.2]	IPR007780:NAD-glutamate dehydrogenase, bacteria;IPR028971:NAD-glutamate dehydrogenase;IPR036291:NAD(P)-binding domain superfamily;IPR046346:Aminoacid dehydrogenase-like, N-terminal domain superfamily;	molecular_function:GO:0004352:glutamate dehydrogenase (NAD+) activity|biological_process:GO:0019551:glutamate catabolic process to 2-oxoglutarate;	N	na	0	-	gdhB	NAD-specific glutamate dehydrogenase,NAD-specific glutamate dehydrogenase,NAD-specific glutamate dehydrogenase,Bacterial NAD-glutamate dehydrogenase	1.4.1.2	GO:0019551;GO:0004352;GO:0000160	Oxidoreductase;Coiled coil	-	GO:0009056;GO:0044281;GO:0016491	0.896117	0.51106	glutamate dehydrogenase	NAD-glutamate dehydrogenase	WP_025264047.1						19																				19
WP_025264067.1	WOVOC_RS01220	191	-	IPR001075:NIF system FeS cluster assembly, NifU, C-terminal;IPR014824:Scaffold protein Nfu/NifU, N-terminal;IPR034904:Fe-S cluster assembly domain superfamily;IPR035433:NFU1-like;IPR036498:Scaffold protein Nfu/NifU, N-terminal domain superfamily;	molecular_function:GO:0005506:iron ion binding|biological_process:GO:0016226:iron-sulfur cluster assembly|molecular_function:GO:0051536:iron-sulfur cluster binding;	N	na	0	-	nifU	NifU domain protein	2.5.1.47;3.1.3.16	GO:0004124;GO:0005739;GO:0016226;GO:0051539;GO:0051536;GO:0005506;GO:0005654	Transit peptide;Manganese;Disease mutation;Elongation factor;Mitochondrion;Protein biosynthesis	-	GO:0009058;GO:0006790;GO:0043167;GO:0022607;GO:0051186	1.77797	0.799599	NifU domain-containing protein	NifU family protein	WP_025264067.1						3																				3
WP_025264068.1	WOVOC_RS01225	414	K01892:391:HARS, hisS: histidyl-tRNA synthetase [EC:6.1.1.21]	IPR004154:Anticodon-binding;IPR004516:Histidine-tRNA ligase/ATP phosphoribosyltransferase regulatory subunit;IPR006195:Aminoacyl-tRNA synthetase, class II;IPR015807:Histidine-tRNA ligase;IPR033656:Histidyl-anticodon-binding;IPR036621:Anticodon-binding domain superfamily;IPR041715:Class II Histidinyl-tRNA synthetase (HisRS)-like catalytic core domain;IPR045864:Class II Aminoacyl-tRNA synthetase/Bi…	molecular_function:GO:0004821:histidine-tRNA ligase activity|molecular_function:GO:0005524:ATP binding|biological_process:GO:0006427:histidyl-tRNA aminoacylation;cellular_component:GO:0005737:cytoplasm;	N	na	0	-	hisS	Histidine--tRNA ligase	6.1.1.21	GO:0005737;GO:0016874;GO:0005524;GO:0006427;GO:0004821	Aminoacyl-tRNA synthetase;Protein biosynthesis;Nucleotide-binding;Cytoplasm;ATP-binding;Ligase	-	GO:0005737;GO:0016874;GO:0006399;GO:0006520;GO:0006412	1.12958	0.676878	Histidine--tRNA ligase	histidine--tRNA ligase	WP_025264068.1						2																				2
WP_025264079.1	WOVOC_RS01315	264	K03424:246:tatD: TatD DNase family protein [EC:3.1.21.-]	IPR001130:3'-5' ssDNA/RNA exonuclease TatD-like;IPR015991:Uncharacterised hydrolase TatD-type;IPR032466:Metal-dependent hydrolase;	molecular_function:GO:0004536:DNA nuclease activity;molecular_function:GO:0016788:hydrolase activity, acting on ester bonds;	N	na	0	-	tatD	Deoxyribonuclease TatD family	3.1.21.-	GO:0016888;GO:0006308;GO:0004536	Hydrolase	-	GO:0004518	1.04823	0.623744	Mg-dependent Dnase TadD	TatD family hydrolase	WP_025264079.1						2																				2
WP_025264088.1	WOVOC_RS01390	233	K07018:223:K07018: uncharacterized protein	IPR000383:Xaa-Pro dipeptidyl-peptidase-like domain;IPR029058:Alpha/Beta hydrolase fold;	molecular_function:GO:0016787:hydrolase activity;	N	na	0	-	RP471	Uncharacterized protein RP471	2.3.1.39	GO:0016787;GO:0008236;GO:0004314	Hydrolase	-	GO:0008233;GO:0016746	0.854009	0.476793	Alpha/beta hydrolase	alpha/beta hydrolase	WP_025264088.1						2																				2
WP_025264106.1	WOVOC_RS01520	488	K01255:470:CARP, pepA: leucyl aminopeptidase [EC:3.4.11.1]	IPR000819:Peptidase M17, leucyl aminopeptidase, C-terminal;IPR008283:Peptidase M17, leucyl aminopeptidase, N-terminal;IPR011356:Peptidase M17, leucine aminopeptidase/peptidase B;IPR023042:Peptidase M17, leucine aminopeptidase;IPR043472:Macro domain-like;	cellular_component:GO:0005737:cytoplasm|biological_process:GO:0019538:protein metabolic process|molecular_function:GO:0030145:manganese ion binding|molecular_function:GO:0070006:metalloaminopeptidase activity;biological_process:GO:0006508:proteolysis|molecular_function:GO:0046872:metal ion binding|molecular_function:GO:0070006:metalloaminopeptidase activity;biological_process:GO:0006508:proteolys…	N	na	0	-	pepA	Probable cytosol aminopeptidase	3.4.11.10;3.4.11.-;3.4.11.1	GO:0005737;GO:0030145;GO:0004177;GO:0008235	Hydrolase;Protease;Aminopeptidase;Metal-binding;Manganese;Cytoplasm	-	GO:0005737;GO:0043167;GO:0008233	1.05485	0.628258	Probable cytosol aminopeptidase	leucyl aminopeptidase	WP_025264106.1						5							1						1							5
WP_025264109.1	WOVOC_RS01555	521	K02600:461:nusA: transcription termination/antitermination protein NusA	IPR003029:S1 domain;IPR004087:K Homology domain;IPR009019:K homology domain superfamily, prokaryotic type;IPR010213:Transcription termination factor NusA;IPR010214:Transcription termination factor NusA, C-terminal duplication;IPR010995:DNA repair Rad51/transcription factor NusA, alpha-helical;IPR012340:Nucleic acid-binding, OB-fold;IPR013735:Transcription factor NusA, N-terminal;IPR015946:K homol…	molecular_function:GO:0000166:nucleotide binding;molecular_function:GO:0003676:nucleic acid binding;molecular_function:GO:0003700:DNA-binding transcription factor activity|biological_process:GO:0031554:regulation of termination of DNA-templated transcription;molecular_function:GO:0003723:RNA binding;biological_process:GO:0006353:DNA-templated transcription termination|biological_process:GO:003156…	N	na	0	-	nusA	Transcription termination/antitermination protein NusA	-	GO:0006353;GO:0031564;GO:0003700;GO:0003746;GO:0003723;GO:0005737;GO:0000166	Elongation factor;Coiled coil;Protein biosynthesis;Transcription antitermination;Cytoplasm;Transcription;Transcription termination;Transcription regulation;RNA-binding	-	GO:0008135;GO:0005737;GO:0034641;GO:0003723;GO:0001071;GO:0009058	0.969964	0.567938	Transcription termination/antitermination protein NusA	transcription termination factor NusA	WP_025264109.1						2																				2
WP_025264110.1	WOVOC_RS01565	1047	K13821:1136:putA: RHH-type transcriptional regulator, proline utilization regulon repressor / proline dehydrogenase / delta 1-pyrroline-5-carboxylate dehydrogenase [EC:1.5.5.2 1.2.1.88]	IPR002872:Proline dehydrogenase domain;IPR005933:Delta-1-pyrroline-5-carboxylate dehydrogenase 3;IPR015590:Aldehyde dehydrogenase domain;IPR016160:Aldehyde dehydrogenase, cysteine active site;IPR016161:Aldehyde/histidinol dehydrogenase;IPR016162:Aldehyde dehydrogenase, N-terminal;IPR016163:Aldehyde dehydrogenase, C-terminal;IPR024082:Proline dehydrogenase PutA, domain II;IPR024089:Proline dehydro…	molecular_function:GO:0003700:DNA-binding transcription factor activity|molecular_function:GO:0003842:1-pyrroline-5-carboxylate dehydrogenase activity|molecular_function:GO:0004657:proline dehydrogenase activity|biological_process:GO:0006355:regulation of DNA-templated transcription|biological_process:GO:0010133:proline catabolic process to glutamate;molecular_function:GO:0003842:1-pyrroline-5-ca…	N	na	0	-	putA	Bifunctional protein PutA	1.5.1.12;1.2.1.88;1.5.99.8;1.5.5.2	GO:0010133;GO:0003700;GO:0016620;GO:0006562;GO:0004657;GO:0003842;GO:0006351;GO:0006561;GO:0003677;GO:0004029	Transcription;Oxidoreductase;Repressor;Transcription regulation;Flavoprotein;FAD;Proline metabolism;DNA-binding;NAD	Amino-acid degradation	GO:0016491;GO:0006520;GO:0009058;GO:0001071;GO:0009056;GO:0034641;GO:0003677	1.21993	0.730055	Bifunctional protein PutA	bifunctional proline dehydrogenase/L-glutamate gamma-semialdehyde dehydrogenase PutA	WP_025264110.1						10							1				1							1		10
WP_025264120.1	WOVOC_RS01645	514	K02111:591:ATPF1A, atpA: F-type H+/Na+-transporting ATPase subunit alpha [EC:7.1.2.2 7.2.2.1]	IPR000194:ATPase, F1/V1/A1 complex, alpha/beta subunit, nucleotide-binding domain;IPR000793:ATP synthase, alpha subunit, C-terminal;IPR004100:ATPase, F1/V1/A1 complex, alpha/beta subunit, N-terminal domain;IPR005294:ATP synthase, F1 complex, alpha subunit;IPR020003:ATPase, alpha/beta subunit, nucleotide-binding domain, active site;IPR023366:ATP synthase subunit alpha, N-terminal domain-like super…	molecular_function:GO:0005524:ATP binding;biological_process:GO:0015986:proton motive force-driven ATP synthesis;biological_process:GO:0015986:proton motive force-driven ATP synthesis|cellular_component:GO:0045261:proton-transporting ATP synthase complex, catalytic core F(1)|molecular_function:GO:0046933:proton-transporting ATP synthase activity, rotational mechanism;molecular_function:GO:0032559…	N	na	0	-	atpA	ATP synthase subunit alpha	3.6.3.14	GO:0007286;GO:0005739;GO:0015986;GO:0045262;GO:0005754;GO:0005753;GO:0005886;GO:0019915;GO:0045261;GO:0009790;GO:0046933;GO:0005875;GO:0042645;GO:0015991;GO:0019233;GO:0000275;GO:0046961;GO:0008266;GO:0005811;GO:0040007;GO:0001937;GO:0005524;GO:0042777;GO:0044822;GO:0043209;GO:0006754;GO:0008180;GO:1902769;GO:0042288;GO:0006909;GO:0042776	Transport;RNA editing;Transit peptide;Cell inner membrane;ATP-binding;Membrane;Hydrogen ion transport;Acetylation;Mitochondrion;CF(1);Pyrrolidone carboxylic acid;Disease mutation;Ion transport;Mitochondrion inner membrane;Nucleotide-binding;Cell membrane;ATP synthesis;Hydrolase	-	GO:0016887;GO:0043234;GO:0034641;GO:0055085;GO:0005739;GO:0022857;GO:0005886;GO:0044281;GO:0009058;GO:0005622	0.910872	0.522752	ATP synthase subunit alpha	F0F1 ATP synthase subunit alpha	WP_025264120.1						6													1							6
WP_025264139.1	WOVOC_RS01775	400	K01760:332:metC: cysteine-S-conjugate beta-lyase [EC:4.4.1.13]	IPR000277:Cys/Met metabolism, pyridoxal phosphate-dependent enzyme;IPR006233:Cystathionine beta-lyase, bacterial;IPR015421:Pyridoxal phosphate-dependent transferase, major domain;IPR015422:Pyridoxal phosphate-dependent transferase, small domain;IPR015424:Pyridoxal phosphate-dependent transferase;	molecular_function:GO:0003824:catalytic activity;molecular_function:GO:0004121:cystathionine beta-lyase activity|biological_process:GO:0006520:amino acid metabolic process;biological_process:GO:0019346:transsulfuration|molecular_function:GO:0030170:pyridoxal phosphate binding;	N	na	0	-	metC	Cystathionine beta-lyase	4.4.1.8	GO:0005737;GO:0030170;GO:0031071;GO:0006520;GO:0004121;GO:0016829	Lyase;Pyridoxal phosphate	-	GO:0005737;GO:0043167;GO:0006520;GO:0016829	1.12719	0.675389	Cystathionine beta-lyase	cystathionine beta-lyase	WP_025264139.1						3																				3
WP_025264141.1	WOVOC_RS01820	475	K02434:529:gatB, PET112: aspartyl-tRNA(Asn)/glutamyl-tRNA(Gln) amidotransferase subunit B [EC:6.3.5.6 6.3.5.7]	IPR003789:Aspartyl/glutamyl-tRNA amidotransferase subunit B-like;IPR004413:Aspartyl/glutamyl-tRNA(Asn/Gln) amidotransferase, B subunit;IPR006075:Aspartyl/Glutamyl-tRNA(Gln) amidotransferase, subunit B/E, catalytic;IPR014746:Glutamine synthetase/guanido kinase, catalytic domain;IPR017958:Glutamyl-tRNA(Gln) amidotransferase, subunit B, conserved site;IPR017959:Aspartyl/glutamyl-tRNA(Asn/Gln) amidot…	molecular_function:GO:0003824:catalytic activity;molecular_function:GO:0016874:ligase activity;molecular_function:GO:0016884:carbon-nitrogen ligase activity, with glutamine as amido-N-donor;	N	na	0	-	gatB	Aspartyl/glutamyl-tRNA(Asn/Gln) amidotransferase subunit B	6.3.5.7;6.3.5.-;6.3.5.6	GO:0016740;GO:0005524;GO:0006412;GO:0016884;GO:0050566;GO:0050567	ATP-binding;Ligase;Protein biosynthesis;Nucleotide-binding;Transferase	-	GO:0006412;GO:0016874	0.846978	0.470942	Aspartyl/glutamyl-tRNA(Asn/Gln) amidotransferase subunit B	Asp-tRNA(Asn)/Glu-tRNA(Gln) amidotransferase subunit GatB	WP_025264141.1						3																				3
WP_025264143.1	WOVOC_RS01830	591	K08300:462:rne: ribonuclease E [EC:3.1.26.12]	IPR004659:Ribonuclease E/G;IPR012340:Nucleic acid-binding, OB-fold;IPR019307:RNA-binding protein AU-1/Ribonuclease E/G;IPR022967:RNA-binding domain, S1;	molecular_function:GO:0003723:RNA binding;molecular_function:GO:0003723:RNA binding|molecular_function:GO:0004540:RNA nuclease activity|biological_process:GO:0006396:RNA processing;	N	na	0	-	rne	Ribonuclease G and E	3.1.26.12;3.1.4.-	GO:0000287;GO:0004521;GO:0006364;GO:0004540;GO:0006402;GO:0009898;GO:0003723;GO:0008270;GO:0008033;GO:0005737;GO:0008995;GO:0006396	Endonuclease;Hydrolase;Cell membrane;tRNA processing;Nuclease;RNA-binding;Zinc;Metal-binding;Cytoplasm;rRNA processing;Cell inner membrane;Magnesium	-	GO:0034655;GO:0043167;GO:0005886;GO:0006399;GO:0042254;GO:0004518;GO:0005737;GO:0034641;GO:0003723	0.965233	0.564417	Ribonuclease RneRng family protein	Rne/Rng family ribonuclease	WP_025264143.1						3																				3
WP_025264148.1	WOVOC_RS01920	387	K01903:437:sucC: succinyl-CoA synthetase beta subunit [EC:6.2.1.5]	IPR005809:Succinate--CoA synthetase, beta subunit;IPR005811:ATP-citrate lyase/succinyl-CoA ligase;IPR011761:ATP-grasp fold;IPR013650:ATP-grasp fold, succinyl-CoA synthetase-type;IPR013815:ATP-grasp fold, subdomain 1;IPR016102:Succinyl-CoA synthetase-like;IPR017866:Succinyl-CoA synthetase, beta subunit, conserved site;	molecular_function:GO:0003824:catalytic activity;molecular_function:GO:0005524:ATP binding;molecular_function:GO:0005524:ATP binding|molecular_function:GO:0046872:metal ion binding;biological_process:GO:0006099:tricarboxylic acid cycle;	N	na	0	-	sucC	Succinyl-CoA ligase [ADP-forming] subunit beta	6.2.1.5	GO:0006099;GO:0030145;GO:0004775;GO:0005524;GO:0000287	Metal-binding;ATP-binding;Ligase;Magnesium;Tricarboxylic acid cycle;Phosphoprotein;Manganese;Nucleotide-binding	Carbohydrate metabolism	GO:0016874;GO:0043167;GO:0044281;GO:0006091	0.96398	0.563482	Succinate--CoA ligase [ADP-forming] subunit beta	ADP-forming succinate--CoA ligase subunit beta	WP_025264148.1						6																				6
WP_025264151.1	WOVOC_RS01945	205	K07152:149:SCO1: protein SCO1	IPR003782:Copper chaperone SCO1/SenC;IPR036249:Thioredoxin-like superfamily;	-	N	na	1	-	ECH_0976	Major antigenic protein	-	GO:0016021	Membrane;Transmembrane;Transmembrane helix	-	-	2.09553	0.815285	Major surface protein 5	SCO family protein	WP_025264151.1						4																				4
WP_025264155.1	WOVOC_RS01985	820	K01338:884:lon: ATP-dependent Lon protease [EC:3.4.21.53]	IPR003111:Lon protease, N-terminal domain;IPR003593:AAA+ ATPase domain;IPR003959:ATPase, AAA-type, core;IPR004815:Lon protease, bacterial/eukaryotic-type;IPR008269:Peptidase S16, Lon proteolytic domain;IPR014721:Ribosomal protein S5 domain 2-type fold, subgroup;IPR015947:PUA-like superfamily;IPR020568:Ribosomal protein S5 domain 2-type fold;IPR027065:Lon protease;IPR027417:P-loop containing nucle…	molecular_function:GO:0004176:ATP-dependent peptidase activity|molecular_function:GO:0004252:serine-type endopeptidase activity|molecular_function:GO:0005524:ATP binding|biological_process:GO:0006508:proteolysis|molecular_function:GO:0043565:sequence-specific DNA binding;molecular_function:GO:0004176:ATP-dependent peptidase activity|molecular_function:GO:0004252:serine-type endopeptidase activity…	N	na	0	-	lon	Lon protease	3.4.21.53	GO:0005737;GO:0033554;GO:0005524;GO:0006515;GO:0004176;GO:0043565;GO:0004252	Serine protease;DNA-binding;Coiled coil;Hydrolase;Nucleotide-binding;Stress response;Cytoplasm;ATP-binding;Protease	-	GO:0005737;GO:0016887;GO:0009056;GO:0003677;GO:0006950;GO:0008233	1.01062	0.597506	Lon protease	endopeptidase La	WP_025264155.1						6																				6
WP_025264164.1	WOVOC_RS02070	435	K01939:545:purA, ADSS: adenylosuccinate synthase [EC:6.3.4.4]	IPR001114:Adenylosuccinate synthetase;IPR018220:Adenylosuccinate synthase, GTP-binding site;IPR027417:P-loop containing nucleoside triphosphate hydrolase;IPR033128:Adenylosuccinate synthase, active site;IPR042109:Adenylosuccinate synthetase, domain 1;IPR042110:Adenylosuccinate synthetase, domain 2;IPR042111:Adenylosuccinate synthetase, domain 3;	molecular_function:GO:0000166:nucleotide binding|molecular_function:GO:0004019:adenylosuccinate synthase activity|biological_process:GO:0006164:purine nucleotide biosynthetic process;molecular_function:GO:0005525:GTP binding;	N	na	0	-	purA	Adenylosuccinate synthetase	6.3.4.4	GO:0000287;GO:0006164;GO:0005525;GO:0004019;GO:0009152;GO:0046040;GO:0044208;GO:0005737	Purine biosynthesis;Nucleotide-binding;GTP-binding;Ligase;Metal-binding;Cytoplasm;Magnesium	Purine metabolism	GO:0044281;GO:0043167;GO:0009058;GO:0016874;GO:0005737;GO:0034641	0.981113	0.57617	Adenylosuccinate synthetase	adenylosuccinate synthase	WP_025264164.1						5										1										5
WP_025264170.1	WOVOC_RS02110	310	K11532:244:glpX-SEBP: fructose-1,6-bisphosphatase II / sedoheptulose-1,7-bisphosphatase [EC:3.1.3.11 3.1.3.37]	IPR004464:Fructose-1,6-bisphosphatase class 2/Sedoheputulose-1,7-bisphosphatase;	biological_process:GO:0006071:glycerol metabolic process|biological_process:GO:0006094:gluconeogenesis|molecular_function:GO:0042132:fructose 1,6-bisphosphate 1-phosphatase activity;	N	na	0	-	glpX	Fructose-1,6-bisphosphatase	3.1.3.37;3.1.3.11	GO:0050278;GO:0042132;GO:0019253;GO:0046872;GO:0006094;GO:0006071	Carbohydrate metabolism;Manganese;Metal-binding;Calvin cycle;Hydrolase	Carbohydrate biosynthesis	GO:0016791;GO:0043167;GO:0044281;GO:0005975;GO:0009058	0.929823	0.537529	Fructose-1,6-bisphosphatase	class II fructose-bisphosphatase	WP_025264170.1						7													1			1				7
WP_025264171.1	WOVOC_RS02120	889	K01006:917:ppdK: pyruvate, orthophosphate dikinase [EC:2.7.9.1]	IPR000121:PEP-utilising enzyme, C-terminal;IPR002192:Pyruvate phosphate dikinase, AMP/ATP-binding;IPR008279:PEP-utilising enzyme, mobile domain;IPR010121:Pyruvate, phosphate dikinase;IPR013815:ATP-grasp fold, subdomain 1;IPR015813:Pyruvate/Phosphoenolpyruvate kinase-like domain superfamily;IPR018274:PEP-utilising enzyme, active site;IPR023151:PEP-utilising enzyme, conserved site;IPR036637:Phospho…	molecular_function:GO:0003824:catalytic activity;molecular_function:GO:0005524:ATP binding;molecular_function:GO:0005524:ATP binding|molecular_function:GO:0016301:kinase activity|biological_process:GO:0016310:phosphorylation;biological_process:GO:0006090:pyruvate metabolic process|molecular_function:GO:0050242:pyruvate, phosphate dikinase activity;biological_process:GO:0016310:phosphorylation|mol…	N	na	0	-	ppdK	Pyruvate phosphate dikinase	1.1.1.13;2.7.9.1	GO:0006090;GO:0047002;GO:0005524;GO:0050242;GO:0016301;GO:0046872	Magnesium;Metal-binding;Pyruvate;Transferase;Kinase	-	GO:0016301;GO:0044281;GO:0043167	1.09652	0.655887	Pyruvate, phosphate dikinase	pyruvate, phosphate dikinase	WP_025264171.1						8													1	1						8
WP_025264175.1	WOVOC_RS02165	186	K02838:191:frr, MRRF, RRF: ribosome recycling factor	IPR002661:Ribosome recycling factor;IPR023584:Ribosome recycling factor domain;IPR036191:RRF superfamily;	biological_process:GO:0006412:translation;	N	na	0	-	frr	Ribosome-recycling factor	-	GO:0008135;GO:0005737;GO:0006415;GO:0006412	Cytoplasm;Protein biosynthesis;Coiled coil	-	GO:0006412;GO:0005737	1.03678	0.615871	Ribosome-recycling factor	ribosome recycling factor	WP_025264175.1						2																				2
WP_025264177.1	WOVOC_RS02175	292	K02357:252:tsf, TSFM: elongation factor Ts	IPR001816:Translation elongation factor EFTs/EF1B;IPR009060:UBA-like superfamily;IPR014039:Translation elongation factor EFTs/EF1B, dimerisation;IPR018101:Translation elongation factor Ts, conserved site;IPR036402:Elongation factor Ts, dimerisation domain superfamily;	molecular_function:GO:0003746:translation elongation factor activity|biological_process:GO:0006414:translational elongation;molecular_function:GO:0005515:protein binding;	N	na	0	-	tsf	Elongation factor Ts	-	GO:0005737;GO:0003746	Elongation factor;Protein biosynthesis;Cytoplasm;Transit peptide	-	GO:0008135;GO:0005737	0.822516	0.450294	Elongation factor Ts, mitochondrial	translation elongation factor Ts	WP_025264177.1						3																				3
WP_025264180.1	WOVOC_RS02195	250	-	IPR002347:Short-chain dehydrogenase/reductase SDR;IPR020904:Short-chain dehydrogenase/reductase, conserved site;IPR036291:NAD(P)-binding domain superfamily;	molecular_function:GO:0016491:oxidoreductase activity;	N	na	0	-	yciK	Short-chain dehydrogenase/reductase SDR	1.-.-.-;1.1.1.-	GO:0016491	Oxidoreductase	-	GO:0016491	1.05471	0.628162	3-oxoacyl-[acyl-carrier-protein] reductase FabG	SDR family oxidoreductase	WP_025264180.1						4		1					1													4	1
WP_025264193.1	WOVOC_RS02280	339	K02040:334:pstS: phosphate transport system substrate-binding protein	IPR024370:PBP domain;	-	Y	0.867	0	Y	pstS	Phosphate ABC transporter, periplasmic phosphate-binding protein	3.6.3.27	GO:0015415;GO:0006810;GO:0006817;GO:0042301	Signal;Hydrolase	-	GO:0022857;GO:0006810;GO:0016887	0.938161	0.543945	Phosphate ABC transporter substrate-binding protein	substrate-binding domain-containing protein	WP_025264193.1						3																				3
WP_025264194.1	WOVOC_RS02290	357	K03040:377:rpoA: DNA-directed RNA polymerase subunit alpha [EC:2.7.7.6]	IPR011260:RNA polymerase, alpha subunit, C-terminal;IPR011262:DNA-directed RNA polymerase, insert domain;IPR011263:DNA-directed RNA polymerase, RpoA/D/Rpb3-type;IPR011773:DNA-directed RNA polymerase, alpha subunit;IPR036603:RNA polymerase, RBP11-like subunit;IPR036643:DNA-directed RNA polymerase, insert domain superfamily;	molecular_function:GO:0003677:DNA binding|molecular_function:GO:0003899:DNA-directed 5'-3' RNA polymerase activity|biological_process:GO:0006351:DNA-templated transcription;molecular_function:GO:0003899:DNA-directed 5'-3' RNA polymerase activity|biological_process:GO:0006351:DNA-templated transcription;molecular_function:GO:0003899:DNA-directed 5'-3' RNA polymerase activity|biological_process:GO:…	N	na	0	-	rpoA	DNA-directed RNA polymerase subunit alpha	2.7.7.6	GO:0003677;GO:0006351;GO:0003899;GO:0000345	Transcription;Nucleotidyltransferase;Transferase;DNA-directed RNA polymerase	-	GO:0034641;GO:0016779;GO:0003677;GO:0009058	0.805459	0.435631	DNA-directed RNA polymerase subunit alpha	DNA-directed RNA polymerase subunit alpha	WP_025264194.1						5													1							5
WP_025264200.1	WOVOC_RS02325	125	K02881:106:RP-L18, MRPL18, rplR: large subunit ribosomal protein L18	IPR004389:Ribosomal protein L18, bacterial-type;IPR005484:Ribosomal protein L18;	molecular_function:GO:0003735:structural constituent of ribosome|cellular_component:GO:0005840:ribosome|biological_process:GO:0006412:translation;	N	na	0	-	rplR	50S ribosomal protein L18	-	GO:0005840;GO:0003735;GO:0019843;GO:0006412	Ribonucleoprotein;RNA-binding;Ribosomal protein;rRNA-binding	-	GO:0006412;GO:0019843;GO:0003735;GO:0005840	0.87655	0.495303	50S ribosomal protein L18	50S ribosomal protein L18	WP_025264200.1						2																				2
WP_025264214.1	WOVOC_RS02505	319	K00384:377:trxB, TRR: thioredoxin reductase (NADPH) [EC:1.8.1.9]	IPR005982:Thioredoxin reductase;IPR008255:Pyridine nucleotide-disulphide oxidoreductase, class-II, active site;IPR023753:FAD/NAD(P)-binding domain;IPR036188:FAD/NAD(P)-binding domain superfamily;	molecular_function:GO:0004791:thioredoxin-disulfide reductase (NADP) activity|cellular_component:GO:0005737:cytoplasm|biological_process:GO:0019430:removal of superoxide radicals;molecular_function:GO:0016491:oxidoreductase activity;	N	na	0	-	trxB	Thioredoxin reductase	1.8.1.9	GO:0004791;GO:0019430;GO:0005737	NADP;Redox-active center;Oxidoreductase;FAD;Flavoprotein	-	GO:0005737;GO:0006950;GO:0016491	0.942428	0.547209	Thioredoxin reductase	thioredoxin-disulfide reductase	WP_025264214.1						7																		1		7
WP_025264216.1	WOVOC_RS02520	463	K00382:505:DLD, lpd, pdhD: dihydrolipoyl dehydrogenase [EC:1.8.1.4]	IPR001100:Pyridine nucleotide-disulphide oxidoreductase, class I;IPR004099:Pyridine nucleotide-disulphide oxidoreductase, dimerisation domain;IPR006258:Dihydrolipoamide dehydrogenase;IPR012999:Pyridine nucleotide-disulphide oxidoreductase, class I, active site;IPR016156:FAD/NAD-linked reductase, dimerisation domain superfamily;IPR023753:FAD/NAD(P)-binding domain;IPR036188:FAD/NAD(P)-binding domai…	molecular_function:GO:0004148:dihydrolipoyl dehydrogenase activity|molecular_function:GO:0050660:flavin adenine dinucleotide binding;molecular_function:GO:0016491:oxidoreductase activity;molecular_function:GO:0016491:oxidoreductase activity|molecular_function:GO:0050660:flavin adenine dinucleotide binding;molecular_function:GO:0016668:oxidoreductase activity, acting on a sulfur group of donors, N…	N	na	0	-	lpd	Dihydrolipoyl dehydrogenase	1.8.1.4	GO:0006086;GO:0005967;GO:0034602;GO:0045454;GO:0045254;GO:0006120;GO:0043159;GO:0043209;GO:0006508;GO:0007369;GO:0042391;GO:0034604;GO:0005960;GO:0050660;GO:0048240;GO:0005747;GO:0009353;GO:0006103;GO:0005759;GO:0006096;GO:0046686;GO:0004148;GO:0048046;GO:0060047;GO:0005623;GO:0005929	NAD;Flavoprotein;FAD;Lipoyl;Glycolysis;Pyruvate;Transit peptide;Redox-active center;Oxidoreductase	-	GO:0044281;GO:0016491;GO:0005975;GO:0021700;GO:0003013;GO:0042592;GO:0006091;GO:0034641;GO:0009056;GO:0051186;GO:0005623	0.93535	0.541788	Dihydrolipoyl dehydrogenase	dihydrolipoyl dehydrogenase	WP_025264216.1						12																				12
WP_025264219.1	WOVOC_RS02545	153	K02871:200:RP-L13, MRPL13, rplM: large subunit ribosomal protein L13	IPR005822:Ribosomal protein L13;IPR005823:Ribosomal protein L13, bacterial-type;IPR036899:Ribosomal protein L13 superfamily;	molecular_function:GO:0003735:structural constituent of ribosome|cellular_component:GO:0005840:ribosome|biological_process:GO:0006412:translation;	N	na	0	-	rplM	50S ribosomal protein L13	-	GO:0006412;GO:0003735;GO:0005840;GO:0022625	Ribonucleoprotein;Ribosomal protein	-	GO:0006412;GO:0005840;GO:0003735	0.894305	0.509613	50S ribosomal protein L13	50S ribosomal protein L13	WP_025264219.1						2																				2
WP_025264230.1	WOVOC_RS02635	684	K00336:807:nuoG: NADH-quinone oxidoreductase subunit G [EC:7.1.1.2]	IPR000283:NADH:ubiquinone oxidoreductase, 75kDa subunit, conserved site;IPR001041:2Fe-2S ferredoxin-type iron-sulfur binding domain;IPR006656:Molybdopterin oxidoreductase;IPR006963:Molybdopterin oxidoreductase, 4Fe-4S domain;IPR010228:NADH:ubiquinone oxidoreductase, subunit G;IPR015405:NADH-quinone oxidoreductase, chain G, C-terminal;IPR019574:NADH:ubiquinone oxidoreductase, subunit G, iron-sulph…	molecular_function:GO:0008137:NADH dehydrogenase (ubiquinone) activity|cellular_component:GO:0016020:membrane|biological_process:GO:0042773:ATP synthesis coupled electron transport;molecular_function:GO:0016491:oxidoreductase activity;molecular_function:GO:0016651:oxidoreductase activity, acting on NAD(P)H|molecular_function:GO:0051536:iron-sulfur cluster binding;molecular_function:GO:0051536:iro…	N	na	0	-	nuoG	NADH-quinone oxidoreductase	1.6.5.11;1.6.99.3	GO:0072593;GO:0051539;GO:0051536;GO:0008137;GO:0016020;GO:0005747;GO:0051537;GO:0046872;GO:0009055;GO:0043209;GO:0008637;GO:0051881;GO:0042773;GO:0048038	Iron;NAD;4Fe-4S;2Fe-2S;Iron-sulfur;Metal-binding;Ubiquinone;Oxidoreductase;Quinone	-	GO:0044281;GO:0043167;GO:0016491;GO:0006091;GO:0034641	1.26333	0.753421	NADH-quinone oxidoreductase	NADH-quinone oxidoreductase subunit NuoG	WP_025264230.1						4																				4
WP_025264231.1	WOVOC_RS02650	498	K00088:593:IMPDH, guaB: IMP dehydrogenase [EC:1.1.1.205]	IPR000644:CBS domain;IPR001093:IMP dehydrogenase/GMP reductase;IPR005990:Inosine-5'-monophosphate dehydrogenase;IPR013785:Aldolase-type TIM barrel;IPR015875:IMP dehydrogenase / GMP reductase, conserved site;IPR046342:CBS domain superfamily;	molecular_function:GO:0003824:catalytic activity;molecular_function:GO:0003938:IMP dehydrogenase activity|biological_process:GO:0006164:purine nucleotide biosynthetic process;molecular_function:GO:0016491:oxidoreductase activity;	N	na	0	-	guaB	Inosine-5'-monophosphate dehydrogenase	1.1.1.205	GO:0006164;GO:0009152;GO:0006177;GO:0003938;GO:0000166;GO:0046872	CBS domain;Potassium;Repeat;GMP biosynthesis;Metal-binding;Oxidoreductase;NAD;Purine biosynthesis	Purine metabolism	GO:0044281;GO:0043167;GO:0016491;GO:0009058;GO:0034641	1.02663	0.608803	Inosine-5'-monophosphate dehydrogenase	IMP dehydrogenase	WP_025264231.1						3				1									1							3		1
WP_025264238.1	WOVOC_RS02710	160	-	IPR002146:ATP synthase, F0 complex, subunit b/b', bacterial/chloroplast;	molecular_function:GO:0015078:proton transmembrane transporter activity|biological_process:GO:0015986:proton motive force-driven ATP synthesis|cellular_component:GO:0045263:proton-transporting ATP synthase complex, coupling factor F(o);	N	na	1	-	atpF	ATP synthase F0 B subunit	-	GO:0015986;GO:0005886;GO:0016021;GO:0046933;GO:0015078;GO:0045263;GO:0042777	Cell membrane;ATP synthesis;Hydrogen ion transport;Ion transport;Membrane;Transmembrane helix;Transport;Transmembrane;CF(0)	-	GO:0055085;GO:0034641;GO:0016887;GO:0043234;GO:0005886;GO:0022857;GO:0009058;GO:0044281;GO:0005622	0.849334	0.472907	ATP synthase subunit b	ATP synthase F0 subunit B	WP_025264238.1						2																				2
WP_025264251.1	WOVOC_RS02815	399	K00927:345:PGK, pgk: phosphoglycerate kinase [EC:2.7.2.3]	IPR001576:Phosphoglycerate kinase;IPR015824:Phosphoglycerate kinase, N-terminal;IPR015911:Phosphoglycerate kinase, conserved site;IPR036043:Phosphoglycerate kinase superfamily;	molecular_function:GO:0004618:phosphoglycerate kinase activity|biological_process:GO:0006096:glycolytic process;	N	na	0	-	pgk	Phosphoglycerate kinase	2.7.2.3	GO:0006096;GO:0005737;GO:0004618;GO:0005524	Transferase;Kinase;Nucleotide-binding;Cytoplasm;Glycolysis;ATP-binding	Carbohydrate degradation	GO:0044281;GO:0005975;GO:0006091;GO:0034641;GO:0009056;GO:0005737;GO:0051186;GO:0016301	0.900165	0.514284	Phosphoglycerate kinase	phosphoglycerate kinase	WP_025264251.1		1		1		1	2	1		1					1			1	1		1	1			1	1	2	1
WP_025264255.1	WOVOC_RS02895	702	K01879:514:glyS: glycyl-tRNA synthetase beta chain [EC:6.1.1.14]	IPR006194:Glycine-tRNA synthetase, heterodimeric;IPR008909:DALR anticodon binding;IPR015944:Glycine-tRNA ligase, beta subunit;	molecular_function:GO:0000166:nucleotide binding|molecular_function:GO:0004820:glycine-tRNA ligase activity|molecular_function:GO:0005524:ATP binding|cellular_component:GO:0005737:cytoplasm|biological_process:GO:0006426:glycyl-tRNA aminoacylation;molecular_function:GO:0004814:arginine-tRNA ligase activity|molecular_function:GO:0005524:ATP binding|biological_process:GO:0006420:arginyl-tRNA aminoac…	N	na	0	-	glyS	Glycine--tRNA ligase beta subunit	6.1.1.14	GO:0004820;GO:0005524;GO:0004814;GO:0006426;GO:0005737;GO:0006420	ATP-binding;Ligase;Cytoplasm;Nucleotide-binding;Protein biosynthesis;Aminoacyl-tRNA synthetase	-	GO:0005737;GO:0006399;GO:0016874;GO:0006520;GO:0006412	0.812926	0.442077	Glycine--tRNA ligase beta subunit	glycine--tRNA ligase subunit beta	WP_025264255.1						2																				2
WP_025264257.1	WOVOC_RS02910	838	K03555:746:mutS: DNA mismatch repair protein MutS	IPR000432:DNA mismatch repair protein MutS, C-terminal;IPR005748:DNA mismatch repair protein MutS;IPR007695:DNA mismatch repair protein MutS-like, N-terminal;IPR007696:DNA mismatch repair protein MutS, core;IPR007860:DNA mismatch repair protein MutS, connector domain;IPR007861:DNA mismatch repair protein MutS, clamp;IPR016151:DNA mismatch repair protein MutS, N-terminal;IPR017261:DNA mismatch rep…	molecular_function:GO:0005524:ATP binding|biological_process:GO:0006298:mismatch repair|molecular_function:GO:0030983:mismatched DNA binding;molecular_function:GO:0005524:ATP binding|biological_process:GO:0006298:mismatch repair|molecular_function:GO:0030983:mismatched DNA binding|molecular_function:GO:0140664:ATP-dependent DNA damage sensor activity;biological_process:GO:0006298:mismatch repair|…	N	na	0	-	mutS	DNA mismatch repair protein MutS	-	GO:0030983;GO:0003684;GO:0006298;GO:0005524	DNA repair;ATP-binding;DNA damage;Coiled coil;DNA-binding;Nucleotide-binding	-	GO:0006950;GO:0003677;GO:0006259	0.804503	0.434803	DNA mismatch repair protein MutS	DNA mismatch repair protein MutS	WP_025264257.1						2																				2
WP_025264260.1	WOVOC_RS02930	791	K02470:872:gyrB: DNA gyrase subunit B [EC:5.6.2.2]	IPR000565:DNA topoisomerase, type IIA, subunit B;IPR001241:DNA topoisomerase, type IIA;IPR002288:DNA gyrase B subunit, C-terminal;IPR003594:Histidine kinase/HSP90-like ATPase;IPR006171:TOPRIM domain;IPR011557:DNA gyrase, subunit B;IPR013506:DNA topoisomerase, type IIA, subunit B, domain 2;IPR013759:DNA topoisomerase, type IIA, subunit B, C-terminal;IPR013760:DNA topoisomerase, type IIA-like domai…	molecular_function:GO:0003677:DNA binding|molecular_function:GO:0003918:DNA topoisomerase type II (double strand cut, ATP-hydrolyzing) activity|molecular_function:GO:0005524:ATP binding|cellular_component:GO:0005694:chromosome|biological_process:GO:0006265:DNA topological change;molecular_function:GO:0003677:DNA binding|molecular_function:GO:0003918:DNA topoisomerase type II (double strand cut, A…	N	na	0	-	gyrB	DNA gyrase subunit B	5.99.1.3	GO:0005524;GO:0000287;GO:0009330;GO:0006261;GO:0003918;GO:0005737;GO:0006265;GO:0005694;GO:0003677	ATP-binding;Metal-binding;Cytoplasm;Magnesium;Topoisomerase;Nucleotide-binding;DNA-binding;Isomerase	-	GO:0009058;GO:0043167;GO:0051276;GO:0016853;GO:0016887;GO:0005737;GO:0006259;GO:0003677;GO:0005694	0.929666	0.537408	DNA gyrase subunit B	DNA topoisomerase (ATP-hydrolyzing) subunit B	WP_025264260.1						2																				2
WP_025264274.1	WOVOC_RS03045	116	K22071:85:FDX2: ferredoxin-2, mitochondrial	IPR001041:2Fe-2S ferredoxin-type iron-sulfur binding domain;IPR001055:Adrenodoxin;IPR012675:Beta-grasp domain superfamily;IPR018298:Adrenodoxin, iron-sulphur binding site;IPR036010:2Fe-2S ferredoxin-like superfamily;	molecular_function:GO:0051536:iron-sulfur cluster binding;molecular_function:GO:0051537:2 iron, 2 sulfur cluster binding|biological_process:GO:0140647:P450-containing electron transport chain;	N	na	0	-	fdxB	Ferredoxin iron-sulfur cluster assembly system	-	GO:0022900;GO:0006744;GO:0016653;GO:0006784;GO:0051537;GO:0016627;GO:0005759;GO:0009055;GO:0016226;GO:0046872	Iron-sulfur;Iron;Metal-binding	-	GO:0006790;GO:0044281;GO:0043167;GO:0016491;GO:0022607;GO:0005739;GO:0034641;GO:0051186	0.85479	0.477441	2Fe-2S ferredoxin	ferredoxin family 2Fe-2S iron-sulfur cluster binding protein	WP_025264274.1						2																				2
WP_025264277.1	WOVOC_RS03085	690	K02355:901:fusA, GFM, EFG: elongation factor G	IPR000640:Elongation factor EFG, domain V-like;IPR000795:Translational (tr)-type GTP-binding domain;IPR004161:Translation elongation factor EFTu-like, domain 2;IPR004540:Translation elongation factor EFG/EF2;IPR005225:Small GTP-binding protein domain;IPR005517:Translation elongation factor EFG/EF2, domain IV;IPR009000:Translation protein, beta-barrel domain superfamily;IPR009022:Elongation factor…	molecular_function:GO:0003746:translation elongation factor activity|molecular_function:GO:0005525:GTP binding|biological_process:GO:0006414:translational elongation;molecular_function:GO:0003924:GTPase activity|molecular_function:GO:0005525:GTP binding;molecular_function:GO:0005525:GTP binding;	N	na	0	-	fusA	Elongation factor G	-	GO:0043085;GO:0009793;GO:0009570;GO:0009507;GO:0019252;GO:0010207;GO:0003924;GO:0006354;GO:0000023;GO:0070125;GO:0009902;GO:0005525;GO:0003746;GO:0009845;GO:0005739;GO:0010027;GO:0032790;GO:0009658;GO:0005737;GO:0042793;GO:0009941;GO:0006414;GO:0048481;GO:0010228;GO:0048046;GO:0034660;GO:0009791;GO:0035304	Elongation factor;Mitochondrion;Chloroplast;Nucleotide-binding;Protein biosynthesis;Cytoplasm;Transit peptide;GTP-binding;Plastid	Protein biosynthesis	GO:0005737;GO:0009536;GO:0005739;GO:0008135;GO:0007005;GO:0003924	0.906814	0.519553	Elongation factor G	elongation factor G	WP_025264277.1						3																				3
WP_025264281.1	WOVOC_RS03120	173	K02864:123:RP-L10, MRPL10, rplJ: large subunit ribosomal protein L10	IPR001790:Ribosomal protein L10P;IPR002363:Ribosomal protein L10, eubacterial, conserved site;IPR022973:Ribosomal protein L10;IPR043141:Ribosomal protein L10-like domain superfamily;	molecular_function:GO:0003735:structural constituent of ribosome|biological_process:GO:0006412:translation|cellular_component:GO:0015934:large ribosomal subunit;	N	na	0	-	rplJ	50S ribosomal protein L10	-	GO:0042254;GO:0006412;GO:0019843;GO:0005840;GO:0003735;GO:0070180	rRNA-binding;Ribosomal protein;Ribonucleoprotein;RNA-binding	-	GO:0042254;GO:0019843;GO:0006412;GO:0005840;GO:0003735	0.833178	0.45935	50S ribosomal protein L10	50S ribosomal protein L10	WP_025264281.1						3																				3
WP_025264283.1	WOVOC_RS04535	2841	K03046:1481:rpoC: DNA-directed RNA polymerase subunit beta' [EC:2.7.7.6]	IPR000722:RNA polymerase, alpha subunit;IPR006592:RNA polymerase, N-terminal;IPR007066:RNA polymerase Rpb1, domain 3;IPR007080:RNA polymerase Rpb1, domain 1;IPR007081:RNA polymerase Rpb1, domain 5;IPR007083:RNA polymerase Rpb1, domain 4;IPR007120:DNA-directed RNA polymerase, subunit 2, hybrid-binding domain;IPR007121:RNA polymerase, beta subunit, conserved site;IPR007641:RNA polymerase Rpb2, doma…	molecular_function:GO:0003677:DNA binding|molecular_function:GO:0003899:DNA-directed 5'-3' RNA polymerase activity|biological_process:GO:0006351:DNA-templated transcription;molecular_function:GO:0003899:DNA-directed 5'-3' RNA polymerase activity;molecular_function:GO:0003899:DNA-directed 5'-3' RNA polymerase activity|biological_process:GO:0006351:DNA-templated transcription;molecular_function:GO:…	N	na	0	-	rpoBC	Bifunctional DNA-directed RNA polymerase subunit beta-beta'	2.7.7.6	GO:0003899;GO:0032549;GO:0000345;GO:0003677;GO:0006351;GO:0000428	Transcription;Nucleotidyltransferase;Transferase;DNA-directed RNA polymerase	-	GO:0009058;GO:0003677;GO:0016779;GO:0034641	0.961406	0.561557	Multifunctional fusion protein	DNA-directed RNA polymerase subunit beta/beta'	WP_025264283.1						27					1											1				27		1
WP_025264284.1	WOVOC_RS03155	85	K03704:71:cspA: cold shock protein	IPR002059:Cold-shock protein, DNA-binding;IPR011129:Cold shock domain;IPR012156:Cold shock, CspA;IPR012340:Nucleic acid-binding, OB-fold;IPR019844:Cold-shock (CSD) domain;	molecular_function:GO:0003676:nucleic acid binding;	N	na	0	-	cspA	Cold shock protein	-	GO:0006355;GO:0005737;GO:0006351;GO:0003677	DNA-binding;Activator;Cytoplasm;Transcription;Transcription regulation	-	GO:0009058;GO:0003677;GO:0005737;GO:0034641	1.05446	0.627993	Cold shock-like protein CspA	cold shock domain-containing protein	WP_025264284.1						3		1		1	1								1					1		3	1	1
WP_025264285.1	WOVOC_RS03160	445	K03592:312:pmbA: PmbA protein	IPR002510:Metalloprotease TldD/E, N-terminal domain;IPR035068:Metalloprotease TldD/PmbA, N-terminal;IPR036059:Metalloprotease TldD/PmbA superfamily;IPR045569:Metalloprotease TldD/E, C-terminal domain;IPR045570:Metalloprotease TldD/E, central domain;	biological_process:GO:0006508:proteolysis;biological_process:GO:0006508:proteolysis|molecular_function:GO:0008237:metallopeptidase activity;	N	na	0	-	pmbA	Inactivated homolog of predicted Zn-dependent protease	3.4.24.-	GO:0008237	Hydrolase;Protease	-	GO:0008233	1.54548	0.790202	Inactivated homolog of predicted Zn-dependent protease	TldD/PmbA family protein	WP_025264285.1						5																				5
WP_025264302.1	WOVOC_RS03340	600	K01876:700:DARS2, aspS: aspartyl-tRNA synthetase [EC:6.1.1.12]	IPR002312:Aspartyl/Asparaginyl-tRNA synthetase, class IIb;IPR004115:GAD-like domain superfamily;IPR004364:Aminoacyl-tRNA synthetase, class II (D/K/N);IPR004365:OB-fold nucleic acid binding domain, AA-tRNA synthetase-type;IPR004524:Aspartate-tRNA ligase, type 1;IPR006195:Aminoacyl-tRNA synthetase, class II;IPR012340:Nucleic acid-binding, OB-fold;IPR029351:GAD domain;IPR045864:Class II Aminoacyl-tR…	molecular_function:GO:0000166:nucleotide binding|molecular_function:GO:0004812:aminoacyl-tRNA ligase activity|molecular_function:GO:0005524:ATP binding|biological_process:GO:0006418:tRNA aminoacylation for protein translation;molecular_function:GO:0003676:nucleic acid binding;molecular_function:GO:0004812:aminoacyl-tRNA ligase activity|molecular_function:GO:0005524:ATP binding|cellular_component:…	N	na	0	-	aspS	Aspartate--tRNA(Asp/Asn) ligase	6.1.1.22;6.1.1.23;6.1.1.-;6.1.1.12	GO:0006422;GO:0003676;GO:0005737;GO:0004812;GO:0004816;GO:0050560;GO:0004815;GO:0006418;GO:0005524	Cytoplasm;ATP-binding;Ligase;Aminoacyl-tRNA synthetase;Nucleotide-binding;Protein biosynthesis	-	GO:0006399;GO:0016874;GO:0005737;GO:0006412;GO:0006520	1.07784	0.64366	Aspartate--tRNA(Asp/Asn) ligase	aspartate--tRNA ligase	WP_025264302.1						2																				2
WP_025264304.1	WOVOC_RS03355	634	K01868:662:TARS, thrS: threonyl-tRNA synthetase [EC:6.1.1.3]	IPR002314:Aminoacyl-tRNA synthetase, class II (G/ P/ S/T);IPR002320:Threonine-tRNA ligase, class IIa;IPR004095:TGS;IPR004154:Anticodon-binding;IPR006195:Aminoacyl-tRNA synthetase, class II;IPR012675:Beta-grasp domain superfamily;IPR012676:TGS-like;IPR012947:Threonyl/alanyl tRNA synthetase, SAD;IPR018163:Threonyl/alanyl tRNA synthetase, class II-like, putative editing domain superfamily;IPR033728:…	molecular_function:GO:0000166:nucleotide binding;molecular_function:GO:0000166:nucleotide binding|molecular_function:GO:0004812:aminoacyl-tRNA ligase activity|molecular_function:GO:0005524:ATP binding|biological_process:GO:0006418:tRNA aminoacylation for protein translation;molecular_function:GO:0004812:aminoacyl-tRNA ligase activity|molecular_function:GO:0005524:ATP binding|biological_process:GO…	N	na	0	-	thrS	Threonine--tRNA ligase	6.1.1.3	GO:0005737;GO:0046872;GO:0016874;GO:0006435;GO:0004829;GO:0005524	Aminoacyl-tRNA synthetase;Protein biosynthesis;Nucleotide-binding;Cytoplasm;Ligase;Zinc;Metal-binding;ATP-binding	-	GO:0006399;GO:0016874;GO:0005737;GO:0006412;GO:0043167;GO:0006520	1.08815	0.650441	Threonine--tRNA ligase	threonine--tRNA ligase	WP_025264304.1						4																				4
WP_025264308.1	WOVOC_RS03385	475	K00031:535:IDH1, IDH2, icd: isocitrate dehydrogenase [EC:1.1.1.42]	IPR014273:Isocitrate dehydrogenase, alphaproteobacteria-type;IPR019818:Isocitrate/isopropylmalate dehydrogenase, conserved site;IPR024084:Isopropylmalate dehydrogenase-like domain;IPR040978:Hypothetical protein TT1725;	molecular_function:GO:0000287:magnesium ion binding|molecular_function:GO:0016616:oxidoreductase activity, acting on the CH-OH group of donors, NAD or NADP as acceptor|molecular_function:GO:0051287:NAD binding;molecular_function:GO:0004450:isocitrate dehydrogenase (NADP+) activity|biological_process:GO:0006097:glyoxylate cycle|biological_process:GO:0006099:tricarboxylic acid cycle|molecular_funct…	N	na	0	-	icd	Isocitrate dehydrogenase	1.1.1.93;1.1.1.42;1.1.1.41;1.1.1.-	GO:0000287;GO:0004450;GO:0009027;GO:0051287;GO:0016616;GO:0004449;GO:0003862;GO:0006097;GO:0006099	Glyoxylate bypass;NADP;Tricarboxylic acid cycle;Phosphoprotein;Oxidoreductase	-	GO:0006091;GO:0005975;GO:0044281;GO:0043167;GO:0016491	0.963927	0.563442	Isocitrate dehydrogenase [NADP]	isocitrate dehydrogenase	WP_025264308.1						5																				5
WP_025264316.1	WOVOC_RS03465	383	K00658:432:DLST, sucB: 2-oxoglutarate dehydrogenase E2 component (dihydrolipoamide succinyltransferase) [EC:2.3.1.61]	IPR000089:Biotin/lipoyl attachment;IPR001078:2-oxoacid dehydrogenase acyltransferase, catalytic domain;IPR003016:2-oxo acid dehydrogenase, lipoyl-binding site;IPR004167:Peripheral subunit-binding domain;IPR006255:Dihydrolipoamide succinyltransferase;IPR011053:Single hybrid motif;IPR023213:Chloramphenicol acetyltransferase-like domain superfamily;IPR036625:E3-binding domain superfamily;	molecular_function:GO:0004149:dihydrolipoyllysine-residue succinyltransferase activity|biological_process:GO:0006099:tricarboxylic acid cycle|cellular_component:GO:0045252:oxoglutarate dehydrogenase complex;molecular_function:GO:0016746:acyltransferase activity;	N	na	0	-	sucB	Dihydrolipoyllysine-residue succinyltransferase component of 2-oxoglutarate dehydrogenase complex	2.3.1.61	GO:0004149;GO:0033512;GO:0006099;GO:0045252	Lipoyl;Transferase;Tricarboxylic acid cycle;Acyltransferase	Amino-acid degradation	GO:0044281;GO:0006520;GO:0006790;GO:0006091;GO:0009056;GO:0043234;GO:0051186;GO:0005737;GO:0016746	1.03345	0.613563	Dihydrolipoyllysine-residue succinyltransferase component of 2-oxoglutarate dehydrogenase complex	2-oxoglutarate dehydrogenase complex dihydrolipoyllysine-residue succinyltransferase	WP_025264316.1						7		1											1			1				7	1
WP_025264319.1	WOVOC_RS03495	200	K04564:215:SOD2: superoxide dismutase, Fe-Mn family [EC:1.15.1.1]	IPR001189:Manganese/iron superoxide dismutase;IPR019831:Manganese/iron superoxide dismutase, N-terminal;IPR019832:Manganese/iron superoxide dismutase, C-terminal;IPR019833:Manganese/iron superoxide dismutase, binding site;IPR036314:Manganese/iron superoxide dismutase, C-terminal domain superfamily;IPR036324:Manganese/iron superoxide dismutase, N-terminal domain superfamily;	molecular_function:GO:0004784:superoxide dismutase activity|biological_process:GO:0006801:superoxide metabolic process|molecular_function:GO:0046872:metal ion binding;	N	na	0	-	sodB	Superoxide dismutase	1.15.1.1	GO:0009536;GO:0046872;GO:0004784;GO:0006801;GO:0019430	Oxidoreductase;Metal-binding	-	GO:0016491;GO:0043167	0.920542	0.530326	Superoxide dismutase	superoxide dismutase	WP_025264319.1						7		1	1										1							7	2
WP_025264320.1	WOVOC_RS03500	424	-	IPR001431:Peptidase M16, zinc-binding site;IPR007863:Peptidase M16, C-terminal;IPR011249:Metalloenzyme, LuxS/M16 peptidase-like;IPR011765:Peptidase M16, N-terminal;	molecular_function:GO:0004222:metalloendopeptidase activity|biological_process:GO:0006508:proteolysis;molecular_function:GO:0046872:metal ion binding;	N	na	0	-	mpp	Peptidase M16 family putative	3.4.24.64;3.4.23.28;3.4.24.-;3.4.24.55	GO:0046872;GO:0004222;GO:0006508	Metalloprotease;Hydrolase;Protease	-	GO:0008233;GO:0043167	0.738117	0.375604	Peptidase M16 inactive domain protein	insulinase family protein	WP_025264320.1						5		1								1						1				5	1
WP_025264330.1	WOVOC_RS03580	417	K00627:423:DLAT, aceF, pdhC: pyruvate dehydrogenase E2 component (dihydrolipoyllysine-residue acetyltransferase) [EC:2.3.1.12]	IPR000089:Biotin/lipoyl attachment;IPR001078:2-oxoacid dehydrogenase acyltransferase, catalytic domain;IPR004167:Peripheral subunit-binding domain;IPR006257:Dihydrolipoyllysine-residue acetyltransferase component of pyruvate dehydrogenase complex;IPR011053:Single hybrid motif;IPR023213:Chloramphenicol acetyltransferase-like domain superfamily;IPR036625:E3-binding domain superfamily;IPR045257:Dihy…	molecular_function:GO:0004742:dihydrolipoyllysine-residue acetyltransferase activity|biological_process:GO:0006090:pyruvate metabolic process|cellular_component:GO:0045254:pyruvate dehydrogenase complex;biological_process:GO:0006086:acetyl-CoA biosynthetic process from pyruvate|cellular_component:GO:0045254:pyruvate dehydrogenase complex;molecular_function:GO:0016746:acyltransferase activity;	N	na	0	-	aceF	Acetyltransferase component of pyruvate dehydrogenase complex	2.3.1.12	GO:0004742;GO:0009941;GO:0006096;GO:0005759;GO:0016746;GO:0034604;GO:0030431;GO:0043209;GO:0006090;GO:0045254;GO:0005967;GO:0006086	Lipoyl;Glucose metabolism;Transferase;Glycolysis;Pyruvate;Transit peptide;Acyltransferase	-	GO:0005739;GO:0016746;GO:0051186;GO:0043234;GO:0005737;GO:0006790;GO:0044281	0.82051	0.448581	Acetyltransferase component of pyruvate dehydrogenase complex	pyruvate dehydrogenase complex dihydrolipoamide acetyltransferase	WP_025264330.1						5																				5
WP_025264334.1	WOVOC_RS03615	131	K04488:194:iscU, nifU: nitrogen fixation protein NifU and related proteins	IPR002871:NIF system FeS cluster assembly, NifU, N-terminal;IPR011339:ISC system FeS cluster assembly, IscU scaffold;	molecular_function:GO:0005506:iron ion binding|biological_process:GO:0016226:iron-sulfur cluster assembly|molecular_function:GO:0051536:iron-sulfur cluster binding;	N	na	0	-	iscU	Iron-sulfur cluster assembly scaffold protein IscU	-	GO:0036455;GO:0097428;GO:0044281;GO:0002098;GO:0032947;GO:0006879;GO:0005506;GO:0005759;GO:0051537;GO:0051539;GO:0051536;GO:0016226;GO:0008198;GO:0043234;GO:0044571	2Fe-2S;Iron;Iron-sulfur;Mitochondrion;Metal-binding;Transit peptide	Cofactor biosynthesis	GO:0042592;GO:0043167;GO:0006790;GO:0009058;GO:0051604;GO:0051186;GO:0005739;GO:0022607	1.33585	0.783242	Putative iron binding protein involved in fe-s cluster formation (Fragment)	Fe-S cluster assembly scaffold IscU	WP_025264334.1						6																				6
WP_025264336.1	WOVOC_RS03625	153	K04082:66:hscB, HSCB, HSC20: molecular chaperone HscB	IPR001623:DnaJ domain;IPR004640:Co-chaperone Hsc20;IPR009073:Co-chaperone HscB, C-terminal oligomerisation domain;IPR036386:HscB, C-terminal domain superfamily;IPR036869:Chaperone J-domain superfamily;	molecular_function:GO:0001671:ATPase activator activity|biological_process:GO:0044571:[2Fe-2S] cluster assembly|molecular_function:GO:0051087:protein-folding chaperone binding;biological_process:GO:0051259:protein complex oligomerization;	N	na	0	-	hscB	Molecular chaperone HscB	-	GO:0051259;GO:0006457	-	-	GO:0006461;GO:0006457	2.15493	0.818585	Molecular chaperone Hsc20	molecular chaperone Hsc20	WP_025264336.1						2																				2
WP_025264337.1	WOVOC_RS03630	592	K04044:479:hscA: molecular chaperone HscA	IPR013126:Heat shock protein 70 family;IPR018181:Heat shock protein 70, conserved site;IPR029047:Heat shock protein 70kD, peptide-binding domain superfamily;IPR043129:ATPase, nucleotide binding domain;	molecular_function:GO:0005524:ATP binding|molecular_function:GO:0140662:ATP-dependent protein folding chaperone;	N	na	0	-	hscA	Chaperone protein HscA	1.3.1.74	GO:0032440;GO:0006457;GO:0016887;GO:0016226;GO:0005524	Nucleotide-binding;ATP-binding;Chaperone;Stress response	-	GO:0022607;GO:0006457;GO:0051186;GO:0016887;GO:0006790;GO:0009058	1.23585	0.738789	Chaperone protein HscA homolog	Fe-S protein assembly chaperone HscA	WP_025264337.1						5							1					1	1							5
WP_025264343.1	WOVOC_RS03670	299	K01491:311:folD: methylenetetrahydrofolate dehydrogenase (NADP+) / methenyltetrahydrofolate cyclohydrolase [EC:1.5.1.5 3.5.4.9]	IPR000672:Tetrahydrofolate dehydrogenase/cyclohydrolase;IPR020630:Tetrahydrofolate dehydrogenase/cyclohydrolase, catalytic domain;IPR020631:Tetrahydrofolate dehydrogenase/cyclohydrolase, NAD(P)-binding domain;IPR020867:Tetrahydrofolate dehydrogenase/cyclohydrolase, conserved site;IPR036291:NAD(P)-binding domain superfamily;IPR046346:Aminoacid dehydrogenase-like, N-terminal domain superfamily;	molecular_function:GO:0003824:catalytic activity;molecular_function:GO:0004488:methylenetetrahydrofolate dehydrogenase (NADP+) activity;	N	na	0	-	folD	Bifunctional protein FolD	3.5.4.9;1.5.1.5	GO:0009396;GO:0035999;GO:0006164;GO:0000105;GO:0004488;GO:0009257;GO:0009086;GO:0004477;GO:0004486	Oxidoreductase;NADP;Methionine biosynthesis;One-carbon metabolism;Histidine biosynthesis;Amino-acid biosynthesis;Purine biosynthesis;Hydrolase	One-carbon metabolism	GO:0016810;GO:0006520;GO:0009058;GO:0016491;GO:0044281;GO:0051186;GO:0034641	0.921919	0.531399	Bifunctional protein FolD	bifunctional methylenetetrahydrofolate dehydrogenase/methenyltetrahydrofolate cyclohydrolase FolD	WP_025264343.1						2																				2
WP_025264346.1	WOVOC_RS03685	426	K01881:439:PARS, proS: prolyl-tRNA synthetase [EC:6.1.1.15]	IPR002314:Aminoacyl-tRNA synthetase, class II (G/ P/ S/T);IPR002316:Proline-tRNA ligase, class IIa;IPR004154:Anticodon-binding;IPR004500:Prolyl-tRNA synthetase, class IIa, bacterial-type;IPR006195:Aminoacyl-tRNA synthetase, class II;IPR023716:Proline-tRNA ligase, class IIa, type 2;IPR033730:Prokaryote proline-tRNA ligase core domain;IPR036621:Anticodon-binding domain superfamily;IPR044140:Proline…	molecular_function:GO:0000166:nucleotide binding|molecular_function:GO:0004812:aminoacyl-tRNA ligase activity|molecular_function:GO:0005524:ATP binding|biological_process:GO:0006418:tRNA aminoacylation for protein translation;molecular_function:GO:0004827:proline-tRNA ligase activity|molecular_function:GO:0005524:ATP binding|cellular_component:GO:0005737:cytoplasm|biological_process:GO:0006433:pr…	N	na	0	-	proS	Proline--tRNA ligase	6.1.1.15	GO:0004827;GO:0005737;GO:0006433;GO:0005524	Cytoplasm;ATP-binding;Ligase;Aminoacyl-tRNA synthetase;Nucleotide-binding;Protein biosynthesis	-	GO:0006520;GO:0006412;GO:0005737;GO:0016874;GO:0006399	1.02891	0.610397	Proline--tRNA ligase	proline--tRNA ligase	WP_025264346.1						7																				7
WP_025264352.1	WOVOC_RS03725	902	K02469:1092:gyrA: DNA gyrase subunit A [EC:5.6.2.2]	IPR002205:DNA topoisomerase, type IIA, domain A;IPR005743:DNA gyrase, subunit A;IPR006691:DNA gyrase/topoisomerase IV, subunit A, C-terminal repeat;IPR013757:DNA topoisomerase, type IIA, alpha-helical domain superfamily;IPR013758:DNA topoisomerase, type IIA, domain A, alpha-beta;IPR013760:DNA topoisomerase, type IIA-like domain superfamily;IPR035516:DNA gyrase/topoisomerase IV, subunit A, C-termi…	molecular_function:GO:0003677:DNA binding|molecular_function:GO:0003916:DNA topoisomerase activity|molecular_function:GO:0005524:ATP binding|biological_process:GO:0006265:DNA topological change;molecular_function:GO:0003677:DNA binding|molecular_function:GO:0003918:DNA topoisomerase type II (double strand cut, ATP-hydrolyzing) activity|molecular_function:GO:0005524:ATP binding;molecular_function:…	N	na	0	-	gyrA	DNA gyrase subunit A	5.99.1.3	GO:0005737;GO:0005694;GO:0006265;GO:0003677;GO:0005524;GO:0003918;GO:0006261	Cytoplasm;ATP-binding;Isomerase;DNA-binding;Coiled coil;Topoisomerase;Nucleotide-binding	-	GO:0005694;GO:0003677;GO:0016887;GO:0006259;GO:0005737;GO:0016853;GO:0051276;GO:0009058	0.901666	0.515477	DNA gyrase subunit A	DNA gyrase subunit A	WP_025264352.1						2																				2
WP_025264356.1	WOVOC_RS03750	203	K00943:174:tmk, DTYMK: dTMP kinase [EC:2.7.4.9]	IPR018094:Thymidylate kinase;IPR018095:Thymidylate kinase, conserved site;IPR027417:P-loop containing nucleoside triphosphate hydrolase;IPR039430:Thymidylate kinase-like domain;	molecular_function:GO:0004798:thymidylate kinase activity|molecular_function:GO:0005524:ATP binding|biological_process:GO:0006233:dTDP biosynthetic process;	N	na	0	-	tmk	Thymidylate kinase	2.7.4.9	GO:0006227;GO:0004798;GO:0009041;GO:0005524;GO:0016301;GO:0006233;GO:0015949;GO:0006235	Nucleotide-binding;Kinase;Transferase;ATP-binding;Nucleotide biosynthesis	-	GO:0009058;GO:0044281;GO:0034641;GO:0016301	0.909547	0.521709	Thymidylate kinase	dTMP kinase	WP_025264356.1						2																				2
WP_025264357.1	WOVOC_RS03755	188	-	IPR000866:Alkyl hydroperoxide reductase subunit C/ Thiol specific antioxidant;IPR036249:Thioredoxin-like superfamily;	molecular_function:GO:0016209:antioxidant activity|molecular_function:GO:0016491:oxidoreductase activity;	N	na	0	-	resA	Thiol-disulfide oxidoreductase ResA	-	GO:0016209;GO:0016853;GO:0016491	Isomerase;Plasmid;Peroxidase	-	GO:0016491;GO:0016853	0.754433	0.390461	Alkyl hydroperoxide reductase	thioredoxin family protein	WP_025264357.1						2																				2
WP_025264365.1	WOVOC_RS03825	232	-	IPR002818:DJ-1/PfpI;IPR029062:Class I glutamine amidotransferase-like;	-	N	na	0	-	elbB	Isoprenoid biosynthesis protein with amidotransferase-like domain	-	GO:0008168;GO:0016740	Transferase;Methyltransferase	-	GO:0008168	1.64986	0.752635	Isoprenoid biosynthesis glyoxalase ElbB	isoprenoid biosynthesis glyoxalase ElbB	WP_025264365.1						11		1								1										11	1
WP_025264366.1	WOVOC_RS03830	448	K03106:510:SRP54, ffh: signal recognition particle subunit SRP54 [EC:3.6.5.4]	IPR000897:Signal recognition particle, SRP54 subunit, GTPase domain;IPR003593:AAA+ ATPase domain;IPR004125:Signal recognition particle, SRP54 subunit, M-domain;IPR004780:Signal recognition particle protein;IPR013822:Signal recognition particle SRP54, helical bundle;IPR022941:Signal recognition particle, SRP54 subunit;IPR027417:P-loop containing nucleoside triphosphate hydrolase;IPR036891:Signal r…	molecular_function:GO:0003924:GTPase activity|molecular_function:GO:0005525:GTP binding|biological_process:GO:0006614:SRP-dependent cotranslational protein targeting to membrane|cellular_component:GO:0048500:signal recognition particle;molecular_function:GO:0005525:GTP binding|biological_process:GO:0006614:SRP-dependent cotranslational protein targeting to membrane;biological_process:GO:0006614:S…	N	na	0	-	ffh	Signal recognition particle protein	-	GO:0006614;GO:0046417;GO:0048501;GO:0048500;GO:0005048;GO:0003924;GO:0008312;GO:0005525	Nucleotide-binding;Signal recognition particle;Ribonucleoprotein;RNA-binding;GTP-binding;Cytoplasm	-	GO:0005737;GO:0003723;GO:0006605;GO:0061024;GO:0003924	0.949312	0.552444	Signal recognition particle protein	signal recognition particle protein	WP_025264366.1						3																				3
WP_025264381.1	WOVOC_RS03960	270	-	IPR002566:Surface antigen msp4;IPR011250:Outer membrane protein/outer membrane enzyme PagP, beta-barrel;	-	Y	0.844	0	Y	Wbm0100	Outer surface protein Wsp	-	GO:0016021	Signal;Transmembrane helix;Transmembrane;Membrane	-	-	1.15484	0.692362	Outer surface protein Wsp	P44/Msp2 family outer membrane protein	WP_025264381.1				1		4																1		1		4
WP_029784320.1	WOVOC_RS02845	473	K02112:621:ATPF1B, atpD: F-type H+/Na+-transporting ATPase subunit beta [EC:7.1.2.2 7.2.2.1]	IPR000194:ATPase, F1/V1/A1 complex, alpha/beta subunit, nucleotide-binding domain;IPR003593:AAA+ ATPase domain;IPR004100:ATPase, F1/V1/A1 complex, alpha/beta subunit, N-terminal domain;IPR005722:ATP synthase, F1 complex, beta subunit;IPR020003:ATPase, alpha/beta subunit, nucleotide-binding domain, active site;IPR024034:ATPase, F1/V1 complex, beta/alpha subunit, C-terminal;IPR027417:P-loop contain…	molecular_function:GO:0005524:ATP binding;biological_process:GO:0015986:proton motive force-driven ATP synthesis|cellular_component:GO:0045261:proton-transporting ATP synthase complex, catalytic core F(1)|molecular_function:GO:0046933:proton-transporting ATP synthase activity, rotational mechanism;biological_process:GO:0046034:ATP metabolic process|biological_process:GO:1902600:proton transmembra…	N	na	0	-	atpD	ATP synthase subunit beta	3.6.3.14	GO:0001525;GO:0070062;GO:0043209;GO:0042777;GO:0040024;GO:0002119;GO:0033178;GO:0046961;GO:0009986;GO:0000275;GO:0015991;GO:0005747;GO:0000226;GO:0045261;GO:0043531;GO:0046933;GO:0005929;GO:0005753;GO:0040039;GO:0030421;GO:0005743;GO:0051453;GO:0019904;GO:0042776;GO:0006626;GO:0042288;GO:0031513;GO:0006091;GO:0006754;GO:0005524;GO:0008340;GO:0001649;GO:0042717;GO:0008266;GO:0006818;GO:0000910;GO:…	ATP-binding;Transit peptide;Cell membrane;Hydrolase;Behavior;Mitochondrion inner membrane;CF(1);Ion transport;Hydrogen ion transport;Acetylation;Mitochondrion;Membrane;Cell inner membrane;Transport;Nucleotide-binding;ATP synthesis	-	GO:0005739;GO:0034641;GO:0016887;GO:0022857;GO:0009058;GO:0055085;GO:0043234;GO:0005886;GO:0044281;GO:0005622	0.906689	0.519454	ATP synthase subunit beta	F0F1 ATP synthase subunit beta	WP_029784320.1						6																				6
WP_044104092.1	WOVOC_RS02540	149	K02996:145:RP-S9, MRPS9, rpsI: small subunit ribosomal protein S9	IPR000754:Ribosomal protein S9;IPR014721:Ribosomal protein S5 domain 2-type fold, subgroup;IPR020568:Ribosomal protein S5 domain 2-type fold;IPR020574:Ribosomal protein S9, conserved site;IPR023035:Ribosomal protein S9, bacterial/plastid;	molecular_function:GO:0003735:structural constituent of ribosome|cellular_component:GO:0005840:ribosome|biological_process:GO:0006412:translation;	N	na	0	-	rpsI	30S ribosomal protein S9	-	GO:0003735;GO:0006412;GO:0005840;GO:0022627	Ribonucleoprotein;Ribosomal protein	-	GO:0003735;GO:0005840;GO:0006412	0.950401	0.553269	30S ribosomal protein S9	30S ribosomal protein S9	WP_044104092.1						2																				2
WP_081730861.1	WOVOC_RS02880	604	K00525:820:E1.17.4.1A, nrdA, nrdE: ribonucleoside-diphosphate reductase alpha chain [EC:1.17.4.1]	IPR000788:Ribonucleotide reductase large subunit, C-terminal;IPR008926:Ribonucleotide reductase R1 subunit, N-terminal;IPR013346:Ribonucleotide reductase, class I , alpha subunit;IPR013509:Ribonucleotide reductase large subunit, N-terminal;IPR039718:Ribonucleoside-diphosphate reductase large subunit;	molecular_function:GO:0004748:ribonucleoside-diphosphate reductase activity, thioredoxin disulfide as acceptor|molecular_function:GO:0005524:ATP binding|biological_process:GO:0006260:DNA replication;biological_process:GO:0006260:DNA replication;	N	na	0	-	nrdA	Ribonucleoside-diphosphate reductase	1.17.4.1	GO:0004748;GO:0005971;GO:0005524;GO:0006260;GO:0055114;GO:0009265;GO:0009263	Oxidoreductase;DNA replication	Genetic information processing	GO:0006259;GO:0009058;GO:0016491	1.07777	0.643614	Ribonucleoside-diphosphate reductase	ribonucleoside-diphosphate reductase subunit alpha	WP_081730861.1						2							1													2
WP_198642982.1	WOVOC_RS02975	516	K00602:491:purH: phosphoribosylaminoimidazolecarboxamide formyltransferase / IMP cyclohydrolase [EC:2.1.2.3 3.5.4.10]	IPR002695:Bifunctional purine biosynthesis protein PurH-like;IPR011607:Methylglyoxal synthase-like domain;IPR016193:Cytidine deaminase-like;IPR024051:AICAR transformylase, duplicated domain superfamily;IPR036914:Methylglyoxal synthase-like domain superfamily;	molecular_function:GO:0003824:catalytic activity;molecular_function:GO:0003937:IMP cyclohydrolase activity|molecular_function:GO:0004643:phosphoribosylaminoimidazolecarboxamide formyltransferase activity|biological_process:GO:0006164:purine nucleotide biosynthetic process;	N	na	0	-	purH	Bifunctional purine biosynthesis protein PurH	2.1.2.3;3.5.4.10	GO:0009152;GO:0009570;GO:0006164;GO:0006189;GO:0003937;GO:0004643	Purine biosynthesis;Hydrolase;Transferase	Purine metabolism	GO:0016810;GO:0009058;GO:0034641;GO:0044281	0.951378	0.554009	Bifunctional purine biosynthesis protein PurH	bifunctional phosphoribosylaminoimidazolecarboxamide formyltransferase/IMP cyclohydrolase	WP_198642982.1						6																				6
WP_198642987.1	WOVOC_RS02550	404	K12340:166:tolC, bepC, cyaE, raxC, sapF, rsaF, hasF: outer membrane protein	IPR003423:Outer membrane efflux protein;	molecular_function:GO:0015562:efflux transmembrane transporter activity|biological_process:GO:0055085:transmembrane transport;	N	na	0	-	tolC	Outer membrane protein TolC putative	-	GO:0005215	Signal	-	-	0.778241	0.41178	Outer membrane efflux protein BepC	TolC family protein	WP_198642987.1						7																				7
WP_242368920.1	WOVOC_RS01270	227	-	IPR012336:Thioredoxin-like fold;IPR036249:Thioredoxin-like superfamily;	-	Y	0.571	0	Y	Wbm0438	Protein-disulfide isomerase	-	GO:0016853;GO:0003756;GO:0019153	Signal;Isomerase	-	GO:0016853	0.815326	0.444141	Protein-disulfide isomerase	thioredoxin domain-containing protein	WP_242368920.1						3																				3
WP_242368933.1	WOVOC_RS03855	765	K07277:478:SAM50, TOB55, bamA: outer membrane protein insertion porin family	IPR000184:Bacterial surface antigen (D15);IPR010827:POTRA domain, BamA/TamA-like;IPR023707:Outer membrane protein assembly factor BamA;IPR034746:POTRA domain;IPR039910:Surface antigen D15-like;	cellular_component:GO:0019867:outer membrane;biological_process:GO:0071709:membrane assembly;	Y	0.878	0	Y	bamA	Outer membrane protein assembly factor BamA	-	GO:0009279;GO:0019867;GO:0071709;GO:0051205;GO:0016021;GO:0043165	Cell outer membrane;Transmembrane;Signal;Repeat;Transmembrane beta strand;Membrane	-	GO:0030312;GO:0022607;GO:0061024	0.908118	0.520582	Outer membrane protein assembly factor BamA	outer membrane protein assembly factor BamA	WP_242368933.1						5																				5
WP_014869106.1	WOVOC_RS01245	111	K09747:101:ebfC: nucleoid-associated protein EbfC	IPR004401:Nucleoid-associated protein YbaB/EbfC family;IPR036894:Nucleoid-associated protein YbaB-like domain superfamily;	molecular_function:GO:0003677:DNA binding;	N	na	0	-	ybaB	Nucleoid-associated protein ybaB	-	GO:0003677;GO:0009295;GO:0043590;GO:0005737	DNA-binding;Cytoplasm;Coiled coil	-	GO:0005622;GO:0003677;GO:0005737;GO:0043226	0.814729	0.443627	Nucleoid-associated protein WP0938	YbaB/EbfC family nucleoid-associated protein	WP_014869106.1						1							1					1	1		1	1		1		1
WP_025263961.1	WOVOC_RS00380	444	K01885:432:EARS, gltX: glutamyl-tRNA synthetase [EC:6.1.1.17]	IPR000924:Glutamyl/glutaminyl-tRNA synthetase;IPR001412:Aminoacyl-tRNA synthetase, class I, conserved site;IPR004527:Glutamate-tRNA ligase, bacterial/mitochondrial;IPR008925:Aminoacyl-tRNA synthetase, class I, anticodon-binding superfamily;IPR014729:Rossmann-like alpha/beta/alpha sandwich fold;IPR020058:Glutamyl/glutaminyl-tRNA synthetase, class Ib, catalytic domain;IPR020751:Aminoacyl-tRNA synth…	molecular_function:GO:0000049:tRNA binding;molecular_function:GO:0000166:nucleotide binding|molecular_function:GO:0004812:aminoacyl-tRNA ligase activity|molecular_function:GO:0005524:ATP binding|biological_process:GO:0006418:tRNA aminoacylation for protein translation;molecular_function:GO:0000166:nucleotide binding|molecular_function:GO:0004812:aminoacyl-tRNA ligase activity|molecular_function:G…	N	na	0	-	gltX	Glutamate--tRNA ligase	6.1.1.17;6.1.1.24	GO:0005737;GO:0000049;GO:0004818;GO:0009332;GO:0005524;GO:0006424	Nucleotide-binding;Protein biosynthesis;Aminoacyl-tRNA synthetase;ATP-binding;Ligase;Cytoplasm	-	GO:0006412;GO:0006520;GO:0006399;GO:0016874;GO:0005737;GO:0003723	0.87081	0.490626	Glutamate--tRNA ligase	glutamate--tRNA ligase	WP_025263961.1						1																				1
WP_025263971.1	WOVOC_RS00435	398	K03531:427:ftsZ: cell division protein FtsZ	IPR000158:Cell division protein FtsZ;IPR003008:Tubulin/FtsZ, GTPase domain;IPR008280:Tubulin/FtsZ, C-terminal;IPR018316:Tubulin/FtsZ, 2-layer sandwich domain;IPR020805:Cell division protein FtsZ, conserved site;IPR024757:Cell division protein FtsZ, C-terminal;IPR036525:Tubulin/FtsZ, GTPase domain superfamily;IPR037103:Tubulin/FtsZ-like, C-terminal domain;IPR045061:Tubulin-like protein FtsZ/CetZ;	molecular_function:GO:0003924:GTPase activity|molecular_function:GO:0005525:GTP binding;molecular_function:GO:0005525:GTP binding;	N	na	0	-	ftsZ	Cell division protein FtsZ	-	GO:0000910;GO:0043093;GO:0051258;GO:0051301;GO:0005737;GO:0005874;GO:0032153;GO:0005525;GO:0007017;GO:0007049;GO:0003924	Septation;Nucleotide-binding;Cytoplasm;GTP-binding;Cell division;Cell cycle	-	GO:0005623;GO:0005737;GO:0051301;GO:0006461;GO:0003924;GO:0000003;GO:0007049	0.92052	0.530309	Cell division protein FtsZ (Fragment)	cell division protein FtsZ	WP_025263971.1						1																				1
WP_025264246.1	WOVOC_RS02770	492	K05568:392:mnhD, mrpD: multicomponent Na+:H+ antiporter subunit D	IPR001750:NADH:quinone oxidoreductase/Mrp antiporter, membrane subunit;IPR003918:NADH:ubiquinone oxidoreductase;	molecular_function:GO:0008137:NADH dehydrogenase (ubiquinone) activity|biological_process:GO:0042773:ATP synthesis coupled electron transport;	N	na	13	-	mnhD	Putative monovalent cation/H+ antiporter subunit D	1.6.99.5;1.6.5.3	GO:0050136;GO:0008137;GO:0016021;GO:0042773;GO:0016829	Membrane;Ubiquinone;Transmembrane;Oxidoreductase;Transmembrane helix	-	GO:0034641;GO:0006091;GO:0044281;GO:0016491	0.854788	0.477439	NADH-quinone oxidoreductase subunit M	proton-conducting transporter membrane subunit	WP_025264246.1													2
[truncated: 44 more columns]
