# Supplementary material for: Spatial proteomics of Onchocerca volvulus with pleomorphic neoplasms shows local and systemic dysregulation of protein expression
Source: PLoS Negl Trop Dis. 2025 Mar 31;19(3):e0012929. doi: 10.1371/journal.pntd.0012929 (PMC11981190; doi:10.1371/journal.pntd.0012929)
Supplement: S3 Table — Primers were designed for one of the low similarity with other parasites regions. (XLSX) [file pntd.0012929.s003.xlsx]

## Sheet: Sheet1
Primers for OVOC8391
Forward	CACCCTATTGGCTGAAGAGG
Reverse	ATTTGAATCAAGATAGTGTGC
