# Supplementary material for: Spatial proteomics of Onchocerca volvulus with pleomorphic neoplasms shows local and systemic dysregulation of protein expression
Source: PLoS Negl Trop Dis. 2025 Mar 31;19(3):e0012929. doi: 10.1371/journal.pntd.0012929 (PMC11981190; doi:10.1371/journal.pntd.0012929)
Supplement: S4 Table — O. volvulus-derived proteins detected in the polymorphic neoplasm tissue, only proteins that were supported by at least two unique peptides in two biological replicates were used. Each tab represents one complete analysis. (XLSX) [file pntd.0012929.s004.xlsx]

## Sheet: Biological Process - GO
	GOBPID	Pvalue	OddsRatio	ExpCount	Count	Size	Term
1	GO:0043603	3.19305e-20	3.6808	55.622	126	284	cellular amide metabolic process
2	GO:0043604	3.19305e-20	3.84881	51.1174	119	261	amide biosynthetic process
3	GO:0006518	1.10824e-18	3.5846	53.0759	119	271	peptide metabolic process
4	GO:0043043	1.10824e-18	3.68848	49.9423	114	255	peptide biosynthetic process
5	GO:0006412	2.50898e-18	3.66792	49.1588	112	251	translation
6	GO:1901566	9.74476e-17	2.71962	85.7832	161	438	organonitrogen compound biosynthetic process
7	GO:0044281	4.61453e-12	2.67425	61.4975	117	314	small molecule metabolic process
8	GO:0034645	5.13157e-11	2.49692	66.3938	121	339	cellular macromolecule biosynthetic process
9	GO:0006082	9.12078e-09	3.11338	30.9446	66	158	organic acid metabolic process
10	GO:0055086	1.45638e-08	3.31009	26.6359	59	136	nucleobase-containing small molecule metabolic process
11	GO:0043436	1.53547e-08	3.06221	30.7488	65	157	oxoacid metabolic process
12	GO:0019752	1.53547e-08	3.06221	30.7488	65	157	carboxylic acid metabolic process
13	GO:0006099	5.57857e-08	23.7318	3.91704	17	20	tricarboxylic acid cycle
14	GO:0009117	1.78508e-07	3.34907	22.3271	50	114	nucleotide metabolic process
15	GO:0006457	1.78508e-07	5.83891	9.7926	29	50	protein folding
16	GO:0006753	2.36396e-07	3.29656	22.523	50	115	nucleoside phosphate metabolic process
17	GO:0072521	2.50595e-07	4.04869	15.6682	39	80	purine-containing compound metabolic process
18	GO:0006091	1.11315e-06	3.15662	22.1313	48	113	generation of precursor metabolites and energy
19	GO:0009259	1.31326e-06	3.75442	15.864	38	81	ribonucleotide metabolic process
20	GO:0019693	1.31326e-06	3.75442	15.864	38	81	ribose phosphate metabolic process
21	GO:0006163	1.33256e-06	3.83139	15.2765	37	78	purine nucleotide metabolic process
22	GO:0009141	2.02773e-06	5.17469	9.59675	27	49	nucleoside triphosphate metabolic process
23	GO:1901564	2.1096e-06	1.54384	282.614	350	1443	organonitrogen compound metabolic process
24	GO:0044260	2.23926e-06	1.72177	128.479	181	656	cellular macromolecule metabolic process
25	GO:0009144	2.46326e-06	5.53905	8.61749	25	44	purine nucleoside triphosphate metabolic process
26	GO:0009205	2.46326e-06	5.53905	8.61749	25	44	purine ribonucleoside triphosphate metabolic process
27	GO:0009150	2.58899e-06	3.72315	15.0806	36	77	purine ribonucleotide metabolic process
28	GO:0009199	2.58899e-06	5.21538	9.20504	26	47	ribonucleoside triphosphate metabolic process
29	GO:0046034	3.56124e-06	5.6076	8.22578	24	42	ATP metabolic process
30	GO:0009792	6.49333e-06	2.84376	23.5022	48	120	embryo development ending in birth or egg hatching
31	GO:0009790	1.05503e-05	2.34817	36.0368	65	184	embryo development
32	GO:1902903	1.22752e-05	7.5321	5.48386	18	28	regulation of supramolecular fiber organization
33	GO:1901575	1.22752e-05	2.1233	47.592	80	243	organic substance catabolic process
34	GO:0097435	1.56975e-05	3.73882	12.9262	31	66	supramolecular fiber organization
35	GO:0065003	1.56975e-05	2.74205	23.5022	47	120	protein-containing complex assembly
36	GO:0043933	1.56975e-05	2.5816	27.0276	52	138	protein-containing complex organization
37	GO:0007015	1.85359e-05	5.98556	6.65897	20	34	actin filament organization
38	GO:0006520	1.918e-05	3.24207	16.2557	36	83	cellular amino acid metabolic process
39	GO:0030163	2.65562e-05	2.80986	21.152	43	108	protein catabolic process
40	GO:0005975	2.89302e-05	2.68029	23.3064	46	119	carbohydrate metabolic process
41	GO:0034641	3.18336e-05	1.48721	245.403	303	1253	cellular nitrogen compound metabolic process
42	GO:0019725	3.50957e-05	3.31812	14.6889	33	75	cellular homeostasis
43	GO:0032956	3.95573e-05	6.27306	5.87556	18	30	regulation of actin cytoskeleton organization
44	GO:0032970	3.95573e-05	6.27306	5.87556	18	30	regulation of actin filament-based process
45	GO:0006397	4.18105e-05	2.89839	18.8018	39	96	mRNA processing
46	GO:0016071	4.38115e-05	2.60725	23.6981	46	121	mRNA metabolic process
47	GO:0009057	7.90537e-05	2.32573	29.9654	54	153	macromolecule catabolic process
48	GO:0071826	8.75688e-05	4.92493	7.24652	20	37	ribonucleoprotein complex subunit organization
49	GO:0022618	8.75688e-05	4.92493	7.24652	20	37	ribonucleoprotein complex assembly
50	GO:0001732	9.76462e-05	37.3467	1.95852	9	10	formation of cytoplasmic translation initiation complex
51	GO:0051603	0.000106902	2.86992	17.4308	36	89	proteolysis involved in protein catabolic process
52	GO:1901565	0.000128509	2.39946	26.0483	48	133	organonitrogen compound catabolic process
53	GO:1901135	0.000177155	2.02257	41.5206	68	212	carbohydrate derivative metabolic process
54	GO:0016052	0.000258557	6.25368	4.8963	15	25	carbohydrate catabolic process
55	GO:0009165	0.000258733	3.12734	13.3179	29	68	nucleotide biosynthetic process
56	GO:0022607	0.000261683	1.90787	48.3754	76	247	cellular component assembly
57	GO:0007010	0.000261683	2.25979	28.2027	50	144	cytoskeleton organization
58	GO:0009132	0.000288394	5.56237	5.48386	16	28	nucleoside diphosphate metabolic process
59	GO:0008380	0.000297434	3.00517	14.1013	30	72	RNA splicing
60	GO:0072522	0.000315803	3.8389	9.00919	22	46	purine-containing compound biosynthetic process
61	GO:0009060	0.000318459	3.99495	8.42164	21	43	aerobic respiration
62	GO:1901293	0.000318459	3.04825	13.5138	29	69	nucleoside phosphate biosynthetic process
63	GO:0006418	0.000318459	4.18249	7.83408	20	40	tRNA aminoacylation for protein translation
64	GO:0045454	0.000318459	4.18249	7.83408	20	40	cell redox homeostasis
65	GO:0042592	0.000319841	2.68376	17.6267	35	90	homeostatic process
66	GO:0030036	0.000319841	2.89936	14.8848	31	76	actin cytoskeleton organization
67	GO:0002183	0.000326479	18.6679	2.15437	9	11	cytoplasmic translational initiation
68	GO:0046031	0.000326479	6.47926	4.5046	14	23	ADP metabolic process
69	GO:0008154	0.000531999	9.14073	3.13363	11	16	actin polymerization or depolymerization
70	GO:0030029	0.000558782	2.77434	15.2765	31	78	actin filament-based process
71	GO:0009056	0.000569096	1.80643	52.88	80	270	catabolic process
72	GO:0006165	0.000579105	5.82962	4.70045	14	24	nucleoside diphosphate phosphorylation
73	GO:0046939	0.000579105	5.82962	4.70045	14	24	nucleotide phosphorylation
74	GO:0006090	0.000579105	5.82962	4.70045	14	24	pyruvate metabolic process
75	GO:0009260	0.000579105	3.5415	9.4009	22	48	ribonucleotide biosynthetic process
76	GO:0046390	0.000579105	3.5415	9.4009	22	48	ribose phosphate biosynthetic process
77	GO:0065008	0.000591274	1.91623	41.7165	66	213	regulation of biological quality
78	GO:0030041	0.000654679	10.3776	2.74193	10	14	actin filament polymerization
79	GO:0008064	0.000654679	10.3776	2.74193	10	14	regulation of actin polymerization or depolymerization
80	GO:0030832	0.000654679	10.3776	2.74193	10	14	regulation of actin filament length
81	GO:0030833	0.000654679	10.3776	2.74193	10	14	regulation of actin filament polymerization
82	GO:0000398	0.000793228	3.08167	11.5553	25	59	mRNA splicing, via spliceosome
83	GO:0000375	0.000793228	3.08167	11.5553	25	59	RNA splicing, via transesterification reactions
84	GO:0000377	0.000793228	3.08167	11.5553	25	59	RNA splicing, via transesterification reactions with bulged adenosine as nucleophile
85	GO:0015980	0.000889011	3.14126	10.9677	24	56	energy derivation by oxidation of organic compounds
86	GO:0016043	0.000917532	1.49104	126.716	164	647	cellular component organization
87	GO:0009185	0.000917532	5.2981	4.8963	14	25	ribonucleoside diphosphate metabolic process
88	GO:0009179	0.000917532	5.2981	4.8963	14	25	purine ribonucleoside diphosphate metabolic process
89	GO:0009135	0.000917532	5.2981	4.8963	14	25	purine nucleoside diphosphate metabolic process
90	GO:0032271	0.000941327	7.61504	3.32948	11	17	regulation of protein polymerization
91	GO:0043254	0.000941327	7.61504	3.32948	11	17	regulation of protein-containing complex assembly
92	GO:0006913	0.000945774	3.95378	7.24652	18	37	nucleocytoplasmic transport
93	GO:0051169	0.000945774	3.95378	7.24652	18	37	nuclear transport
94	GO:0051495	0.000987353	16.5735	1.95852	8	10	positive regulation of cytoskeleton organization
95	GO:1902905	0.000987353	16.5735	1.95852	8	10	positive regulation of supramolecular fiber organization
96	GO:0045333	0.00110604	3.37635	9.20504	21	47	cellular respiration
97	GO:0010629	0.0011553	2.86773	12.5345	26	64	negative regulation of gene expression
98	GO:0009152	0.00115821	3.4813	8.61749	20	44	purine ribonucleotide biosynthetic process
99	GO:0006164	0.00115821	3.4813	8.61749	20	44	purine nucleotide biosynthetic process
100	GO:0043038	0.00115821	3.4813	8.61749	20	44	amino acid activation
101	GO:0043039	0.00115821	3.4813	8.61749	20	44	tRNA aminoacylation
102	GO:0051493	0.00124949	3.60558	8.02993	19	41	regulation of cytoskeleton organization
103	GO:0110053	0.00126846	8.29963	2.93778	10	15	regulation of actin filament organization
104	GO:0044085	0.00126846	1.6913	59.539	86	304	cellular component biogenesis
105	GO:0009123	0.00201606	5.54009	4.11289	12	21	nucleoside monophosphate metabolic process
106	GO:0006757	0.00201606	5.54009	4.11289	12	21	ATP generation from ADP
107	GO:0051258	0.00201606	5.54009	4.11289	12	21	protein polymerization
108	GO:0006096	0.00201606	5.54009	4.11289	12	21	glycolytic process
109	GO:0019637	0.00213756	1.80912	41.3248	63	211	organophosphate metabolic process
110	GO:0006413	0.00224326	4.16299	5.87556	15	30	translational initiation
111	GO:0071840	0.0023376	1.43288	137.488	173	702	cellular component organization or biogenesis
112	GO:0006996	0.00265525	1.57037	75.403	103	385	organelle organization
113	GO:0061061	0.00275025	3.41161	7.83408	18	40	muscle structure development
114	GO:0030042	0.00315498	14.4842	1.76267	7	9	actin filament depolymerization
115	GO:0051153	0.00315498	14.4842	1.76267	7	9	regulation of striated muscle cell differentiation
116	GO:0051155	0.00315498	14.4842	1.76267	7	9	positive regulation of striated muscle cell differentiation
117	GO:0060297	0.00315498	14.4842	1.76267	7	9	regulation of sarcomere organization
118	GO:0060298	0.00315498	14.4842	1.76267	7	9	positive regulation of sarcomere organization
119	GO:0051147	0.00315498	14.4842	1.76267	7	9	regulation of muscle cell differentiation
120	GO:0051149	0.00315498	14.4842	1.76267	7	9	positive regulation of muscle cell differentiation
121	GO:0009064	0.00315498	14.4842	1.76267	7	9	glutamine family amino acid metabolic process
122	GO:0006006	0.00315498	14.4842	1.76267	7	9	glucose metabolic process
123	GO:0009142	0.00315498	4.98462	4.30874	12	22	nucleoside triphosphate biosynthetic process
124	GO:0010927	0.00315498	4.98462	4.30874	12	22	cellular component assembly involved in morphogenesis
125	GO:0030239	0.00315498	4.98462	4.30874	12	22	myofibril assembly
126	GO:0006940	0.00324708	Inf	0.97926	5	5	regulation of smooth muscle contraction
127	GO:0006939	0.00324708	Inf	0.97926	5	5	smooth muscle contraction
128	GO:0055001	0.00522388	4.53014	4.5046	12	23	muscle cell development
129	GO:0055002	0.00522388	4.53014	4.5046	12	23	striated muscle cell development
130	GO:0051146	0.00522388	4.53014	4.5046	12	23	striated muscle cell differentiation
131	GO:0072528	0.00540408	8.2819	2.35022	8	12	pyrimidine-containing compound biosynthetic process
132	GO:0048609	0.00654741	2.35354	14.6889	27	75	multicellular organismal reproductive process
133	GO:0019953	0.00728222	2.24859	16.2557	29	83	sexual reproduction
134	GO:0007276	0.00767943	2.36338	14.1013	26	72	gamete generation
135	GO:0006221	0.00778304	9.65332	1.95852	7	10	pyrimidine nucleotide biosynthetic process
136	GO:0110020	0.00778304	9.65332	1.95852	7	10	regulation of actomyosin structure organization
137	GO:0009145	0.00778304	5.1827	3.52534	10	18	purine nucleoside triphosphate biosynthetic process
138	GO:0009206	0.00778304	5.1827	3.52534	10	18	purine ribonucleoside triphosphate biosynthetic process
139	GO:0022613	0.00778304	2.12901	18.6059	32	95	ribonucleoprotein complex biogenesis
140	GO:0009201	0.0080515	4.56366	4.11289	11	21	ribonucleoside triphosphate biosynthetic process
141	GO:0019941	0.00820322	2.25309	15.6682	28	80	modification-dependent protein catabolic process
142	GO:0140694	0.00899287	2.88334	8.61749	18	44	non-membrane-bounded organelle assembly
143	GO:0010467	0.00984772	1.3236	191.347	226	977	gene expression
144	GO:0043632	0.0100405	2.20992	15.864	28	81	modification-dependent macromolecule catabolic process
145	GO:0006396	0.0104514	1.64204	44.8501	64	229	RNA processing
146	GO:0060249	0.0104514	6.62357	2.54608	8	13	anatomical structure homeostasis
147	GO:0006270	0.0105622	12.4	1.56682	6	8	DNA replication initiation
148	GO:0030837	0.0105622	12.4	1.56682	6	8	negative regulation of actin filament polymerization
149	GO:0008152	0.0114559	1.28362	517.637	556	2643	metabolic process
150	GO:0000413	0.0114881	3.83094	4.8963	12	25	protein peptidyl-prolyl isomerization
151	GO:0031032	0.0114881	3.83094	4.8963	12	25	actomyosin structure organization
152	GO:0009124	0.0114881	5.32586	3.13363	9	16	nucleoside monophosphate biosynthetic process
153	GO:0006754	0.0114881	5.32586	3.13363	9	16	ATP biosynthetic process
154	GO:0051028	0.0114881	5.32586	3.13363	9	16	mRNA transport
155	GO:0002181	0.0114881	5.32586	3.13363	9	16	cytoplasmic translation
156	GO:0009263	0.013294	Inf	0.783408	4	4	deoxyribonucleotide biosynthetic process
157	GO:0060278	0.013294	Inf	0.783408	4	4	regulation of ovulation
158	GO:0060279	0.013294	Inf	0.783408	4	4	positive regulation of ovulation
159	GO:0045987	0.013294	Inf	0.783408	4	4	positive regulation of smooth muscle contraction
160	GO:0006511	0.0134289	2.16992	15.4723	27	79	ubiquitin-dependent protein catabolic process
161	GO:0032272	0.0151725	7.23786	2.15437	7	11	negative regulation of protein polymerization
162	GO:0031333	0.0151725	7.23786	2.15437	7	11	negative regulation of protein-containing complex assembly
163	GO:0033043	0.0157738	2.17173	14.8848	26	76	regulation of organelle organization
164	GO:0044265	0.0170111	1.86903	23.5022	37	120	cellular macromolecule catabolic process
165	GO:0045214	0.0178991	5.51802	2.74193	8	14	sarcomere organization
166	GO:0044238	0.0186468	1.25565	470.045	507	2400	primary metabolic process
167	GO:0044272	0.0186468	4.65876	3.32948	9	17	sulfur compound biosynthetic process
168	GO:0016051	0.0186468	4.65876	3.32948	9	17	carbohydrate biosynthetic process
169	GO:0035383	0.0227516	8.26424	1.76267	6	9	thioester metabolic process
170	GO:0006637	0.0227516	8.26424	1.76267	6	9	acyl-CoA metabolic process
171	GO:1901607	0.0227516	8.26424	1.76267	6	9	alpha-amino acid biosynthetic process
172	GO:0045933	0.0227516	8.26424	1.76267	6	9	positive regulation of muscle contraction
173	GO:0044271	0.0251283	1.30899	153.548	182	784	cellular nitrogen compound biosynthetic process
174	GO:0006220	0.0282067	5.78859	2.35022	7	12	pyrimidine nucleotide metabolic process
175	GO:0006414	0.029487	4.1399	3.52534	9	18	translational elongation
176	GO:0051168	0.029487	4.1399	3.52534	9	18	nuclear export
177	GO:0015986	0.0296761	4.72835	2.93778	8	15	proton motive force-driven ATP synthesis
178	GO:0048856	0.0313951	1.35731	102.431	126	523	anatomical structure development
179	GO:0042692	0.032504	3.10989	5.48386	12	28	muscle cell differentiation
180	GO:0043094	0.0328736	10.3208	1.37096	5	7	cellular metabolic compound salvage
181	GO:0030834	0.0328736	10.3208	1.37096	5	7	regulation of actin filament depolymerization
182	GO:0030835	0.0328736	10.3208	1.37096	5	7	negative regulation of actin filament depolymerization
183	GO:0043648	0.0328736	10.3208	1.37096	5	7	dicarboxylic acid metabolic process
184	GO:0051693	0.0328736	10.3208	1.37096	5	7	actin filament capping
185	GO:0051647	0.0328736	10.3208	1.37096	5	7	nucleus localization
186	GO:0071704	0.0330724	1.2357	486.105	520	2482	organic substance metabolic process
187	GO:0046907	0.041193	1.5351	42.4999	58	217	intracellular transport
188	GO:0090066	0.0425627	2.64048	7.05067	14	36	regulation of anatomical structure size
189	GO:0008652	0.0425627	6.19636	1.95852	6	10	cellular amino acid biosynthetic process
190	GO:0043244	0.0425627	6.19636	1.95852	6	10	regulation of protein-containing complex disassembly
191	GO:0009408	0.0425627	3.72482	3.72119	9	19	response to heat
192	GO:0031047	0.0425627	3.72482	3.72119	9	19	gene silencing by RNA
193	GO:0008340	0.042881	1.90849	16.8433	27	86	determination of adult lifespan
194	GO:0009161	0.042881	4.13609	3.13363	8	16	ribonucleoside monophosphate metabolic process
195	GO:1902904	0.042881	4.82241	2.54608	7	13	negative regulation of supramolecular fiber organization
196	GO:0007229	0.042881	16.4982	0.97926	4	5	integrin-mediated signaling pathway
197	GO:0009129	0.042881	16.4982	0.97926	4	5	pyrimidine nucleoside monophosphate metabolic process
198	GO:0009130	0.042881	16.4982	0.97926	4	5	pyrimidine nucleoside monophosphate biosynthetic process
199	GO:0071616	0.042881	16.4982	0.97926	4	5	acyl-CoA biosynthetic process
200	GO:0035384	0.042881	16.4982	0.97926	4	5	thioester biosynthetic process
201	GO:1901659	0.042881	16.4982	0.97926	4	5	glycosyl compound biosynthetic process
202	GO:0072325	0.042881	16.4982	0.97926	4	5	vulval cell fate commitment
203	GO:0072327	0.042881	16.4982	0.97926	4	5	vulval cell fate specification
204	GO:0051661	0.042881	16.4982	0.97926	4	5	maintenance of centrosome location
205	GO:0051657	0.042881	16.4982	0.97926	4	5	maintenance of organelle location
206	GO:0051642	0.042881	16.4982	0.97926	4	5	centrosome localization
207	GO:0006085	0.042881	16.4982	0.97926	4	5	acetyl-CoA biosynthetic process
208	GO:0061842	0.042881	16.4982	0.97926	4	5	microtubule organizing center localization
209	GO:1901605	0.0453505	3.03797	5.09215	11	26	alpha-amino acid metabolic process
210	GO:0010498	0.0455862	2.69535	6.46312	13	33	proteasomal protein catabolic process
211	GO:0007275	0.0474739	1.3408	94.009	115	480	multicellular organism development
212	GO:0009133	0.0474739	Inf	0.587556	3	3	nucleoside diphosphate biosynthetic process
213	GO:0009265	0.0474739	Inf	0.587556	3	3	2'-deoxyribonucleotide biosynthetic process
214	GO:0009221	0.0474739	Inf	0.587556	3	3	pyrimidine deoxyribonucleotide biosynthetic process
215	GO:0046033	0.0474739	Inf	0.587556	3	3	AMP metabolic process
216	GO:1904901	0.0474739	Inf	0.587556	3	3	positive regulation of myosin II filament organization
217	GO:0046351	0.0474739	Inf	0.587556	3	3	disaccharide biosynthetic process
218	GO:0046385	0.0474739	Inf	0.587556	3	3	deoxyribose phosphate biosynthetic process
219	GO:0051016	0.0474739	Inf	0.587556	3	3	barbed-end actin filament capping
220	GO:0051017	0.0474739	Inf	0.587556	3	3	actin filament bundle assembly
221	GO:0006560	0.0474739	Inf	0.587556	3	3	proline metabolic process
222	GO:0031038	0.0474739	Inf	0.587556	3	3	myosin II filament organization
223	GO:0072350	0.0474739	Inf	0.587556	3	3	tricarboxylic acid metabolic process
224	GO:0005992	0.0474739	Inf	0.587556	3	3	trehalose biosynthetic process
225	GO:0043519	0.0474739	Inf	0.587556	3	3	regulation of myosin II filament organization
226	GO:0016137	0.0474739	Inf	0.587556	3	3	glycoside metabolic process
227	GO:0014866	0.0474739	Inf	0.587556	3	3	skeletal myofibril assembly
228	GO:0061572	0.0474739	Inf	0.587556	3	3	actin filament bundle organization

## Sheet: Molecular Function - GO
	GOMFID	Pvalue	OddsRatio	ExpCount	Count	Size	Term
1	GO:0003723	1.19847e-13	2.77138	62.8875	124	331	RNA binding
2	GO:0005198	4.56447e-13	3.17058	43.5083	94	229	structural molecule activity
3	GO:0003735	1.07135e-11	4.01599	24.889	62	131	structural constituent of ribosome
4	GO:0051082	1.34335e-08	13.0404	5.31979	21	28	unfolded protein binding
5	GO:1901265	1.34335e-08	1.72849	172.893	243	910	nucleoside phosphate binding
6	GO:0000166	1.34335e-08	1.72849	172.893	243	910	nucleotide binding
7	GO:0036094	3.60905e-08	1.67788	187.903	258	989	small molecule binding
8	GO:0004298	4.45203e-08	60.512	2.84989	14	15	threonine-type endopeptidase activity
9	GO:0097159	1.39863e-07	1.51776	364.976	446	1921	organic cyclic compound binding
10	GO:1901363	1.76953e-07	1.51168	364.786	445	1920	heterocyclic compound binding
11	GO:0043168	1.96287e-07	1.6547	172.133	236	906	anion binding
12	GO:0097367	3.70556e-07	1.65365	162.824	224	857	carbohydrate derivative binding
13	GO:0035639	7.21518e-07	1.65073	154.464	213	813	purine ribonucleoside triphosphate binding
14	GO:0017076	7.32406e-07	1.64202	157.314	216	828	purine nucleotide binding
15	GO:0070003	7.32406e-07	20.1613	3.22987	14	17	threonine-type peptidase activity
16	GO:0032555	7.97797e-07	1.6386	156.744	215	825	purine ribonucleotide binding
17	GO:0032553	9.73429e-07	1.62959	158.074	216	832	ribonucleotide binding
18	GO:0016874	3.20114e-06	3.37329	16.1494	37	85	ligase activity
19	GO:0003779	5.9601e-06	3.75582	12.7295	31	67	actin binding
20	GO:0008135	1.26398e-05	4.75491	8.35967	23	44	translation factor activity, RNA binding
21	GO:0090079	1.26398e-05	4.75491	8.35967	23	44	translation regulator activity, nucleic acid binding
22	GO:0044877	9.65672e-05	3.23435	12.9195	29	68	protein-containing complex binding
23	GO:0032561	0.000101475	2.25986	29.0688	52	153	guanyl ribonucleotide binding
24	GO:0019001	0.000120459	2.23718	29.2588	52	154	guanyl nucleotide binding
25	GO:0016614	0.000121205	5.75989	5.31979	16	28	oxidoreductase activity, acting on CH-OH group of donors
26	GO:0043167	0.000125076	1.38068	306.268	364	1612	ion binding
27	GO:0016491	0.000138034	1.85811	52.0579	81	274	oxidoreductase activity
28	GO:0005525	0.000154766	2.21409	28.8789	51	152	GTP binding
29	GO:0016616	0.000172873	5.88625	4.9398	15	26	oxidoreductase activity, acting on the CH-OH group of donors, NAD or NADP as acceptor
30	GO:0045182	0.000220364	3.56036	9.68962	23	51	translation regulator activity
31	GO:0016853	0.0002581	3.08497	12.3495	27	65	isomerase activity
32	GO:0016875	0.000409033	3.76197	8.16968	20	43	ligase activity, forming carbon-oxygen bonds
33	GO:0004812	0.000409033	3.76197	8.16968	20	43	aminoacyl-tRNA ligase activity
34	GO:0017056	0.000590663	17.1816	1.89992	8	10	structural constituent of nuclear pore
35	GO:0003743	0.000798097	4.62168	5.50978	15	29	translation initiation factor activity
36	GO:0030554	0.000798097	1.46393	128.435	166	676	adenyl nucleotide binding
37	GO:0005524	0.000798097	1.4682	125.775	163	662	ATP binding
38	GO:0032559	0.000967699	1.45663	128.055	165	674	adenyl ribonucleotide binding
39	GO:0005488	0.00104928	1.33525	692.903	742	3647	binding
40	GO:0016462	0.00104928	1.96062	31.9187	52	168	pyrophosphatase activity
41	GO:0003746	0.0020868	15.0189	1.70993	7	9	translation elongation factor activity
42	GO:0000104	0.00222575	Inf	0.949962	5	5	succinate dehydrogenase activity
43	GO:0016818	0.00222575	1.87736	32.8687	52	173	hydrolase activity, acting on acid anhydrides, in phosphorus-containing anhydrides
44	GO:0008092	0.00225754	2.09501	22.7991	39	120	cytoskeletal protein binding
45	GO:0046933	0.00229913	25.7271	1.32995	6	7	proton-transporting ATP synthase activity, rotational mechanism
46	GO:0031072	0.00229913	25.7271	1.32995	6	7	heat shock protein binding
47	GO:0016817	0.00278288	1.84595	33.2487	52	175	hydrolase activity, acting on acid anhydrides
48	GO:0051015	0.00285018	4.69484	4.36983	12	23	actin filament binding
49	GO:0003924	0.00298016	2.06517	22.4191	38	118	GTPase activity
50	GO:0016903	0.00665012	6.86786	2.4699	8	13	oxidoreductase activity, acting on the aldehyde or oxo group of donors
51	GO:0015252	0.0066942	12.8606	1.51994	6	8	proton channel activity
52	GO:0043022	0.0066942	12.8606	1.51994	6	8	ribosome binding
53	GO:0016859	0.0066942	3.97071	4.74981	12	25	cis-trans isomerase activity
54	GO:0003755	0.0066942	3.97071	4.74981	12	25	peptidyl-prolyl cis-trans isomerase activity
55	GO:0017111	0.00718648	1.80339	29.8288	46	157	ribonucleoside triphosphate phosphatase activity
56	GO:0000287	0.00815454	2.99746	7.40971	16	39	magnesium ion binding
57	GO:0016877	0.00961545	7.50598	2.08992	7	11	ligase activity, forming carbon-sulfur bonds
58	GO:0050661	0.0153986	8.57171	1.70993	6	9	NADP binding
59	GO:0140101	0.0168395	2.20653	12.9195	23	68	catalytic activity, acting on a tRNA
60	GO:0044389	0.0188521	4.90334	2.84989	8	15	ubiquitin-like protein ligase binding
61	GO:0031625	0.0188521	4.90334	2.84989	8	15	ubiquitin protein ligase binding
62	GO:0003824	0.0188521	1.2174	409.814	449	2157	catalytic activity
63	GO:0016620	0.0225563	10.7065	1.32995	5	7	oxidoreductase activity, acting on the aldehyde or oxo group of donors, NAD or NADP as acceptor
64	GO:0004448	0.032839	17.1173	0.949962	4	5	isocitrate dehydrogenase [NAD(P)+] activity
65	GO:0016868	0.032839	17.1173	0.949962	4	5	intramolecular transferase activity, phosphotransferases
66	GO:0046912	0.036364	Inf	0.569977	3	3	acyltransferase activity, acyl groups converted into alkyl on transfer
67	GO:0008177	0.036364	Inf	0.569977	3	3	succinate dehydrogenase (ubiquinone) activity
68	GO:0015926	0.036364	Inf	0.569977	3	3	glucosidase activity
69	GO:0004449	0.036364	Inf	0.569977	3	3	isocitrate dehydrogenase (NAD+) activity
70	GO:0051920	0.036364	Inf	0.569977	3	3	peroxiredoxin activity
71	GO:0016878	0.036364	Inf	0.569977	3	3	acid-thiol ligase activity
72	GO:0036402	0.036364	Inf	0.569977	3	3	proteasome-activating activity
73	GO:0051879	0.036364	Inf	0.569977	3	3	Hsp90 protein binding
74	GO:0003676	0.0430723	1.23333	197.022	225	1037	nucleic acid binding
75	GO:0019899	0.045625	1.82054	17.2893	27	91	enzyme binding

## Sheet: Cellular component - GO
	GOCCID	Pvalue	OddsRatio	ExpCount	Count	Size	Term
1	GO:0005622	7.01041e-71	4.80845	287.677	504	1994	intracellular anatomical structure
2	GO:0005737	3.19735e-39	3.33396	151.629	296	1051	cytoplasm
3	GO:0043229	3.63941e-39	3.08238	246.56	406	1709	intracellular organelle
4	GO:0043226	4.44896e-38	3.02669	250.743	408	1738	organelle
5	GO:0043228	6.07072e-34	3.93671	74.1554	179	514	non-membrane-bounded organelle
6	GO:0043232	6.07072e-34	3.93671	74.1554	179	514	intracellular non-membrane-bounded organelle
7	GO:0032991	1.35638e-31	3.20764	112.387	229	779	protein-containing complex
8	GO:0005840	1.80832e-18	5.69485	19.3324	63	134	ribosome
9	GO:0000502	2.53665e-12	30.5188	3.46251	20	24	proteasome complex
10	GO:0099080	2.53665e-12	4.42825	18.1782	52	126	supramolecular complex
11	GO:1990904	2.84409e-12	4.66583	16.5912	49	115	ribonucleoprotein complex
12	GO:0043231	3.70356e-11	1.84289	196.93	276	1365	intracellular membrane-bounded organelle
13	GO:0005839	3.70356e-11	Inf	2.0198	14	14	proteasome core complex
14	GO:1905369	7.51547e-10	13.5472	4.18387	20	29	endopeptidase complex
15	GO:1905368	2.66141e-09	8.78786	5.62658	23	39	peptidase complex
16	GO:0043227	3.48247e-09	1.72815	204.432	276	1417	membrane-bounded organelle
17	GO:0099081	3.20579e-08	3.83311	14.7157	39	102	supramolecular polymer
18	GO:0099512	8.38924e-08	3.72905	14.5714	38	101	supramolecular fiber
19	GO:0005635	3.09112e-07	7.6989	4.90522	19	34	nuclear envelope
20	GO:0005852	4.94864e-07	33.1387	1.87553	11	13	eukaryotic translation initiation factor 3 complex
21	GO:0005856	8.34224e-07	2.59987	26.9787	55	187	cytoskeleton
22	GO:0031967	9.31178e-07	3.09084	17.7454	41	123	organelle envelope
23	GO:0031975	9.31178e-07	3.09084	17.7454	41	123	envelope
24	GO:0005694	9.35776e-07	3.25558	15.8698	38	110	chromosome
25	GO:1902494	1.67893e-06	2.38465	31.884	61	221	catalytic complex
26	GO:0070993	2.57012e-06	54.0799	1.44271	9	10	translation preinitiation complex
27	GO:0016282	2.57012e-06	54.0799	1.44271	9	10	eukaryotic 43S preinitiation complex
28	GO:0033290	2.57012e-06	54.0799	1.44271	9	10	eukaryotic 48S preinitiation complex
29	GO:0005643	6.5842e-06	12.0565	2.59688	12	18	nuclear pore
30	GO:0005604	7.40936e-06	20.0494	1.87553	10	13	basement membrane
31	GO:0005634	8.52098e-06	1.63434	119.889	166	831	nucleus
32	GO:0044391	8.79961e-06	6.05689	4.90522	17	34	ribosomal subunit
33	GO:0015629	1.01882e-05	4.85774	6.49221	20	45	actin cytoskeleton
34	GO:0019773	1.18887e-05	Inf	1.0099	7	7	proteasome core complex, alpha-subunit complex
35	GO:0000775	1.29773e-05	48	1.29844	8	9	chromosome, centromeric region
36	GO:0043292	1.94421e-05	4.80111	6.20366	19	43	contractile fiber
37	GO:0000793	2.56381e-05	7.84063	3.31824	13	23	condensed chromosome
38	GO:0098687	3.16705e-05	18.0178	1.73126	9	12	chromosomal region
39	GO:0030016	5.29823e-05	5.66278	4.47241	15	31	myofibril
40	GO:0030017	5.29823e-05	5.66278	4.47241	15	31	sarcomere
41	GO:0098796	5.78068e-05	2.30594	24.3818	46	169	membrane protein complex
42	GO:0022626	6.28688e-05	Inf	0.865628	6	6	cytosolic ribosome
43	GO:0042555	6.28688e-05	Inf	0.865628	6	6	MCM complex
44	GO:0000776	6.28688e-05	41.9381	1.15417	7	8	kinetochore
45	GO:0000779	6.28688e-05	41.9381	1.15417	7	8	condensed chromosome, centromeric region
46	GO:0062023	9.04699e-05	8.27244	2.74115	11	19	collagen-containing extracellular matrix
47	GO:0031672	0.000147172	6.56815	3.31824	12	23	A band
48	GO:0140513	0.000169527	2.04568	30.7298	53	213	nuclear protein-containing complex
49	GO:0030120	0.000363469	9.00222	2.16407	9	15	vesicle coat
50	GO:0030662	0.000363469	9.00222	2.16407	9	15	coated vesicle membrane
51	GO:0012505	0.000369599	1.80021	44.2913	69	307	endomembrane system
52	GO:0000785	0.000513629	3.50999	7.06929	18	49	chromatin
53	GO:0031430	0.000592629	6.67325	2.74115	10	19	M band
54	GO:0005739	0.000665994	1.94608	30.0084	50	208	mitochondrion
55	GO:0033178	0.000687742	9.59055	1.87553	8	13	proton-transporting two-sector ATPase complex, catalytic domain
56	GO:0005829	0.000934908	3.02481	8.65628	20	60	cytosol
57	GO:0030660	0.00106763	17.9426	1.15417	6	8	Golgi-associated vesicle membrane
58	GO:0030135	0.00112834	6.74834	2.45261	9	17	coated vesicle
59	GO:0015934	0.00112834	6.74834	2.45261	9	17	large ribosomal subunit
60	GO:0030312	0.00112834	5.08446	3.46251	11	24	external encapsulating structure
61	GO:0031012	0.00112834	5.08446	3.46251	11	24	extracellular matrix
62	GO:0099513	0.00158192	2.94356	8.36773	19	58	polymeric cytoskeletal fiber
63	GO:0030117	0.00167322	4.72011	3.60678	11	25	membrane coat
64	GO:0048475	0.00167322	4.72011	3.60678	11	25	coated membrane
65	GO:0008540	0.00207828	Inf	0.577085	4	4	proteasome regulatory particle, base subcomplex
66	GO:0022625	0.00207828	Inf	0.577085	4	4	cytosolic large ribosomal subunit
67	GO:0005798	0.00239227	11.9588	1.29844	6	9	Golgi-associated vesicle
68	GO:0031090	0.00327326	1.67695	40.396	60	280	organelle membrane
69	GO:0005819	0.00344776	4.12806	3.89532	11	27	spindle
70	GO:0015630	0.00360056	2.29396	13.1287	25	91	microtubule cytoskeleton
71	GO:0044815	0.0043398	3.39803	5.19377	13	36	DNA packaging complex
72	GO:0045259	0.0043398	6.98107	1.87553	7	13	proton-transporting ATP synthase complex
73	GO:0005885	0.00439389	14.9301	1.0099	5	7	Arp2/3 protein complex
74	GO:0055120	0.00447322	4.28466	3.46251	10	24	striated muscle dense body
75	GO:0016469	0.00447322	3.88427	4.0396	11	28	proton-transporting two-sector ATPase complex
76	GO:0070013	0.00447322	1.84684	24.8147	40	172	intracellular organelle lumen
77	GO:0043233	0.00447322	1.84684	24.8147	40	172	organelle lumen
78	GO:0031974	0.00447322	1.84684	24.8147	40	172	membrane-enclosed lumen
79	GO:0015935	0.00528926	5.32283	2.45261	8	17	small ribosomal subunit
80	GO:0032153	0.00714203	23.859	0.721356	4	5	cell division site
81	GO:0032154	0.00714203	23.859	0.721356	4	5	cleavage furrow
82	GO:0030126	0.00714203	23.859	0.721356	4	5	COPI vesicle coat
83	GO:0030137	0.00714203	23.859	0.721356	4	5	COPI-coated vesicle
84	GO:0030663	0.00714203	23.859	0.721356	4	5	COPI-coated vesicle membrane
85	GO:0045261	0.00714203	23.859	0.721356	4	5	proton-transporting ATP synthase complex, catalytic core F(1)
86	GO:0005615	0.00743834	2.90231	6.20366	14	43	extracellular space
87	GO:0031981	0.00784457	1.90301	19.3324	32	134	nuclear lumen
88	GO:0005838	0.00856727	9.95098	1.15417	5	8	proteasome regulatory particle
89	GO:0140535	0.00885217	1.84241	21.0636	34	146	intracellular protein-containing complex
90	GO:0031966	0.00934509	2.17699	11.9745	22	83	mitochondrial membrane
91	GO:0016328	0.0102617	Inf	0.432814	3	3	lateral plasma membrane
92	GO:0101031	0.0102617	Inf	0.432814	3	3	chaperone complex
93	GO:0005832	0.0102617	Inf	0.432814	3	3	chaperonin-containing T-complex
94	GO:1904949	0.0104759	4.35289	2.74115	8	19	ATPase complex
95	GO:0070603	0.0104759	4.35289	2.74115	8	19	SWI/SNF superfamily-type complex
96	GO:0012506	0.0106376	2.71372	6.49221	14	45	vesicle membrane
97	GO:0030659	0.0106376	2.71372	6.49221	14	45	cytoplasmic vesicle membrane
98	GO:0045335	0.0118422	5.97496	1.73126	6	12	phagocytic vesicle
99	GO:0043186	0.0118422	5.97496	1.73126	6	12	P granule
100	GO:0060293	0.0118422	5.97496	1.73126	6	12	germ plasm
101	GO:0045495	0.0118422	5.97496	1.73126	6	12	pole plasm
102	GO:0005681	0.0128259	3.32922	4.0396	10	28	spliceosomal complex
103	GO:0036464	0.0133753	4.65061	2.30834	7	16	cytoplasmic ribonucleoprotein granule
104	GO:0035770	0.0133753	4.65061	2.30834	7	16	ribonucleoprotein granule
105	GO:0030139	0.0133753	4.65061	2.30834	7	16	endocytic vesicle
106	GO:0022624	0.0141129	7.4614	1.29844	5	9	proteasome accessory complex
107	GO:0030055	0.0146651	11.9266	0.865628	4	6	cell-substrate junction
108	GO:0008287	0.0146651	11.9266	0.865628	4	6	protein serine/threonine phosphatase complex
109	GO:0005882	0.0146651	11.9266	0.865628	4	6	intermediate filament
110	GO:0045111	0.0146651	11.9266	0.865628	4	6	intermediate filament cytoskeleton
111	GO:1990204	0.0175985	5.12013	1.87553	6	13	oxidoreductase complex
112	GO:0005740	0.0187116	1.97906	12.8401	22	89	mitochondrial envelope
113	GO:0005654	0.0199423	2.04103	11.3974	20	79	nucleoplasm
114	GO:0005874	0.025484	2.33391	7.21356	14	50	microtubule
115	GO:0043235	0.0261536	4.47901	2.0198	6	14	receptor complex
116	GO:0031965	0.0268176	7.94909	1.0099	4	7	nuclear membrane
117	GO:1903293	0.0268176	7.94909	1.0099	4	7	phosphatase complex
118	GO:0030658	0.0268176	7.94909	1.0099	4	7	transport vesicle membrane
119	GO:1904115	0.0268176	17.868	0.577085	3	4	axon cytoplasm
120	GO:0120111	0.0268176	17.868	0.577085	3	4	neuron projection cytoplasm
121	GO:0098636	0.0268176	17.868	0.577085	3	4	protein complex involved in cell adhesion
122	GO:0005787	0.0268176	17.868	0.577085	3	4	signal peptidase complex
123	GO:0000159	0.0268176	17.868	0.577085	3	4	protein phosphatase type 2A complex
124	GO:0008305	0.0268176	17.868	0.577085	3	4	integrin complex
125	GO:0030132	0.0268176	17.868	0.577085	3	4	clathrin coat of coated pit
126	GO:0016589	0.0268176	17.868	0.577085	3	4	NURF complex
127	GO:0016514	0.0268176	17.868	0.577085	3	4	SWI/SNF complex
128	GO:0005743	0.0313346	2.08852	8.94482	16	62	mitochondrial inner membrane
129	GO:0098797	0.0323445	2.29241	6.78075	13	47	plasma membrane protein complex
130	GO:0000922	0.0328697	4.97181	1.58698	5	11	spindle pole
131	GO:0030532	0.0336823	3.98036	2.16407	6	15	small nuclear ribonucleoprotein complex
132	GO:0019866	0.0354596	2.04357	9.08909	16	63	organelle inner membrane
133	GO:0098590	0.0375212	1.93098	10.6761	18	74	plasma membrane region
134	GO:0097708	0.0379754	1.74106	15.437	24	107	intracellular vesicle
135	GO:0031410	0.0379754	1.74106	15.437	24	107	cytoplasmic vesicle
136	GO:0005875	0.0412786	3.21647	2.88543	7	20	microtubule associated complex
137	GO:0005813	0.0412786	3.21647	2.88543	7	20	centrosome
138	GO:0031982	0.0414807	1.7199	15.5813	24	108	vesicle
139	GO:0036379	0.0425815	5.96035	1.15417	4	8	myofilament
140	GO:0098800	0.045893	2.81241	3.60678	8	25	inner mitochondrial membrane protein complex
141	GO:0098802	0.045893	4.2605	1.73126	5	12	plasma membrane signaling receptor complex

## Sheet: InterPro domains
geneSet	link	size	overlap	expect	enrichmentRatio	pValue	FDR	overlapId
IPR012677	Nucleotide-binding alpha-beta plait domain superfamily	126	58	21.1313	2.74475	9.99201e-15	1.82054e-11	OVOC10000;OVOC10151;OVOC10200;OVOC10779;OVOC10858;OVOC10942;OVOC1100;OVOC11214;OVOC1141;OVOC11545;OVOC11825;OVOC11838;OVOC11869;OVOC1255;OVOC13436;OVOC13482;OVOC1524;OVOC1580;OVOC1722;OVOC2538;OVOC2643;OVOC2644;OVOC2767;OVOC3029;OVOC326;OVOC3329;OVOC3812;OVOC3839;OVOC3869;OVOC4159;OVOC4270;OVOC4331;OVOC452;OVOC4548;OVOC4893;OVOC5372;OVOC5432;OVOC5853;OVOC631;OVOC6516;OVOC6709;OVOC6899;OVOC7666;OV…
IPR035979	RNA-binding domain superfamily	126	57	21.1313	2.69742	4.37428e-14	3.98497e-11	OVOC10000;OVOC10151;OVOC10200;OVOC10779;OVOC10858;OVOC10875;OVOC10942;OVOC1100;OVOC11214;OVOC1141;OVOC11422;OVOC11825;OVOC11838;OVOC11869;OVOC1255;OVOC13436;OVOC13482;OVOC1524;OVOC1580;OVOC1722;OVOC2643;OVOC2644;OVOC2767;OVOC3029;OVOC326;OVOC3329;OVOC3812;OVOC3839;OVOC3869;OVOC4159;OVOC4270;OVOC4331;OVOC452;OVOC4548;OVOC4893;OVOC5372;OVOC5432;OVOC5853;OVOC631;OVOC6516;OVOC6709;OVOC6899;OVOC7666;O…
IPR000504	RNA recognition motif domain	110	51	18.4479	2.76454	2.98539e-13	1.81313e-10	OVOC10000;OVOC10151;OVOC10200;OVOC10779;OVOC10858;OVOC10942;OVOC1100;OVOC11214;OVOC1141;OVOC11838;OVOC11869;OVOC1255;OVOC13436;OVOC13482;OVOC1524;OVOC1580;OVOC1722;OVOC2643;OVOC2644;OVOC2767;OVOC3029;OVOC326;OVOC3329;OVOC3812;OVOC3869;OVOC4270;OVOC4331;OVOC452;OVOC4548;OVOC4893;OVOC5372;OVOC5432;OVOC5853;OVOC631;OVOC6516;OVOC6709;OVOC6899;OVOC7666;OVOC7948;OVOC801;OVOC8592;OVOC8607;OVOC8668;OVOC9…
IPR001353	"Proteasome, subunit alpha/beta"	14	14	2.34792	5.96273	1.29934e-11	5.91849e-09	OVOC10293;OVOC11117;OVOC1162;OVOC11766;OVOC2367;OVOC2519;OVOC3263;OVOC3509;OVOC4426;OVOC6746;OVOC6855;OVOC7545;OVOC771;OVOC9257
IPR012340	"Nucleic acid-binding, OB-fold"	54	28	9.05626	3.09178	3.09059e-09	1.12621e-06	OVOC1057;OVOC11140;OVOC11437;OVOC11631;OVOC13430;OVOC1437;OVOC1925;OVOC222;OVOC2778;OVOC2807;OVOC4567;OVOC6034;OVOC6432;OVOC6597;OVOC7252;OVOC7701;OVOC8008;OVOC8010;OVOC8011;OVOC8700;OVOC9040;OVOC9194;OVOC942;OVOC9658;OVOC9765;OVOC9825;OVOC9885;OVOC9923
IPR027417	P-loop containing nucleoside triphosphate hydrolase	405	113	67.9219	1.66367	4.55467e-09	1.3831e-06	OVOC10024;OVOC10147;OVOC10267;OVOC10305;OVOC10326;OVOC10480;OVOC1057;OVOC10889;OVOC10958;OVOC10998;OVOC11066;OVOC1108;OVOC11230;OVOC11281;OVOC11336;OVOC11416;OVOC11663;OVOC11757;OVOC11929;OVOC11940;OVOC11943;OVOC12024;OVOC12121;OVOC12185;OVOC13477;OVOC1360;OVOC1522;OVOC1523;OVOC1671;OVOC1698;OVOC1703;OVOC1855;OVOC1884;OVOC1890;OVOC1925;OVOC1992;OVOC2005;OVOC2402;OVOC2622;OVOC2665;OVOC2778;OVOC291…
IPR029055	"Nucleophile aminohydrolases, N-terminal"	20	15	3.35417	4.47205	1.43787e-08	3.74258e-06	OVOC10293;OVOC11117;OVOC1162;OVOC11766;OVOC2367;OVOC2519;OVOC3263;OVOC3509;OVOC4426;OVOC4684;OVOC6746;OVOC6855;OVOC7545;OVOC771;OVOC9257
IPR027410	TCP-1-like chaperonin intermediate domain superfamily	9	9	1.50938	5.96273	1.02125e-07	2.00814e-05	OVOC10177;OVOC10609;OVOC11161;OVOC1121;OVOC11368;OVOC6391;OVOC7677;OVOC8123;OVOC9329
IPR027413	GroEL-like equatorial domain superfamily	9	9	1.50938	5.96273	1.02125e-07	2.00814e-05	OVOC10177;OVOC10609;OVOC11161;OVOC1121;OVOC11368;OVOC6391;OVOC7677;OVOC8123;OVOC9329
IPR043129	"ATPase, nucleotide binding domain"	30	18	5.03125	3.57764	1.10216e-07	2.00814e-05	OVOC10608;OVOC10860;OVOC11223;OVOC13484;OVOC1576;OVOC2;OVOC2366;OVOC2744;OVOC3596;OVOC4166;OVOC4971;OVOC5232;OVOC558;OVOC6042;OVOC6877;OVOC8134;OVOC8966;OVOC9894

## Sheet: KEGG domains
geneSet	link	size	overlap	expect	enrichmentRatio	pValue	FDR	overlapId
3011	Ribosome	145	62	29.9094	2.07293	7.68375e-10	1.2294e-07	OVOC1024;OVOC1067;OVOC1132;OVOC11639;OVOC11685;OVOC11866;OVOC11871;OVOC13421;OVOC13463;OVOC1419;OVOC1440;OVOC1707;OVOC1926;OVOC2085;OVOC2261;OVOC239;OVOC2506;OVOC2538;OVOC2662;OVOC2718;OVOC2789;OVOC2807;OVOC2906;OVOC2919;OVOC2999;OVOC3267;OVOC341;OVOC3417;OVOC3418;OVOC357;OVOC3627;OVOC3630;OVOC419;OVOC430;OVOC4972;OVOC5615;OVOC5995;OVOC6050;OVOC6401;OVOC7252;OVOC727;OVOC738;OVOC7685;OVOC7701;OVOC…
20	Citrate cycle (TCA cycle)	24	18	4.95053	3.63598	1.51908e-08	1.21526e-06	OVOC11812;OVOC1979;OVOC2097;OVOC2268;OVOC2305;OVOC272;OVOC3585;OVOC4212;OVOC4349;OVOC5451;OVOC564;OVOC5965;OVOC7372;OVOC7678;OVOC8048a;OVOC8868;OVOC901;OVOC9820
10	Glycolysis / Gluconeogenesis	45	26	9.28224	2.80105	4.69588e-08	2.50447e-06	OVOC10256;OVOC10491;OVOC10617;OVOC11014;OVOC11488;OVOC11489;OVOC12196;OVOC1459;OVOC1512;OVOC1576;OVOC3199;OVOC3200;OVOC3741;OVOC3860;OVOC4166;OVOC4479;OVOC558;OVOC5637;OVOC589;OVOC7491;OVOC7657;OVOC7718;OVOC7771;OVOC8037;OVOC9756;OVOC9778
3051	Proteasome	32	20	6.6007	3.02998	2.89905e-07	1.15962e-05	OVOC10326;OVOC11345;OVOC12396;OVOC1494;OVOC3014;OVOC3471;OVOC557;OVOC6632;OVOC7975;OVOC8693;OVOC8706;OVOC8963;OVOC95;OVOC9697;OVOC9831;OVOC9842;OVOC10503;OVOC84;OVOC9026;OVOC9108
3013	RNA transport	67	32	13.8202	2.31545	5.37214e-07	1.71909e-05	OVOC10029;OVOC10101;OVOC10751;OVOC10875;OVOC11309;OVOC11546;OVOC11825;OVOC1412;OVOC1551;OVOC2089;OVOC2767;OVOC2771;OVOC3036;OVOC3425;OVOC3614;OVOC3738;OVOC3839;OVOC4186;OVOC4821;OVOC5256;OVOC549;OVOC5957;OVOC6081;OVOC704;OVOC7984;OVOC8449;OVOC8499;OVOC8628;OVOC8659;OVOC8765;OVOC9281;OVOC9338
3012	Translation factors	62	30	12.7889	2.34579	8.57893e-07	2.28771e-05	OVOC10151;OVOC10237;OVOC10616;OVOC11405;OVOC11437;OVOC11545;OVOC11940;OVOC12121;OVOC1360;OVOC1437;OVOC1552;OVOC1671;OVOC188;OVOC1884;OVOC2559;OVOC3652;OVOC4567;OVOC518;OVOC6237;OVOC6800;OVOC6847;OVOC7032;OVOC7716;OVOC7948;OVOC8644;OVOC8673;OVOC904;OVOC9336;OVOC9383;OVOC9729
3041	Spliceosome	173	58	35.685	1.62533	3.90879e-05	0.000893437	OVOC10;OVOC10176;OVOC10231;OVOC10480;OVOC1100;OVOC11214;OVOC11397;OVOC11522;OVOC1153;OVOC11621;OVOC13482;OVOC1594;OVOC1933;OVOC2953;OVOC3398;OVOC3775;OVOC4270;OVOC4331;OVOC4548;OVOC5073;OVOC5853;OVOC6034;OVOC6304;OVOC6354;OVOC6709;OVOC7166;OVOC7388;OVOC7522;OVOC789;OVOC8258;OVOC8668;OVOC8690;OVOC8782;OVOC8784;OVOC8959;OVOC9275;OVOC9303;OVOC9366;OVOC9594;OVOC10779;OVOC1141;OVOC11500;OVOC11764;OVOC…
3110	Chaperones and folding catalysts	73	30	15.0578	1.99232	4.95043e-05	0.000990087	OVOC1068;OVOC10860;OVOC11163;OVOC12085;OVOC12824;OVOC12854;OVOC1603;OVOC2861;OVOC2965;OVOC2991;OVOC310;OVOC3226;OVOC393;OVOC4594;OVOC4952;OVOC4971;OVOC50;OVOC5064;OVOC5986;OVOC6344;OVOC6391;OVOC693;OVOC6985;OVOC7911;OVOC8123;OVOC82;OVOC8413;OVOC8596;OVOC882;OVOC9277
970	Aminoacyl-tRNA biosynthesis	39	18	8.0446	2.23752	0.000291344	0.00517945	OVOC11114;OVOC11137;OVOC13489;OVOC1585;OVOC193;OVOC2471;OVOC2562;OVOC459;OVOC6432;OVOC6455;OVOC6597;OVOC8035;OVOC8700;OVOC8719;OVOC8962;OVOC9040;OVOC9151;OVOC9483
4151	PI3K-Akt signaling pathway	5	5	1.03136	4.84797	0.000370629	0.00593007	OVOC247;OVOC3665;OVOC3994;OVOC4760;OVOC9176
